# Supplementary material for: Marine bacteroidetes use a conserved enzymatic cascade to digest diatom β-mannan
Source: ISME J. 2022 Nov 21;17(2):276–85. doi: 10.1038/s41396-022-01342-4 (PMC9860051; doi:10.1038/s41396-022-01342-4)
Supplement: Supplementary file 2 — Table S3 [file 41396_2022_1342_MOESM2_ESM.xlsx]

## Sheet: Information
	Table S3 Whole cell proteomics results
	Proteome
		SusD-like
		TonB-dependent receptor
		part of the β-mannan PUL
	PUL annotation	annotation specific for proteins belonging to a classic PUL (CAZymes, Regulators, SusC/D-like), generated by combining multiple CAZyme-specific annotation tools
	function	NCBI annotation
	iBAQ	intensity-based absolute quantification; i.e., peak area divided by the number of all theoretical tryptic peptides between 6 and 30 amino acids
	riBAQ [%]	relative protein abundance in % of all proteins in the same sample
	GalM	Galactomannan
	GlcM	Glucomannan
	HM	Homomannan
	Pec	Pectin (Citrus)

## Sheet: Proteome
Protein IDs	Majority protein IDs	locus tag/gene name	locus tag	function	function	PUL annotation	Razor + unique peptides Galm1	Razor + unique peptides Galm2	Razor + unique peptides Galm3	Razor + unique peptides Glcm1	Razor + unique peptides Glcm2	Razor + unique peptides Glcm3	Razor + unique peptides HM1	Razor + unique peptides HM2	Razor + unique peptides HM3	Razor + unique peptides Man1	Razor + unique peptides Man2	Razor + unique peptides Man3	Razor + unique peptides Pec1	Razor + unique peptides Pec2	Razor + unique peptides Pec3	iBAQ	iBAQ Galm1	iBAQ Galm2	iBAQ Galm3	riBAQ [%] GalM1	riBAQ [%] GalM2	riBAQ [%] GalM3	# identified	mean (no 0)	iBAQ Glcm1	iBAQ Glcm2	iBAQ Glcm3	riBAQ [%] GlcM1	riBAQ [%] GlcM2	riBAQ [%] GlcM3	# identified	mean (no 0)	iBAQ HM1	iBAQ HM2	iBAQ HM3	riBAQ [%] HM1	riBAQ [%] HM2	riBAQ [%] HM3	# identified	mean (no 0)	iBAQ Man1	iBAQ Man2	iBAQ Man3
CDS/locus_tag="FG28_RS19855";CDS/locus_tag="FG28_RS00025"	CDS/locus_tag=FG28_RS19855;CDS/locus_tag=FG28_RS00025	FG28_RS00025	FG28_RS00025	WP_036378936.1	hypothetical protein	0	1	1	1	1	1	1	0	0	0	0	0	0	0	0	0	4802800	1362200	348200	418520	0.00115567	0.000507605	0.000602641	3	0.000755305	966920	1190900	516110	0.00104241	0.00162938	0.000467477	3	0.00104642	0	0	0	0	0	0	0	0	0	0	0
CDS/locus_tag="FG28_RS19900";CDS/locus_tag="FG28_RS00060"	CDS/locus_tag=FG28_RS19900;CDS/locus_tag=FG28_RS00060	FG28_RS00060	FG28_RS00060	WP_036378941.1	universal stress protein	0	1	1	1	1	1	2	1	1	1	1	1	1	1	1	1	20248000	1927600	1501300	1665900	0.00163535	0.00218859	0.00239879	3	0.00207424	1185000	1718700	1105700	0.00127752	0.00235151	0.00100151	3	0.00154352	1174000	1361900	979930	0.00151035	0.00206623	0.00169639	3	0.00175766	2812700	762690	1056100
CDS/locus_tag="FG28_RS19915";CDS/locus_tag="FG28_RS00075"	CDS/locus_tag=FG28_RS19915;CDS/locus_tag=FG28_RS00075	FG28_RS00075	FG28_RS00075	WP_036378943.1	type II glyceraldehyde-3-phosphate dehydrogenase	0	10	6	6	11	9	9	4	4	2	7	2	2	9	8	8	60499000	9072600	2056400	2652700	0.00769705	0.00299781	0.00381971	3	0.00483819	6110700	6713200	7874800	0.0065878	0.00918496	0.00713276	3	0.00763517	2130900	1210500	519610	0.0027414	0.00183653	0.000899516	3	0.00182581	6135800	2410400	2176400
CDS/locus_tag="FG28_RS00080";CDS/locus_tag="FG28_RS20720"	CDS/locus_tag=FG28_RS00080	FG28_RS00080	FG28_RS00080	WP_036378945.1	class I fructose-bisphosphate aldolase	0	4	3	2	3	5	5	1	2	1	2	0	0	1	1	1	11322000	2328000	486120	669590	0.00197504	0.000708664	0.000964165	3	0.00121596	935820	1189800	2793300	0.00100889	0.00162788	0.00253009	3	0.00172228	355280	405280	300380	0.000457067	0.000614876	0.000519999	3	0.000530647	883530	0	0
CDS/locus_tag="FG28_RS00115"	CDS/locus_tag=FG28_RS00115	FG28_RS00115	FG28_RS00115	WP_036385910.1	ATP-dependent 6-phosphofructokinase	0	7	6	6	7	6	5	4	4	4	4	4	5	6	5	5	20310000	2103000	1200100	2332200	0.00178415	0.0017495	0.00335821	3	0.00229729	1328500	1929000	3213600	0.00143222	0.00263925	0.00291078	3	0.00232742	979460	1056700	559940	0.00126007	0.00160319	0.000969333	3	0.00127753	918850	746320	1011400
CDS/locus_tag="FG28_RS00135"	CDS/locus_tag=FG28_RS00135	FG28_RS00135	FG28_RS00135	WP_036378959.1	2-hydroxyacid dehydrogenase	0	7	6	6	5	6	5	5	5	5	2	1	2	2	2	2	16958000	2558200	933000	754500	0.00217034	0.00136012	0.00108643	3	0.00153896	587580	1624000	4832100	0.000633456	0.00222195	0.00437677	3	0.00241073	1506200	1211700	841540	0.00193772	0.00183835	0.00145682	3	0.0017443	463350	168560	593700
CDS/locus_tag="FG28_RS00140"	CDS/locus_tag=FG28_RS00140	FG28_RS00140	FG28_RS00140	WP_036378961.1	universal stress protein	0	13	10	9	12	6	7	5	5	3	3	5	4	7	5	3	49690000	6354900	3813100	2852900	0.0053914	0.00555873	0.00410799	3	0.00501937	4571700	1638000	7446800	0.00492864	0.0022411	0.00674509	3	0.00463828	4350100	3933800	842760	0.0055964	0.00596822	0.00145893	3	0.00434118	2048100	2292200	2907600
CDS/locus_tag="FG28_RS00150"	CDS/locus_tag=FG28_RS00150	FG28_RS00150	FG28_RS00150	WP_036378964.1	ATPase	0	0	0	1	2	0	1	1	0	0	1	1	1	0	1	0	1179400	0	0	197930	0	0	0.000285006	1	0	90656	0	518170	9.77341e-05	0	0.000469343	2	0.000283539	0	0	0	0	0	0	0	0	128800	114250	96484
CDS/locus_tag="FG28_RS00160"	CDS/locus_tag=FG28_RS00160	FG28_RS00160	FG28_RS00160	WP_036378967.1	MBL fold metallo-hydrolase	0	16	11	16	15	12	14	12	15	12	11	10	11	15	10	10	177690000	11919000	7673400	12970000	0.0101119	0.0111863	0.0186759	3	0.0133247	8919100	6038200	12587000	0.00961547	0.00826143	0.0114009	3	0.00975928	18130000	20508000	20514000	0.0233242	0.031114	0.0355125	3	0.0299836	10008000	10457000	9260100
CDS/locus_tag="FG28_RS00165"	CDS/locus_tag=FG28_RS00165	FG28_RS00165	FG28_RS00165	WP_036378969.1	thymidine phosphorylase family protein	0	6	5	5	5	4	4	3	2	3	3	1	1	3	5	2	14898000	2582100	886610	1095700	0.00219061	0.0012925	0.00157774	3	0.00168695	531700	647570	1431300	0.000573213	0.000886001	0.00129643	3	0.000918548	1494800	1368900	1741200	0.00192306	0.00207685	0.00301426	3	0.00233805	361870	440750	449220
CDS/gene="prs"	CDS/gene=prs	prs	FG28_RS00170	WP_036378972.1	ribose-phosphate pyrophosphokinase	0	12	10	8	13	9	11	9	9	11	5	4	4	8	8	9	184800000	25168000	13211000	17335000	0.0213521	0.019259	0.0249613	3	0.0218575	16370000	13282000	25694000	0.0176481	0.0181724	0.0232729	3	0.0196978	21468000	11348000	8132100	0.0276185	0.0172168	0.0140778	3	0.0196377	6628400	2803100	3553000
CDS/locus_tag="FG28_RS00175"	CDS/locus_tag=FG28_RS00175	FG28_RS00175	FG28_RS00175	WP_051947118.1	hypothetical protein	0	2	2	3	0	1	1	2	0	1	2	2	2	0	0	0	2055900	230090	112090	297540	0.000195205	0.000163404	0.000428438	3	0.000262349	0	26460	410850	0	3.62024e-05	0.000372136	2	0.000204169	311830	0	137260	0.000401169	0	0.000237616	2	0.000319392	50230	218920	260670
CDS/locus_tag="FG28_RS00185"	CDS/locus_tag=FG28_RS00185	FG28_RS00185	FG28_RS00185	WP_036378977.1	polyphosphate kinase	0	6	6	5	6	6	5	1	1	0	3	2	4	3	5	5	19523000	1315100	981950	926040	0.00111571	0.00143148	0.00133344	3	0.00129354	2440100	1690500	4418800	0.00263061	0.00231293	0.00400242	3	0.00298199	285160	84085	0	0.000366858	0.000127571	0	2	0.000247214	1313000	216070	1545100
CDS/gene="cadA"	CDS/gene=cadA	cadA	FG28_RS00190	WP_036378979.1	cadmium-translocating P-type ATPase	0	23	21	19	22	24	24	19	20	19	14	12	10	17	20	17	167570000	20364000	13589000	11747000	0.0172765	0.01981	0.0169149	3	0.0180005	13036000	11765000	11704000	0.0140538	0.0160968	0.0106011	3	0.0135839	14016000	9578600	10546000	0.0180316	0.0145323	0.0182566	3	0.0169401	5942600	5709300	6034100
CDS/locus_tag="FG28_RS00205"	CDS/locus_tag=FG28_RS00205	FG28_RS00205	FG28_RS00205	WP_036378982.1	flavin mononucleotide-binding protein	0	1	2	2	2	1	3	3	3	3	2	2	2	3	2	2	36520000	2072500	1730600	2226800	0.00175828	0.00252286	0.00320644	3	0.00249586	2151100	1795100	3326400	0.00231905	0.00245604	0.00301295	3	0.00259602	3479000	2741500	2523200	0.00447573	0.0041593	0.004368	3	0.00433435	2813600	3281300	1145600
CDS/locus_tag="FG28_RS00235"	CDS/locus_tag=FG28_RS00235	FG28_RS00235	FG28_RS00235	WP_036378998.1	response regulator transcription factor	Response regulator, OmpR family contains 1 Response_reg,1 Trans_reg_C	2	2	2	2	1	2	2	2	2	2	1	1	1	1	1	6218400	855420	283450	383540	0.000725725	0.000413213	0.000552272	3	0.000563737	250530	177400	589510	0.00027009	0.000242718	0.000533961	3	0.000348923	797540	688120	375200	0.00102603	0.00104399	0.000649523	3	0.000906516	53849	288910	344000
CDS/locus_tag="FG28_RS00240"	CDS/locus_tag=FG28_RS00240	FG28_RS00240	FG28_RS00240	WP_036379000.1	DUF4138 domain-containing protein	0	15	12	11	14	11	12	12	12	12	9	6	9	9	9	7	739530000	105640000	52266000	31307000	0.0896233	0.0761932	0.04508	3	0.0702989	45544000	26109000	53007000	0.0490999	0.0357222	0.0480122	3	0.0442781	130380000	133870000	57387000	0.167734	0.203103	0.0993447	3	0.156727	21297000	11117000	21537000
CDS/gene="traM"	CDS/gene=traM	traM	FG28_RS00245	WP_036379001.1	conjugative transposon protein TraM	0	27	21	22	23	21	21	23	24	23	23	15	16	20	19	17	933020000	114370000	48916000	71286000	0.0970297	0.0713096	0.102647	3	0.0903288	43021000	66729000	78046000	0.0463799	0.0912982	0.0706917	3	0.0694566	118100000	108880000	59061000	0.151935	0.165189	0.102243	3	0.139789	93563000	31331000	32386000
CDS/locus_tag="FG28_RS00250"	CDS/locus_tag=FG28_RS00250	FG28_RS00250	FG28_RS00250	WP_036379002.1	conjugal transfer protein TraK	0	7	7	7	6	7	7	7	7	7	2	7	4	7	3	3	226730000	36000000	20586000	20326000	0.0305418	0.0300102	0.0292681	3	0.0299401	22065000	22905000	7519100	0.0237877	0.0313385	0.00681058	3	0.0206456	21020000	25711000	27273000	0.0270422	0.0390078	0.0472133	3	0.0377544	2545400	12342000	766770
CDS/locus_tag="FG28_RS00255"	CDS/locus_tag=FG28_RS00255	FG28_RS00255	FG28_RS00255	WP_036379004.1	hypothetical protein	0	5	5	5	4	5	5	3	3	2	2	0	0	0	0	0	77131000	20853000	14187000	15784000	0.0176914	0.0206818	0.0227279	3	0.020367	4118300	3907500	10428000	0.00443984	0.00534622	0.00944537	3	0.00641048	1150600	5413600	974790	0.00148025	0.00821332	0.00168749	3	0.00379369	314960	0	0
CDS/locus_tag="FG28_RS00260"	CDS/locus_tag=FG28_RS00260	FG28_RS00260	FG28_RS00260	WP_036379007.1	conjugal transfer protein	0	8	9	9	8	8	8	11	11	11	8	7	7	10	11	9	329550000	34818000	20334000	26064000	0.0295391	0.0296428	0.0375304	3	0.0322374	11753000	14956000	4696200	0.0126706	0.0204627	0.00425368	3	0.0124623	41601000	32187000	31202000	0.0535196	0.0488329	0.0540149	3	0.0521225	24476000	26379000	2796300
CDS/gene="traG"	CDS/gene=traG	traG	FG28_RS00265	WP_036379009.1	TraG family conjugative transposon ATPase	0	39	35	33	31	28	23	37	38	36	21	20	19	20	20	19	699410000	104830000	45161000	41695000	0.0889362	0.0658356	0.060038	3	0.0716033	41018000	25640000	10200000	0.0442205	0.0350805	0.00923886	3	0.0295133	108370000	114210000	105570000	0.139418	0.173275	0.182756	3	0.16515	26494000	23674000	12163000
CDS/locus_tag="FG28_RS00270"	CDS/locus_tag=FG28_RS00270	FG28_RS00270	FG28_RS00270	WP_036379012.1	hypothetical protein	0	2	2	2	2	2	2	2	2	2	2	2	2	1	1	1	104740000	9987900	12390000	11297000	0.00847358	0.0180621	0.0162669	3	0.0142675	5856000	6452200	3631000	0.00631321	0.00882786	0.00328885	3	0.00614331	16185000	13735000	16435000	0.020822	0.0208382	0.0284512	3	0.0233705	4873100	1389600	1600900
CDS/locus_tag="FG28_RS00280"	CDS/locus_tag=FG28_RS00280	FG28_RS00280	FG28_RS00280	WP_036379016.1	ATPase	0	0	0	1	0	0	1	0	1	0	1	0	0	0	1	1	1765600	0	0	93191	0	0	0.000134189	1	0	0	0	613950	0	0	0.000556098	1	0	0	289440	0	0	0.000439128	0	1	0	282760	0	0
CDS/locus_tag="FG28_RS00285"	CDS/locus_tag=FG28_RS00285	FG28_RS00285	FG28_RS00285	WP_036379018.1	hypothetical protein	0	1	1	1	0	0	0	0	0	0	1	2	1	1	2	2	4481100	728260	445630	595890	0.000617845	0.000649638	0.000858042	3	0.000708508	0	0	0	0	0	0	0	0	0	0	0	0	0	0	0	0	470210	609760	124960
CDS/locus_tag="FG28_RS00290"	CDS/locus_tag=FG28_RS00290	FG28_RS00290	FG28_RS00290	WP_036379020.1	helix-turn-helix domain-containing protein	0	1	1	1	0	0	1	2	2	2	2	2	1	2	2	2	112160000	14808000	10281000	14541000	0.0125629	0.0149876	0.0209381	3	0.0161629	0	0	4802200	0	0	0.00434969	1	0	10624000	9689300	11439000	0.0136678	0.0147003	0.0198025	3	0.0160568	5416200	4503700	429790
CDS/locus_tag="FG28_RS00300"	CDS/locus_tag=FG28_RS00300	FG28_RS00300	FG28_RS00300	WP_036379025.1	hypothetical protein	0	15	12	15	13	11	11	10	10	10	7	7	8	7	6	7	437440000	74047000	37315000	38432000	0.0628203	0.0543977	0.0553395	3	0.0575192	55170000	24018000	83400000	0.0594775	0.0328613	0.0755412	3	0.05596	41681000	28752000	16480000	0.0536225	0.0436215	0.0285291	3	0.0419244	8989200	7883200	6511500
CDS/locus_tag="FG28_RS00305"	CDS/locus_tag=FG28_RS00305	FG28_RS00305	FG28_RS00305	WP_036379026.1	aminotransferase class I/II-fold pyridoxal phosphate-dependent enzyme	0	35	33	28	38	30	33	25	26	24	20	25	25	20	20	18	1511600000	201380000	140940000	78865000	0.170848	0.205462	0.11356	3	0.16329	200560000	83873000	152730000	0.216219	0.114755	0.138338	3	0.156437	124170000	81838000	81174000	0.159745	0.124162	0.140523	3	0.141476	66079000	92043000	96412000
CDS/locus_tag="FG28_RS00310"	CDS/locus_tag=FG28_RS00310	FG28_RS00310	FG28_RS00310	WP_036379027.1	hypothetical protein	0	5	3	3	5	4	3	4	4	3	2	2	0	3	3	3	321010000	55181000	21621000	31722000	0.0468147	0.031519	0.0456776	3	0.0413371	117700000	55169000	7922500	0.12689	0.0754819	0.00717596	3	0.0698491	7939500	6416600	4794400	0.0102142	0.00973503	0.00829976	3	0.00941632	2632100	2726200	0
CDS/locus_tag="FG28_RS00320"	CDS/locus_tag=FG28_RS00320	FG28_RS00320	FG28_RS00320	WP_036379029.1	hypothetical protein	0	2	2	2	2	2	2	2	2	2	1	1	0	0	0	0	104450000	24053000	10704000	11847000	0.0204062	0.0156043	0.0170589	3	0.0176898	23403000	8318200	5217400	0.0252302	0.0113809	0.00472577	3	0.013779	8029500	6964400	5055100	0.0103299	0.0105661	0.00875107	3	0.00988238	287380	566660	0
CDS/locus_tag="FG28_RS00325"	CDS/locus_tag=FG28_RS00325	FG28_RS00325	FG28_RS00325	WP_036379030.1	hypothetical protein	0	1	1	1	1	1	0	1	1	1	0	0	0	0	0	0	34013000	2443400	4318100	4485300	0.00207294	0.00629491	0.00645854	3	0.00494213	4858600	1271600	0	0.00523794	0.0017398	0	2	0.00348887	5779400	8167900	2688800	0.00743519	0.012392	0.00465468	3	0.00816064	0	0	0
CDS/locus_tag="FG28_RS00330"	CDS/locus_tag=FG28_RS00330	FG28_RS00330	FG28_RS00330	WP_156102166.1	hypothetical protein	0	13	13	15	15	9	9	12	11	13	0	1	0	1	1	0	23072000	2115000	1944800	2310200	0.00179433	0.00283512	0.00332654	3	0.002652	4032000	2072600	887790	0.0043468	0.00283572	0.000804134	3	0.00266222	2614500	2669500	2246300	0.00336355	0.00405007	0.00388865	3	0.00376742	0	1565000	0
CDS/locus_tag="FG28_RS00335"	CDS/locus_tag=FG28_RS00335	FG28_RS00335	FG28_RS00335	WP_051947124.1	RagB/SusD family nutrient uptake outer membrane protein	SusD-like	11	13	11	11	10	10	9	10	10	0	0	0	0	0	0	365810000	40494000	32812000	31057000	0.0343545	0.0478332	0.04472	3	0.0423026	43547000	17811000	71485000	0.046947	0.0243689	0.064749	3	0.045355	41607000	54264000	32729000	0.0535273	0.0823274	0.0566584	3	0.064171	0	0	0
CDS/locus_tag="FG28_RS00340"	CDS/locus_tag=FG28_RS00340	FG28_RS00340	FG28_RS00340	WP_036379033.1	SusC/RagA family TonB-linked outer membrane protein	SusC-like	30	26	25	30	29	15	26	24	24	1	0	0	1	1	0	286760000	38082000	24903000	31423000	0.0323082	0.0363035	0.045247	3	0.0379529	63342000	15888000	2314700	0.0682875	0.0217379	0.00209659	3	0.0307073	36264000	34756000	38964000	0.0466536	0.0527305	0.067452	3	0.055612	206510	0	0
CDS/locus_tag="FG28_RS00360"	CDS/locus_tag=FG28_RS00360	FG28_RS00360	FG28_RS00360	WP_036379037.1	NACHT domain-containing protein	0	27	23	22	23	22	17	9	12	9	11	6	6	5	8	6	5620600	1173600	464090	726020	0.000995664	0.000676549	0.00104542	3	0.000905878	811650	572420	279270	0.00087502	0.000783182	0.000252954	3	0.000637052	238900	361760	147610	0.000307344	0.000548849	0.000255533	3	0.000370576	335720	93739	127200
CDS/locus_tag="FG28_RS00365"	CDS/locus_tag=FG28_RS00365	FG28_RS00365	FG28_RS00365	WP_036379038.1	AAA family ATPase	0	11	7	5	5	6	6	6	6	4	1	2	4	7	7	3	18549000	3420100	1741400	798440	0.00290156	0.00253861	0.0011497	3	0.00219662	1347600	920400	2008100	0.00145282	0.00125929	0.00181888	3	0.00151033	1896300	1178100	914880	0.00243959	0.00178737	0.00158378	3	0.00193691	254190	305620	725980
CDS/locus_tag="FG28_RS00370"	CDS/locus_tag=FG28_RS00370	FG28_RS00370	FG28_RS00370	WP_051947126.1	AAA family ATPase	0	0	0	0	1	0	0	0	0	0	0	1	1	0	0	0	153440	0	0	0	0	0	0	0	0	22682	0	0	2.44529e-05	0	0	1	0	0	0	0	0	0	0	0	0	0	59024	71734
CDS/locus_tag="FG28_RS00375"	CDS/locus_tag=FG28_RS00375	FG28_RS00375	FG28_RS00375	WP_156102167.1	hypothetical protein	0	8	3	4	6	5	5	7	7	6	1	2	3	4	5	3	23433000	1852500	930630	528840	0.00157163	0.00135667	0.000761495	3	0.00122993	1177100	623570	1658800	0.001269	0.000853165	0.00150249	3	0.00120822	5322800	3649400	3502000	0.00684777	0.00553674	0.00606244	3	0.00614898	247140	464520	758710
CDS/locus_tag="FG28_RS00380"	CDS/locus_tag=FG28_RS00380	FG28_RS00380	FG28_RS00380	WP_156102338.1	type IV secretion system DNA-binding domain-containing protein	0	4	3	3	1	1	1	4	5	5	3	4	4	1	1	1	7376200	1139000	271860	372520	0.00096631	0.000396317	0.000536404	3	0.00063301	162260	112500	136890	0.000174929	0.000153922	0.000123991	3	0.000150947	825790	768430	1075200	0.00106238	0.00116583	0.00186132	3	0.00136318	481550	809210	690240
CDS/locus_tag="FG28_RS00385"	CDS/locus_tag=FG28_RS00385	FG28_RS00385	FG28_RS00385	WP_036379041.1	hypothetical protein	0	1	1	1	1	0	1	3	4	3	10	5	3	7	6	8	12288000	299680	24765	50672	0.000254244	3.61023e-05	7.29643e-05	3	0.000121104	50687	0	68723	5.46444e-05	0	6.22472e-05	2	5.84458e-05	424310	448040	345540	0.000545874	0.00067975	0.000598177	3	0.000607934	4500400	889510	639070
CDS/gene="ssb"	CDS/gene=ssb	ssb	FG28_RS00415	WP_036385938.1	single-stranded DNA-binding protein	0	6	6	6	7	6	5	3	3	5	2	2	1	1	2	1	255570000	58953000	41337000	39513000	0.0500148	0.060261	0.0568961	3	0.055724	42890000	25600000	28932000	0.0462387	0.0350258	0.0262057	3	0.0358234	1635500	3031800	2471900	0.00210407	0.00459974	0.0042792	3	0.003661	3293600	5062800	159450
CDS/locus_tag="FG28_RS00460"	CDS/locus_tag=FG28_RS00460	FG28_RS00460	FG28_RS00460	WP_036379062.1	SOS response-associated peptidase	0	1	1	2	5	3	3	5	3	3	2	3	2	2	3	4	21869000	93892	85354	782260	7.96565e-05	0.000124429	0.0011264	3	0.000443496	2072500	1380400	2805700	0.00223431	0.00188865	0.00254132	3	0.00222143	3003600	1453300	1422000	0.00386413	0.00220489	0.00246168	3	0.00284357	1083900	1714500	1302700
CDS/locus_tag="FG28_RS00465"	CDS/locus_tag=FG28_RS00465	FG28_RS00465	FG28_RS00465	WP_036379063.1	cell filamentation protein Fic	0	5	5	3	10	6	8	6	4	4	2	4	5	6	6	7	31145000	2046000	1038200	890110	0.00173579	0.00151349	0.0012817	3	0.00151033	2642600	1598100	3613400	0.00284892	0.00218651	0.00327291	3	0.00276945	3333200	1700300	2020900	0.00428816	0.00257963	0.00349845	3	0.00345541	609680	1015000	1574400
CDS/locus_tag="FG28_RS00470"	CDS/locus_tag=FG28_RS00470	FG28_RS00470	FG28_RS00470	WP_036385939.1	ParB/RepB/Spo0J family partition protein	0	2	2	2	0	0	0	0	0	0	0	0	0	0	0	0	228880	147310	51238	30331	0.000124976	7.46946e-05	4.36746e-05	3	8.11149e-05	0	0	0	0	0	0	0	0	0	0	0	0	0	0	0	0	0	0	0
CDS/locus_tag="FG28_RS00510";CDS/locus_tag="FG28_RS11280"	CDS/locus_tag=FG28_RS00510	FG28_RS00510	FG28_RS00510	WP_036379068.1	protein-tyrosine-phosphatase	0	3	2	2	3	3	3	1	1	1	2	2	1	2	1	1	1975800	468620	73116	135780	0.00039757	0.000106588	0.000195514	3	0.000233224	76446	152100	223270	8.24146e-05	0.000208102	0.000202231	3	0.000164249	91827	140550	95748	0.000118135	0.000213237	0.000165753	3	0.000165709	29040	71636	49876
CDS/locus_tag="FG28_RS00520"	CDS/locus_tag=FG28_RS00520	FG28_RS00520	FG28_RS00520	WP_036379070.1	hypothetical protein	0	2	2	2	2	1	2	0	0	1	1	1	0	3	3	3	3832500	542070	172840	310910	0.000459884	0.000251966	0.00044769	3	0.000386513	1420500	88253	353720	0.00153141	0.000120747	0.000320389	3	0.000657514	0	0	351780	0	0	0.000608979	1	0	65362	65054	0
CDS/gene="merTP"	CDS/gene=merTP	merTP	FG28_RS00530	WP_036379073.1	mercuric transport protein MerTP	0	3	3	2	3	2	0	4	4	4	4	3	2	4	4	4	68218000	5918800	1933700	1719500	0.00502142	0.00281894	0.00247597	3	0.00343878	1290700	259080	0	0.00139147	0.000354472	0	2	0.000872972	9901800	10672000	8185900	0.0127387	0.0161912	0.0141709	3	0.0143669	4111400	3186700	887020
CDS/locus_tag="FG28_RS00555"	CDS/locus_tag=FG28_RS00555	FG28_RS00555	FG28_RS00555	WP_036379078.1	T9SS type B sorting domain-containing protein	0	8	9	8	9	10	10	6	4	5	6	3	6	5	5	6	20940000	1122200	968260	1470100	0.000952057	0.00141153	0.00211685	3	0.00149348	2493400	1986700	4691600	0.00268807	0.00271819	0.00424951	3	0.00321859	916570	748720	796880	0.00117917	0.00113593	0.00137951	3	0.00123153	1097500	171820	711210
CDS/locus_tag="FG28_RS00560"	CDS/locus_tag=FG28_RS00560	FG28_RS00560	FG28_RS00560	WP_036379079.1	PQQ-dependent sugar dehydrogenase	*	12	10	11	10	9	9	8	9	8	6	5	5	8	10	9	58737000	7859900	4170400	2536700	0.00666822	0.0060796	0.00365268	3	0.00546683	3524600	3562300	8385500	0.00379979	0.00487392	0.00759534	3	0.00542301	4912500	4498800	2449900	0.00631992	0.00682542	0.00424111	3	0.00579548	2257100	2318800	2500900
CDS/gene="murQ"	CDS/gene=murQ	murQ	FG28_RS00565	WP_036379080.1	N-acetylmuramic acid 6-phosphate etherase	0	6	5	4	8	8	7	3	3	3	7	6	5	5	4	4	131840000	8227000	3382000	3206800	0.00697966	0.00493027	0.00461758	3	0.00550917	12026000	9085100	18567000	0.0129649	0.0124302	0.0168174	3	0.0140709	2508000	6636000	4385000	0.00322654	0.0100679	0.00759103	3	0.00696182	16411000	9822800	13500000
CDS/locus_tag="FG28_RS00570"	CDS/locus_tag=FG28_RS00570	FG28_RS00570	FG28_RS00570	WP_036385945.1	DeoR/GlpR transcriptional regulator	Transcription factor, DeoR family contains 1 HTH_DeoR,1 DeoR	3	2	1	3	3	3	2	2	2	5	3	5	3	3	2	14243000	1120100	812090	596770	0.000950276	0.00118386	0.000859309	3	0.000997816	1404800	654540	2909800	0.00151448	0.000895538	0.00263561	3	0.00168188	1131000	577230	334240	0.00145503	0.000875752	0.000578615	3	0.000969799	675640	890190	1389400
CDS/gene="nagB"	CDS/gene=nagB	nagB	FG28_RS00575	WP_036379081.1	glucosamine-6-phosphate deaminase	*	3	5	4	7	7	6	3	3	4	2	5	6	9	8	8	17828000	848710	840720	281270	0.000720032	0.0012256	0.00040501	3	0.000783547	1581100	1461300	2079400	0.00170455	0.00199934	0.00188346	3	0.00186245	994830	725160	728080	0.00127985	0.00110019	0.00126041	3	0.00121348	145240	969210	1419100
CDS/locus_tag="FG28_RS00580"	CDS/locus_tag=FG28_RS00580	FG28_RS00580	FG28_RS00580	WP_036379082.1	family 10 glycosylhydrolase	0	3	2	2	2	1	1	2	3	3	1	2	2	3	2	3	7531100	740540	383280	411660	0.000628263	0.000558745	0.000592763	3	0.000593257	274520	354110	443520	0.000295953	0.000484491	0.000401727	3	0.000394057	809870	416370	715420	0.0010419	0.000631701	0.00123849	3	0.000970696	29497	349550	652170
CDS/locus_tag="FG28_RS00590"	CDS/locus_tag=FG28_RS00590	FG28_RS00590	FG28_RS00590	WP_051947542.1	glycoside hydrolase family 3 protein	CAZyme, single-domain, contains GH3	7	5	5	6	6	6	6	3	4	6	5	5	4	4	1	13461000	1862300	503970	496770	0.00157995	0.000734686	0.000715316	3	0.00100998	1655400	1109000	1061000	0.00178465	0.00151733	0.000961022	3	0.001421	1262500	521040	877470	0.0016242	0.000790503	0.00151902	3	0.00131124	996330	634930	693600
CDS/locus_tag="FG28_RS00595"	CDS/locus_tag=FG28_RS00595	FG28_RS00595	FG28_RS00595	WP_036379083.1	anhydro-N-acetylmuramic acid kinase	0	5	4	5	7	6	6	2	2	2	2	2	2	3	4	2	23025000	1812000	881220	1654600	0.00153727	0.00128464	0.00238251	3	0.00173481	936840	2476700	4050000	0.00100998	0.00338861	0.00366837	3	0.00268899	1142900	1158400	692540	0.00147034	0.00175748	0.00119888	3	0.00147557	1241100	1400100	1481900
CDS/locus_tag="FG28_RS00605"	CDS/locus_tag=FG28_RS00605	FG28_RS00605	FG28_RS00605	WP_036379085.1	acyl-CoA carboxylase subunit beta	0	9	4	5	8	8	8	8	8	7	6	9	7	8	9	5	61133000	7274200	3009200	3650500	0.00617132	0.0043868	0.00525648	3	0.00527153	5996700	2385200	5305600	0.0064649	0.00326342	0.00480565	3	0.00484466	5965900	3799900	2763800	0.00767512	0.00576507	0.00478452	3	0.0060749	2923500	2380100	2570300
CDS/gene="accC"	CDS/gene=accC	accC	FG28_RS00610	WP_036379086.1	acetyl-CoA carboxylase biotin carboxylase subunit	0	9	7	7	7	5	7	6	8	8	6	6	6	6	5	4	53640000	6566500	2995800	3898300	0.00557092	0.00436727	0.00561329	3	0.00518383	4583100	1121100	4297900	0.00494093	0.00153388	0.00389291	3	0.00345591	5393800	4568100	5103700	0.00693912	0.00693055	0.0088352	3	0.00756829	2363500	2488400	1988900
CDS/locus_tag="FG28_RS00615"	CDS/locus_tag=FG28_RS00615	FG28_RS00615	FG28_RS00615	WP_081894162.1	biotin/lipoyl-binding protein	0	1	1	1	1	1	1	0	0	0	2	2	1	2	2	2	4734100	412510	247020	133280	0.000349967	0.000360105	0.000191914	3	0.000300662	496940	260300	610340	0.000535739	0.000356141	0.000552828	3	0.000481569	0	0	0	0	0	0	0	0	658330	645090	38982
CDS/locus_tag="FG28_RS00620"	CDS/locus_tag=FG28_RS00620	FG28_RS00620	FG28_RS00620	WP_036379088.1	uridine kinase	0	3	2	2	2	0	1	0	0	0	1	2	3	1	0	0	16487000	5027500	2051000	3192300	0.00426525	0.00298994	0.0045967	3	0.00395063	825750	0	495330	0.000890221	0	0.000448655	2	0.000669438	0	0	0	0	0	0	0	0	394420	2055600	2387800
CDS/locus_tag="FG28_RS00625"	CDS/locus_tag=FG28_RS00625	FG28_RS00625	FG28_RS00625	WP_036379090.1	septum formation initiator	0	0	1	1	1	1	1	1	1	1	0	0	0	1	1	0	26266000	0	1297300	1285800	0	0.0018912	0.00185147	2	0.00187133	2176300	1222800	3708300	0.00234622	0.00167303	0.00335887	3	0.00245937	5877700	4684100	2634800	0.00756165	0.00710655	0.0045612	3	0.0064098	0	0	0
CDS/locus_tag="FG28_RS00630"	CDS/locus_tag=FG28_RS00630	FG28_RS00630	FG28_RS00630	WP_036379091.1	methylmalonyl-CoA mutase	0	5	5	4	5	4	4	3	4	5	3	2	3	4	3	5	21806000	1237400	753940	542540	0.00104979	0.00109909	0.000781222	3	0.000976701	2277500	903580	2650200	0.00245532	0.00123627	0.00240047	3	0.00203069	849450	1513500	2919400	0.00109282	0.00229623	0.00505388	3	0.00281431	1681900	411930	1228900
CDS/gene="scpA"	CDS/gene=scpA	scpA	FG28_RS00635	WP_036379092.1	methylmalonyl-CoA mutase	0	18	15	15	17	17	17	17	16	12	6	11	13	13	14	11	61530000	5891500	2756100	1457700	0.00499826	0.00401783	0.00209899	3	0.00370503	4320400	2976200	8689900	0.00465772	0.00407202	0.00787105	3	0.0055336	8862500	4968400	3903800	0.0114016	0.00753788	0.00675801	3	0.00856583	957570	2799100	5080200
CDS/locus_tag="FG28_RS00640"	CDS/locus_tag=FG28_RS00640	FG28_RS00640	FG28_RS00640	WP_036379093.1	ParA family protein	0	9	7	8	10	9	8	4	5	4	10	4	6	10	8	6	966860000	84711000	46084000	46969000	0.0718675	0.0671811	0.0676323	3	0.0688936	89533000	74094000	100360000	0.0965234	0.101375	0.0909031	3	0.0962671	24392000	18662000	7793000	0.0313803	0.0283133	0.0134907	3	0.0243948	224490000	68513000	72814000
CDS/locus_tag="FG28_RS00645"	CDS/locus_tag=FG28_RS00645	FG28_RS00645	FG28_RS00645	WP_036379094.1	ParB/RepB/Spo0J family partition protein	Transcription factor, CodY family contains 1 HTH_CodY	22	19	17	22	20	20	15	16	15	21	16	18	20	19	16	1449200000	123730000	63950000	72291000	0.104971	0.0932261	0.104094	3	0.100764	78010000	120010000	140150000	0.0841007	0.164197	0.126944	3	0.12508	81026000	81497000	39392000	0.10424	0.123644	0.0681929	3	0.0986923	159260000	127980000	110640000
CDS/gene="dapB"	CDS/gene=dapB	dapB	FG28_RS00655	WP_036379097.1	4-hydroxy-tetrahydrodipicolinate reductase	0	10	8	9	9	10	10	8	9	7	10	8	9	10	10	10	777350000	80645000	29672000	57677000	0.068418	0.0432558	0.0830511	3	0.0649083	42557000	63722000	112970000	0.0458797	0.087184	0.102325	3	0.0784629	49102000	33636000	23677000	0.0631696	0.0510313	0.0409881	3	0.0517297	35215000	48656000	67392000
CDS/gene="lepB"	CDS/gene=lepB	lepB	FG28_RS00660	WP_036379098.1	signal peptidase I	0	12	11	11	12	11	11	8	9	9	11	7	8	11	12	11	152440000	15536000	6585900	7366600	0.0131805	0.00960091	0.0106074	3	0.0111296	9300500	8675400	11799000	0.0100266	0.0118696	0.0106872	3	0.0108612	9847900	7493500	6966800	0.0126693	0.0113689	0.0120605	3	0.0120329	10956000	8920300	12965000
CDS/locus_tag="FG28_RS00665"	CDS/locus_tag=FG28_RS00665	FG28_RS00665	FG28_RS00665	WP_036379099.1	WbqC-like protein	0	5	5	5	4	3	3	3	3	3	5	5	4	4	4	3	28891000	2587500	1646100	1096100	0.0021952	0.00239968	0.00157831	3	0.00205773	1643400	1539700	2838900	0.00177171	0.00210661	0.00257139	3	0.0021499	1958600	1052500	1116100	0.00251974	0.00159681	0.00193212	3	0.00201622	1557200	2904300	4289700
CDS/locus_tag="FG28_RS00675"	CDS/locus_tag=FG28_RS00675	FG28_RS00675	FG28_RS00675	WP_051947132.1	endonuclease/exonuclease/phosphatase family protein	0	6	7	7	7	8	8	5	5	5	5	5	4	6	6	6	40478000	3282800	2384200	2017300	0.00278508	0.00347568	0.00290478	3	0.00305518	1613200	3273400	4702300	0.00173915	0.00447865	0.0042592	3	0.00349233	2761300	2253200	1022300	0.00355241	0.00341847	0.00176974	3	0.00291354	3773200	3086400	1996900
CDS/locus_tag="FG28_RS00680"	CDS/locus_tag=FG28_RS00680	FG28_RS00680	FG28_RS00680	WP_036379101.1	rhomboid family intramembrane serine protease	0	6	5	6	4	5	3	2	2	2	3	3	3	2	3	2	10021000	1591500	961710	828200	0.0013502	0.00140198	0.00119255	3	0.00131491	341340	419750	763000	0.00036799	0.000574299	0.000691103	3	0.000544464	507150	378510	816770	0.000652448	0.000574262	0.00141394	3	0.000880217	853380	426040	441440
CDS/locus_tag="FG28_RS00685"	CDS/locus_tag=FG28_RS00685	FG28_RS00685	FG28_RS00685	WP_036379103.1	rhomboid family intramembrane serine protease	0	0	1	1	0	0	0	0	0	0	0	0	0	0	0	0	5306900	0	2577200	2729700	0	0.00375704	0.00393059	2	0.00384381	0	0	0	0	0	0	0	0	0	0	0	0	0	0	0	0	0	0	0
CDS/gene="mutL"	CDS/gene=mutL	mutL	FG28_RS00690	WP_036379104.1	DNA mismatch repair endonuclease MutL	0	16	13	15	14	15	13	8	8	6	6	9	10	8	10	10	51459000	6692100	4354300	2363900	0.00567747	0.00634769	0.00340386	3	0.00514301	4445100	3476000	6338200	0.00479216	0.00475584	0.00574095	3	0.00509632	2275500	1449000	2454900	0.00292743	0.00219837	0.00424977	3	0.00312519	1769800	3207400	3894600
CDS/locus_tag="FG28_RS00695"	CDS/locus_tag=FG28_RS00695	FG28_RS00695	FG28_RS00695	WP_036379105.1	hypothetical protein	0	0	1	1	0	0	0	0	0	0	0	0	0	0	0	0	304280	0	0	304280	0	0	0.000438143	1	0	0	0	0	0	0	0	0	0	0	0	0	0	0	0	0	0	0	0	0
CDS/locus_tag="FG28_RS00700"	CDS/locus_tag=FG28_RS00700	FG28_RS00700	FG28_RS00700	WP_036379106.1	6,7-dimethyl-8-ribityllumazine synthase	0	0	0	1	2	2	2	0	0	0	0	0	0	0	0	0	27139000	0	0	3580900	0	0	0.00515626	1	0	9587600	9206700	4764000	0.0103362	0.0125966	0.00431509	3	0.0090826	0	0	0	0	0	0	0	0	0	0	0
CDS/locus_tag="FG28_RS00705"	CDS/locus_tag=FG28_RS00705	FG28_RS00705	FG28_RS00705	WP_036379107.1	tetratricopeptide repeat protein	0	12	9	9	12	12	12	8	8	8	12	9	10	12	11	11	1761700000	106150000	65161000	74260000	0.090056	0.0949915	0.106929	3	0.0973257	54286000	102490000	109870000	0.0585244	0.140226	0.099517	3	0.0994225	111850000	90108000	45054000	0.143895	0.136709	0.0779946	3	0.119533	211000000	148820000	169260000
CDS/gene="recF"	CDS/gene=recF	recF	FG28_RS00710	WP_036379108.1	DNA replication/repair protein RecF	0	6	4	3	6	4	5	3	4	4	3	2	3	3	2	3	22126000	2844700	869170	811240	0.0024134	0.00126707	0.00116813	3	0.0016162	1605700	878020	2107200	0.00173107	0.0012013	0.00190864	3	0.00161367	566650	506490	696000	0.000728994	0.000768428	0.00120487	3	0.000900765	1218300	745550	716590
CDS/locus_tag="FG28_RS00715"	CDS/locus_tag=FG28_RS00715	FG28_RS00715	FG28_RS00715	WP_036379110.1	hypothetical protein	0	2	2	2	2	2	2	2	2	2	2	2	2	2	2	1	151470000	15794000	12037000	16691000	0.0133994	0.0175475	0.0240339	3	0.0183269	14346000	14660000	18013000	0.0154661	0.0200577	0.0163156	3	0.0172798	8203400	8512700	11772000	0.0105537	0.0129152	0.0203789	3	0.0146159	3229100	7349500	619920
CDS/locus_tag="FG28_RS00735"	CDS/locus_tag=FG28_RS00735	FG28_RS00735	FG28_RS00735	WP_036379113.1	nucleoside-diphosphate kinase	0	11	10	7	7	9	7	10	10	9	4	4	5	11	11	11	1480400000	126430000	87303000	91085000	0.107261	0.12727	0.131156	3	0.121896	73334000	129020000	81518000	0.0790596	0.176524	0.0738366	3	0.109807	105720000	124070000	124040000	0.136009	0.188234	0.21473	3	0.179658	25095000	40669000	6252200
CDS/locus_tag="FG28_RS00745"	CDS/locus_tag=FG28_RS00745	FG28_RS00745	FG28_RS00745	WP_036379115.1	bifunctional oligoribonuclease/PAP phosphatase NrnA	0	17	13	11	15	14	15	8	9	7	14	7	8	13	11	13	129930000	13349000	7825000	5041700	0.0113251	0.0114073	0.00725971	3	0.00999735	5652600	8605700	15732000	0.00609393	0.0117743	0.0142496	3	0.0107059	7028900	5893200	4063100	0.00904267	0.00894095	0.00703378	3	0.00833913	13840000	8782000	10631000
CDS/gene="gldI"	CDS/gene=gldI	gldI	FG28_RS00750	WP_036379116.1	gliding motility-associated peptidyl-prolyl isomerase GldI	0	3	3	3	3	2	2	1	1	2	2	0	1	2	2	2	96043000	19541000	23219000	9353600	0.0165783	0.0338486	0.0134686	3	0.0212985	4762500	9696300	20590000	0.00513434	0.0132664	0.0186498	3	0.0123502	89867	459730	344630	0.000115614	0.000697486	0.000596602	3	0.0004699	5287300	0	46410
CDS/locus_tag="FG28_RS00755"	CDS/locus_tag=FG28_RS00755	FG28_RS00755	FG28_RS00755	WP_036379117.1	peptidylprolyl isomerase	0	20	19	19	21	22	22	17	19	18	22	19	20	21	23	21	2210100000	133020000	88807000	124820000	0.112852	0.129463	0.179733	3	0.140682	102360000	139950000	255520000	0.110352	0.191479	0.231442	3	0.177758	115670000	84787000	99816000	0.148809	0.128636	0.172795	3	0.15008	283290000	159330000	216080000
CDS/locus_tag="FG28_RS00765"	CDS/locus_tag=FG28_RS00765	FG28_RS00765	FG28_RS00765	WP_036379120.1	amidohydrolase family protein	0	20	23	25	24	25	18	27	26	31	19	18	18	37	31	35	144910000	5462700	3791300	6628900	0.00463447	0.00552695	0.00954518	3	0.00656887	7497000	4122000	518480	0.00808234	0.0056397	0.000469624	3	0.00473055	11344000	10325000	14957000	0.014594	0.0156647	0.0258926	3	0.0187171	4888500	5534300	6388000
CDS/locus_tag="FG28_RS00770"	CDS/locus_tag=FG28_RS00770	FG28_RS00770	FG28_RS00770	WP_036385956.1	amidohydrolase family protein	0	11	10	11	13	12	14	9	11	9	10	9	9	10	10	9	146210000	8696400	4036700	4969700	0.00737789	0.00588469	0.00715604	3	0.00680621	4804900	6637400	16211000	0.00518005	0.00908125	0.0146834	3	0.00964825	10363000	6528000	8317200	0.013332	0.00990404	0.0143982	3	0.0125447	12111000	9633300	12767000
CDS/locus_tag="FG28_RS00775"	CDS/locus_tag=FG28_RS00775	FG28_RS00775	FG28_RS00775	WP_036379122.1	hypothetical protein	0	9	8	9	8	7	8	4	5	5	3	3	4	6	6	7	289280000	25146000	39273000	43546000	0.0213335	0.0572521	0.0627034	3	0.0470963	35363000	27533000	74197000	0.038124	0.0376705	0.0672054	3	0.0476666	2563600	9702700	5935000	0.00329807	0.0147206	0.0102743	3	0.00943098	632720	463730	468640
CDS/locus_tag="FG28_RS00780"	CDS/locus_tag=FG28_RS00780	FG28_RS00780	FG28_RS00780	WP_036379123.1	RNA methyltransferase	0	9	6	5	10	5	7	7	7	7	8	6	7	7	7	7	300110000	35335000	11331000	23334000	0.0299777	0.0165183	0.0335994	3	0.0266985	30328000	24717000	15870000	0.0326959	0.0338176	0.0143746	3	0.0269627	14219000	21035000	13033000	0.0182927	0.0319135	0.0225619	3	0.0242561	22202000	4961600	18893000
CDS/locus_tag="FG28_RS00785"	CDS/locus_tag=FG28_RS00785	FG28_RS00785	FG28_RS00785	WP_036379124.1	M48 family metallopeptidase	0	4	4	2	4	4	4	1	1	1	4	3	3	5	4	4	23123000	2218000	781400	635170	0.00188172	0.00113912	0.000914603	3	0.00131181	1067400	1938100	2989500	0.00115074	0.0026517	0.0027078	3	0.00217008	456020	220860	117550	0.000586669	0.000335081	0.000203495	3	0.000375082	3612200	1334200	1398500
CDS/locus_tag="FG28_RS00790"	CDS/locus_tag=FG28_RS00790	FG28_RS00790	FG28_RS00790	WP_036379125.1	bifunctional (p)ppGpp synthetase/guanosine-3',5'-bis(diphosphate) 3'-pyrophosphohydrolase	0	30	22	19	31	30	29	29	28	29	17	11	17	33	36	25	286180000	30003000	8493000	4650400	0.0254541	0.0123811	0.00669627	3	0.0148438	18257000	16441000	23931000	0.0196824	0.0224945	0.021676	3	0.0212843	35136000	29280000	21969000	0.0452024	0.0444225	0.0380313	3	0.0425521	3829000	4004200	8286200
CDS/locus_tag="FG28_RS00795"	CDS/locus_tag=FG28_RS00795	FG28_RS00795	FG28_RS00795	WP_036379127.1	transcriptional repressor	Transcription factor, Fur family contains 1 FUR	5	4	4	5	5	4	5	5	6	3	2	4	3	3	2	322980000	31909000	14646000	22164000	0.0270711	0.0213509	0.0319147	3	0.0267789	29143000	28603000	42377000	0.0314184	0.0391344	0.0383838	3	0.0363122	18124000	14552000	43861000	0.0233165	0.0220778	0.0759294	3	0.0404412	26431000	8040900	217940
CDS/locus_tag="FG28_RS00800"	CDS/locus_tag=FG28_RS00800	FG28_RS00800	FG28_RS00800	WP_036379129.1	adenylosuccinate synthase	0	17	17	16	20	15	18	17	17	17	19	14	18	19	21	19	822850000	59811000	33868000	46244000	0.0507427	0.0493727	0.0665883	3	0.0555679	34808000	45856000	89949000	0.0375257	0.0627399	0.0814731	3	0.0605796	60813000	30117000	40331000	0.0782358	0.0456924	0.0698185	3	0.0645822	78533000	55922000	93499000
CDS/locus_tag="FG28_RS00805"	CDS/locus_tag=FG28_RS00805	FG28_RS00805	FG28_RS00805	WP_036379130.1	glycoside hydrolase family 97 protein	CAZyme, single-domain, contains GH97	19	16	14	17	16	17	22	20	19	13	15	15	17	17	13	111630000	8932100	6366200	4285900	0.00757786	0.00928063	0.00617141	3	0.00767663	6152900	5661400	7001100	0.00663329	0.00774589	0.00634139	3	0.00690686	14881000	8802400	12695000	0.0191444	0.0133547	0.0219768	3	0.0181586	5201500	5409200	5960800
CDS/locus_tag="FG28_RS00810"	CDS/locus_tag=FG28_RS00810	FG28_RS00810	FG28_RS00810	WP_036379131.1	OstA-like protein	0	11	8	8	11	10	8	7	6	7	6	8	7	7	7	9	47253000	4377700	4145400	1701900	0.00371397	0.00604315	0.00245062	3	0.00406925	3136200	4869400	1646600	0.00338106	0.00666228	0.00149144	3	0.00384493	4566400	1468500	1919600	0.00587467	0.00222795	0.00332309	3	0.00380857	2574300	2586000	4783000
CDS/locus_tag="FG28_RS00815"	CDS/locus_tag=FG28_RS00815	FG28_RS00815	FG28_RS00815	WP_036379133.1	aspartate aminotransferase family protein	0	9	5	5	9	7	9	5	4	3	5	3	3	3	2	6	106470000	9240500	8183800	7274500	0.0078395	0.0119303	0.0104748	3	0.0100815	4608200	2363300	9653900	0.00496799	0.00323345	0.00874422	3	0.00564855	5960200	1879400	1968100	0.00766779	0.00285136	0.00340705	3	0.00464207	20660000	9086300	16324000
CDS/gene="aroE"	CDS/gene=aroE	aroE	FG28_RS00835	WP_036379138.1	shikimate dehydrogenase	0	6	5	5	6	8	8	3	4	3	7	5	5	4	3	4	27894000	2518700	1895400	1207500	0.00213683	0.00276311	0.00173872	3	0.00221289	1884100	1269900	5964100	0.0020312	0.00173747	0.0054021	3	0.00305693	1096800	1400600	1059200	0.00141103	0.00212494	0.00183362	3	0.00178986	1018600	1412200	2531600
CDS/locus_tag="FG28_RS00840"	CDS/locus_tag=FG28_RS00840	FG28_RS00840	FG28_RS00840	WP_036385958.1	DUF349 domain-containing protein	0	44	37	34	46	42	38	40	36	34	34	34	32	40	42	37	431250000	53166000	25279000	22353000	0.0451052	0.0368517	0.0321868	3	0.0380479	41264000	22521000	16231000	0.0444857	0.0308131	0.0147016	3	0.0300001	36077000	30559000	27493000	0.046413	0.046363	0.0475941	3	0.04679	21813000	21610000	18837000
CDS/locus_tag="FG28_RS00850"	CDS/locus_tag=FG28_RS00850	FG28_RS00850	FG28_RS00850	WP_036379140.1	methyltransferase domain-containing protein	0	12	8	7	15	16	15	8	8	6	3	3	4	7	8	5	189370000	12525000	4733600	7042000	0.010626	0.00690063	0.01014	3	0.00922222	19155000	56144000	55313000	0.0206505	0.0768159	0.0501009	3	0.0491891	8666800	6148900	4100900	0.0111498	0.00932889	0.00709922	3	0.00919264	849930	870960	1919100
CDS/gene="rny"	CDS/gene=rny	rny	FG28_RS00855	WP_036379141.1	ribonuclease Y	0	30	25	25	27	27	27	22	22	21	22	22	24	29	26	22	616190000	57706000	29341000	32548000	0.0489569	0.0427732	0.046867	3	0.046199	39641000	33643000	63969000	0.042736	0.0460301	0.0579412	3	0.0489025	44079000	39749000	37910000	0.0567076	0.0603057	0.0656274	3	0.0608802	32178000	37868000	41495000
CDS/gene="zapA"	CDS/gene=zapA	zapA	FG28_RS00860	WP_036379142.1	cell division protein ZapA	0	2	4	4	2	2	2	2	2	1	1	2	1	2	3	2	16041000	930010	1699800	2156700	0.000789006	0.00247796	0.00310551	3	0.00212416	941700	743940	480470	0.00101522	0.00101785	0.000435195	3	0.000822758	1569100	939340	170700	0.00201864	0.00142513	0.000295505	3	0.00124643	426770	1077600	30347
CDS/locus_tag="FG28_RS00865"	CDS/locus_tag=FG28_RS00865	FG28_RS00865	FG28_RS00865	WP_036385962.1	hypothetical protein	0	2	1	1	2	1	2	2	2	2	1	2	1	2	2	2	89517000	11035000	11749000	12982000	0.00936192	0.0171277	0.0186932	3	0.0150609	416270	566510	10065000	0.000448771	0.000775096	0.00911658	3	0.00344681	5368500	7546800	4774800	0.00690657	0.0114497	0.00826583	3	0.00887404	4589300	3533900	1038300
CDS/locus_tag="FG28_RS00870"	CDS/locus_tag=FG28_RS00870	FG28_RS00870	FG28_RS00870	WP_036379143.1	M23 family metallopeptidase	0	10	7	7	8	3	4	6	5	6	3	6	6	6	7	6	31316000	3862900	2064200	1825000	0.00327722	0.00300919	0.00262788	3	0.00297143	2534500	591660	1321000	0.00273238	0.000809506	0.00119652	3	0.00157947	2688800	1888100	2011700	0.00345914	0.00286456	0.00348253	3	0.00326874	440520	2240300	3068900
CDS/locus_tag="FG28_RS00875"	CDS/locus_tag=FG28_RS00875	FG28_RS00875	FG28_RS00875	WP_036379144.1	TonB-dependent receptor	putative SusC-like *	10	9	7	8	8	2	9	9	10	2	4	4	5	6	6	12960000	1916800	690730	795470	0.00162618	0.00100694	0.00114542	3	0.00125952	1152200	452650	9343.6	0.00124216	0.000619313	8.46316e-06	3	0.000623312	1611600	1359100	1367500	0.00207332	0.00206198	0.00236733	3	0.00216754	271240	750660	735180
CDS/locus_tag="FG28_RS00880"	CDS/locus_tag=FG28_RS00880	FG28_RS00880	FG28_RS00880	WP_036379145.1	hypothetical protein	0	7	6	5	6	6	7	3	3	3	9	3	4	6	4	5	161670000	24360000	14215000	12754000	0.0206666	0.0207226	0.0183649	3	0.0199181	5003300	13022000	23777000	0.00539394	0.0178166	0.0215365	3	0.0149157	1870800	478450	3835900	0.00240678	0.000725887	0.00664047	3	0.00325771	5704800	15857000	16328000
CDS/locus_tag="FG28_RS00885"	CDS/locus_tag=FG28_RS00885	FG28_RS00885	FG28_RS00885	WP_036379146.1	cysteine desulfurase	0	6	5	3	7	7	7	2	3	3	6	3	5	3	7	3	75081000	3440000	3993100	6004000	0.00291844	0.00582113	0.00864536	3	0.00579498	1867100	7639600	17736000	0.00201288	0.0104525	0.0160647	3	0.00951002	756900	505640	908200	0.000973751	0.000767139	0.00157222	3	0.00110437	5067900	989010	5986800
CDS/locus_tag="FG28_RS00890"	CDS/locus_tag=FG28_RS00890	FG28_RS00890	FG28_RS00890	WP_036379147.1	hypothetical protein	0	4	4	4	4	4	4	3	3	3	4	4	4	4	4	4	675720000	114590000	71082000	70358000	0.0972164	0.103623	0.101311	3	0.100717	36913000	70657000	100720000	0.039795	0.0966725	0.0912292	3	0.0758989	22281000	4918800	1171400	0.0286645	0.00746262	0.00202785	3	0.0127183	20684000	87687000	6552200
CDS/locus_tag="FG28_RS00895"	CDS/locus_tag=FG28_RS00895	FG28_RS00895	FG28_RS00895	WP_036379149.1	DNA mismatch repair protein MutS	0	1	1	1	1	1	0	1	1	1	0	0	0	0	0	0	1418200	305300	226260	211450	0.000259012	0.000329841	0.000304474	3	0.000297776	146560	142430	0	0.000158003	0.000194872	0	2	0.000176437	63448	167010	155690	8.16258e-05	0.000253381	0.000269521	3	0.000201509	0	0	0
CDS/locus_tag="FG28_RS00905"	CDS/locus_tag=FG28_RS00905	FG28_RS00905	FG28_RS00905	WP_036379151.1	membrane protein	0	2	2	2	2	2	2	1	1	1	1	1	1	1	1	1	97888000	17817000	14701000	15354000	0.0151157	0.0214311	0.0221087	3	0.0195518	10709000	5662300	5106500	0.0115451	0.00774712	0.00462532	3	0.00797252	4597700	5150800	4882600	0.00591493	0.00781461	0.00845245	3	0.007394	1432300	1738500	54981
CDS/locus_tag="FG28_RS00910"	CDS/locus_tag=FG28_RS00910	FG28_RS00910	FG28_RS00910	WP_036379152.1	CD225/dispanin family protein	0	1	1	1	1	1	1	1	1	1	1	1	0	1	1	1	8451800	1573200	346740	541960	0.00133468	0.000505477	0.000780387	3	0.000873514	510570	966390	52707	0.000550433	0.00132221	4.77404e-05	3	0.000640128	403550	323070	278300	0.000519166	0.00049015	0.000481775	3	0.000497031	370010	2618300	0
CDS/locus_tag="FG28_RS00920"	CDS/locus_tag=FG28_RS00920	FG28_RS00920	FG28_RS00920	WP_036385963.1	RecQ family ATP-dependent DNA helicase	0	31	27	27	27	25	22	27	24	26	16	22	22	26	26	23	245510000	31243000	16980000	13302000	0.0265061	0.0247534	0.019154	3	0.0234712	24938000	16795000	5713000	0.0268851	0.0229788	0.00517467	3	0.0183462	21440000	17075000	19107000	0.0275825	0.0259056	0.0330768	3	0.028855	9349800	14126000	9219000
CDS/locus_tag="FG28_RS00925"	CDS/locus_tag=FG28_RS00925	FG28_RS00925	FG28_RS00925	WP_036379154.1	KpsF/GutQ family sugar-phosphate isomerase	0	13	9	7	13	12	13	8	8	8	8	7	6	12	13	8	151620000	25386000	6638700	4937600	0.0215371	0.00967788	0.00710982	3	0.0127749	14132000	7908000	16190000	0.0152354	0.0108197	0.0146644	3	0.0135732	11452000	9627600	6729400	0.014733	0.0146066	0.0116495	3	0.013663	9290500	6119100	6861500
CDS/gene="tatC"	CDS/gene=tatC	tatC	FG28_RS00930	WP_036379156.1	twin-arginine translocase subunit TatC	0	4	3	2	1	1	2	2	1	1	0	0	0	0	0	0	7003500	1060300	424410	443740	0.000899542	0.000618704	0.000638956	3	0.000719067	60299	466660	206280	6.50069e-05	0.000638481	0.000186842	3	0.000296777	4015900	94921	231030	0.00516645	0.000144011	0.000399945	3	0.00190347	0	0	0
CDS/locus_tag="FG28_RS00935"	CDS/locus_tag=FG28_RS00935	FG28_RS00935	FG28_RS00935	WP_036379157.1	carboxymuconolactone decarboxylase family protein	0	1	1	1	1	0	1	1	1	1	1	2	2	2	2	3	22576000	783830	495430	357040	0.000664989	0.000722236	0.000514114	3	0.00063378	277280	0	365220	0.000298929	0	0.000330805	2	0.000314867	272930	303490	284480	0.000351124	0.000460444	0.000492474	3	0.000434681	228450	2655000	1683700
CDS/gene="lptB"	CDS/gene=lptB	lptB	FG28_RS00940	WP_036379158.1	LPS export ABC transporter ATP-binding protein	0	12	7	8	13	9	10	7	9	9	8	7	7	8	9	9	936420000	86909000	43276000	78080000	0.0737323	0.0630876	0.11243	3	0.0830833	71940000	64661000	108440000	0.0775568	0.0884688	0.0982217	3	0.0880824	64646000	59822000	38783000	0.083167	0.0907598	0.0671387	3	0.0803551	6460500	65086000	75142000
CDS/locus_tag="FG28_RS00945"	CDS/locus_tag=FG28_RS00945	FG28_RS00945	FG28_RS00945	WP_036379159.1	phosphatidylserine synthase	0	1	1	1	1	1	1	1	1	1	1	1	1	1	1	1	33104000	4198000	3585000	3379700	0.00356152	0.0052262	0.00486654	3	0.00455142	1267700	1620300	1538300	0.00136668	0.00221688	0.00139335	3	0.00165897	1681000	4655700	2245100	0.0021626	0.00706346	0.00388658	3	0.00437088	1677000	1686200	71838
CDS/locus_tag="FG28_RS00950"	CDS/locus_tag=FG28_RS00950	FG28_RS00950	FG28_RS00950	WP_081894165.1	DUF4105 domain-containing protein	0	0	0	0	2	2	1	1	1	0	1	1	1	2	1	1	2279700	0	0	0	0	0	0	0	0	619000	429010	257650	0.000667329	0.000586969	0.000233372	3	0.00049589	210430	47509	0	0.000270718	7.20789e-05	0	2	0.000171398	163020	145420	105430
CDS/locus_tag="FG28_RS00955"	CDS/locus_tag=FG28_RS00955	FG28_RS00955	FG28_RS00955	WP_036379161.1	ABC-F family ATP-binding cassette domain-containing protein	0	10	7	7	8	8	8	4	4	4	3	8	8	3	3	2	12753000	1968800	727500	294120	0.0016703	0.00106055	0.000423513	3	0.00105145	949590	804320	1243800	0.00102373	0.00110047	0.0011266	3	0.0010836	877340	563230	551790	0.0011287	0.000854512	0.000955224	3	0.000979478	350420	912740	1310300
CDS/locus_tag="FG28_RS00965"	CDS/locus_tag=FG28_RS00965	FG28_RS00965	FG28_RS00965	WP_036379164.1	cob(I)yrinic acid a,c-diamide adenosyltransferase	0	9	5	6	9	7	8	4	3	2	6	5	2	4	4	5	87497000	20368000	8032600	5255300	0.0172799	0.0117099	0.00756728	3	0.0121857	8325600	9468000	22034000	0.00897563	0.0129541	0.0199577	3	0.0139625	1833900	1150800	511220	0.00235931	0.00174595	0.000884992	3	0.00166342	3884500	1567100	245930
CDS/locus_tag="FG28_RS00970"	CDS/locus_tag=FG28_RS00970	FG28_RS00970	FG28_RS00970	WP_013551418.1	DUF2795 domain-containing protein	0	1	1	1	0	0	0	0	0	0	0	0	0	0	0	0	5243800	3436900	1526300	280660	0.00291581	0.00222504	0.000404132	3	0.00184833	0	0	0	0	0	0	0	0	0	0	0	0	0	0	0	0	0	0	0
CDS/gene="secA"	CDS/gene=secA	secA	FG28_RS00975	WP_036379169.1	preprotein translocase subunit SecA	0	75	75	68	85	84	69	49	45	50	71	62	69	59	70	55	429400000	61883000	38577000	42285000	0.0525006	0.0562374	0.0608876	3	0.0565419	45573000	52150000	19660000	0.0491312	0.0713513	0.0178074	3	0.0460966	9181500	13769000	6774200	0.011812	0.0208898	0.0117271	3	0.0148096	48887000	17343000	29090000
CDS/locus_tag="FG28_RS00980"	CDS/locus_tag=FG28_RS00980	FG28_RS00980	FG28_RS00980	WP_036379171.1	sensor histidine kinase	Histidine kinase, Classic contains 1 HisKA_2,1 HATPase_c	6	5	4	4	5	3	2	2	2	4	2	2	6	5	3	27358000	2360400	1397000	3594000	0.00200253	0.00203654	0.00517512	3	0.0030714	753520	1508500	2713900	0.000812352	0.00206392	0.00245817	3	0.00177815	1543600	590830	261600	0.00198584	0.000896386	0.000452865	3	0.0011117	2987500	1220000	1838200
CDS/gene="msrA"	CDS/gene=msrA	msrA	FG28_RS00990	WP_036379173.1	peptide-methionine (S)-S-oxide reductase MsrA	0	14	13	14	14	16	15	13	14	14	11	8	7	11	14	13	341480000	70207000	24864000	20401000	0.0595625	0.0362467	0.0293761	3	0.0417284	35518000	65241000	67975000	0.0382911	0.0892623	0.0615697	3	0.0630411	11178000	8808500	6829800	0.0143805	0.0133639	0.0118233	3	0.0131892	3458700	6524500	1959600
CDS/locus_tag="FG28_RS00995"	CDS/locus_tag=FG28_RS00995	FG28_RS00995	FG28_RS00995	WP_156102169.1	hypothetical protein	0	10	8	8	11	7	8	8	10	7	9	8	8	15	14	14	133240000	7749300	2794400	3057800	0.00657439	0.00407367	0.00440303	3	0.00501703	7341200	3895600	4515700	0.00791437	0.00532994	0.00409019	3	0.00577816	10869000	9955400	7973500	0.013983	0.015104	0.0138032	3	0.0142967	5199800	2595100	4732400
CDS/locus_tag="FG28_RS01000"	CDS/locus_tag=FG28_RS01000	FG28_RS01000	FG28_RS01000	WP_036379176.1	hypothetical protein	0	3	2	3	3	3	3	4	4	3	2	3	3	7	6	4	110360000	7874900	2348400	4440400	0.00668094	0.00342349	0.00639388	3	0.00549944	8230700	8286100	22229000	0.00887332	0.011337	0.0201344	3	0.0134482	7297700	4411800	2002300	0.00938848	0.00669342	0.00346626	3	0.00651605	727660	1913200	2527900
CDS/locus_tag="FG28_RS01005"	CDS/locus_tag=FG28_RS01005	FG28_RS01005	FG28_RS01005	WP_036379178.1	RNA polymerase sigma factor	Sigma factor, Ecf family contains 1 Sigma70_r2,1 Sigma70_r4	1	1	1	2	2	2	1	1	1	2	1	1	1	1	1	13485000	2042200	917600	1142800	0.00173257	0.00133767	0.00164556	3	0.00157193	492440	688610	1489800	0.000530888	0.000942152	0.00134942	3	0.000940819	590430	719470	441620	0.000759587	0.00109155	0.000764505	3	0.000871882	908870	1238600	140640
CDS/locus_tag="FG28_RS01010"	CDS/locus_tag=FG28_RS01010	FG28_RS01010	FG28_RS01010	WP_036379179.1	organic hydroperoxide resistance protein	0	2	2	2	2	2	3	2	2	2	2	3	3	2	2	3	146600000	9753000	4574300	4309200	0.00827429	0.0066684	0.00620496	3	0.00704922	7132800	8983000	8072000	0.0076897	0.0122905	0.00731138	3	0.00909719	9379100	6271400	7053600	0.0120662	0.00951474	0.0122107	3	0.0112639	3183100	9698300	10470000
CDS/gene="meaB"	CDS/gene=meaB	meaB	FG28_RS01015	WP_036379181.1	methylmalonyl Co-A mutase-associated GTPase MeaB	0	7	7	6	10	9	9	7	8	7	3	4	3	7	5	5	27416000	1910100	1649900	1572200	0.0016205	0.00240522	0.00226386	3	0.00209653	1562900	2116300	4624900	0.00168493	0.00289551	0.0041891	3	0.00292318	2232800	2304600	1516600	0.00287249	0.00349646	0.00262544	3	0.00299813	1286800	905040	1216500
CDS/locus_tag="FG28_RS01020"	CDS/locus_tag=FG28_RS01020	FG28_RS01020	FG28_RS01020	WP_036379182.1	glycosyltransferase	CAZyme, single-domain, contains GT2	5	5	4	6	5	4	2	2	1	2	2	1	2	2	2	27239000	2388700	1622700	711870	0.00202654	0.00236557	0.00102505	3	0.00180572	1975300	484560	1815500	0.00212952	0.000662972	0.00164443	3	0.00147897	588990	518850	274910	0.000757735	0.00078718	0.000475907	3	0.000673607	7179800	3381700	3722300
CDS/locus_tag="FG28_RS01030"	CDS/locus_tag=FG28_RS01030	FG28_RS01030	FG28_RS01030	WP_036379184.1	glycosyltransferase family 39 protein	CAZyme, single-domain, contains GT83	3	3	3	0	1	1	0	1	1	2	1	1	0	0	0	987460	138450	115320	184780	0.000117459	0.000168113	0.000266071	3	0.000183881	0	16588	3592.5	0	2.26956e-05	3.25398e-06	2	1.29748e-05	0	34015	40642	0	5.16063e-05	7.03569e-05	2	6.09816e-05	168470	94990	190610
CDS/gene="mazG"	CDS/gene=mazG	mazG	FG28_RS01055	WP_036379192.1	nucleoside triphosphate pyrophosphohydrolase	0	1	1	1	4	3	4	3	3	3	4	4	3	3	2	2	28398000	1147900	427780	615100	0.000973861	0.000623617	0.000885703	3	0.000827727	3185300	2372400	4943800	0.003434	0.0032459	0.00447795	3	0.00371928	1428800	1204600	904890	0.00183815	0.00182758	0.00156649	3	0.00174407	3692700	754420	2008700
CDS/locus_tag="FG28_RS01060"	CDS/locus_tag=FG28_RS01060	FG28_RS01060	FG28_RS01060	WP_036379193.1	alpha/beta hydrolase	*	4	3	3	6	6	6	4	4	4	3	3	4	4	5	3	31026000	2310800	1548300	1659000	0.00196045	0.00225711	0.00238885	3	0.00220213	2554800	2471800	7187500	0.00275427	0.0033819	0.00651022	3	0.00421546	2823300	1694000	906310	0.00363217	0.00257008	0.00156895	3	0.0025904	1000200	775910	1823500
CDS/locus_tag="FG28_RS01065"	CDS/locus_tag=FG28_RS01065	FG28_RS01065	FG28_RS01065	WP_036385965.1	lipase	CAZyme, single-domain, contains CE3 **	11	9	10	13	11	12	6	5	4	8	5	2	6	6	7	159550000	35438000	28114000	17645000	0.0300651	0.0409845	0.0254076	3	0.0321524	18448000	21441000	16178000	0.0198883	0.0293354	0.0146536	3	0.0212924	4320200	1397300	765920	0.00555793	0.00211993	0.00132591	3	0.00300126	5600900	1918000	88649
CDS/locus_tag="FG28_RS01070"	CDS/locus_tag=FG28_RS01070	FG28_RS01070	FG28_RS01070	WP_036379194.1	family 20 glycosylhydrolase	CAZyme, single-domain, contains GH20 *	5	3	2	7	6	7	7	7	7	4	6	4	4	4	3	40941000	1601000	621810	571420	0.00135826	0.000906473	0.000822807	3	0.00102918	1904500	2406500	8377500	0.0020532	0.00329256	0.00758809	3	0.00431128	7988200	6039200	1615800	0.0102768	0.00916245	0.00279717	3	0.00741214	969560	1661200	2252200
CDS/locus_tag="FG28_RS01075"	CDS/locus_tag=FG28_RS01075	FG28_RS01075	FG28_RS01075	WP_036379195.1	DUF5606 domain-containg protein	0	5	5	4	5	5	4	3	3	3	3	3	3	3	4	3	283410000	28163000	11069000	14334000	0.0238931	0.0161364	0.02064	3	0.0202231	25822000	27762000	36953000	0.0278381	0.0379838	0.0334709	3	0.0330976	10887000	11894000	8732100	0.0140061	0.0180451	0.0151165	3	0.0157226	16024000	13809000	9676400
CDS/locus_tag="FG28_RS01080"	CDS/locus_tag=FG28_RS01080	FG28_RS01080	FG28_RS01080	WP_036379197.1	peptide deformylase	0	2	1	1	2	3	3	0	0	0	0	0	1	1	2	2	35563000	5147300	4180800	5230000	0.00436689	0.00609476	0.00753085	3	0.0059975	412130	2623900	7372600	0.000444307	0.00359	0.00667788	3	0.00357073	0	0	0	0	0	0	0	0	0	0	199880
CDS/gene="ruvX"	CDS/gene=ruvX	ruvX	FG28_RS01085	WP_036379199.1	Holliday junction resolvase RuvX	0	3	3	3	5	5	2	3	3	4	2	2	2	5	3	3	68186000	3914300	2309800	2906500	0.00332083	0.00336722	0.00418517	3	0.00362441	10276000	11687000	8342600	0.0110783	0.0159901	0.00755648	3	0.0115416	3889300	3426000	2466200	0.00500358	0.0051978	0.00426933	3	0.00482357	2192600	1426400	863960
CDS/locus_tag="FG28_RS01090"	CDS/locus_tag=FG28_RS01090	FG28_RS01090	FG28_RS01090	WP_036379201.1	2,3,4,5-tetrahydropyridine-2,6-dicarboxylate N-succinyltransferase	0	13	8	9	15	12	11	11	11	12	11	10	10	14	12	12	999470000	83413000	35719000	33266000	0.0707663	0.0520711	0.0479008	3	0.0569127	71710000	59759000	110930000	0.0773088	0.0817619	0.100477	3	0.0865159	60342000	54407000	49444000	0.0776299	0.0825443	0.0855943	3	0.0819228	116150000	39507000	59780000
CDS/locus_tag="FG28_RS01095"	CDS/locus_tag=FG28_RS01095	FG28_RS01095	FG28_RS01095	WP_156102171.1	lipopolysaccharide heptosyltransferase family protein	CAZyme, single-domain, contains GT9	4	4	4	5	5	4	0	1	1	3	0	0	3	1	1	16539000	2644000	1711400	1347800	0.00224313	0.00249487	0.00194074	3	0.00222625	3091700	2271000	3831700	0.00333309	0.00310717	0.00347064	3	0.00330363	0	127400	90396	0	0.000193287	0.000156488	2	0.000174887	1025700	0	0
CDS/locus_tag="FG28_RS01100"	CDS/locus_tag=FG28_RS01100	FG28_RS01100	FG28_RS01100	WP_036379205.1	class I SAM-dependent methyltransferase	0	10	7	4	10	9	10	5	5	5	9	8	11	9	9	10	113300000	12045000	4378400	3169000	0.0102188	0.00638282	0.00456315	3	0.00705492	9719200	6816300	16523000	0.010478	0.00932602	0.014966	3	0.01159	4380800	1507100	3838000	0.00563589	0.00228652	0.0066441	3	0.0048555	5435600	5164300	8653300
CDS/locus_tag="FG28_RS01105"	CDS/locus_tag=FG28_RS01105	FG28_RS01105	FG28_RS01105	WP_036379207.1	glycosyltransferase family 2 protein	CAZyme, single-domain, contains GT2	1	2	2	3	3	4	2	2	2	2	2	1	2	3	2	49015000	699220	580830	7708200	0.000593207	0.000846732	0.0110993	3	0.00417975	3863200	2778000	5286200	0.00416482	0.00380084	0.00478808	3	0.00425125	17180000	1286500	1142600	0.022102	0.00195183	0.001978	3	0.00867729	764790	641540	687260
CDS/locus_tag="FG28_RS01110"	CDS/locus_tag=FG28_RS01110	FG28_RS01110	FG28_RS01110	WP_036379209.1	glycosyltransferase family 2 protein	CAZyme, single-domain, contains GT2 *	2	4	3	4	3	5	4	4	4	4	4	4	5	5	5	46940000	3076500	2683200	2672000	0.00261006	0.00391156	0.0038475	3	0.00345637	8804500	1516400	11061000	0.00949192	0.00207473	0.0100187	3	0.00719512	2252200	1111900	1608500	0.00289745	0.00168693	0.00278453	3	0.00245631	2100900	2120400	759730
CDS/locus_tag="FG28_RS01115"	CDS/locus_tag=FG28_RS01115	FG28_RS01115	FG28_RS01115	WP_036379211.1	zinc-dependent alcohol dehydrogenase	0	7	8	7	4	4	5	5	4	4	3	3	4	5	4	5	36878000	5264800	3830500	4711300	0.00446657	0.00558409	0.00678396	3	0.00561154	1991200	1616000	4287600	0.00214667	0.002211	0.00388358	3	0.00274708	2485400	2023300	1236900	0.00319746	0.00306968	0.00214124	3	0.00280279	1456300	861760	1800600
CDS/locus_tag="FG28_RS01120"	CDS/locus_tag=FG28_RS01120	FG28_RS01120	FG28_RS01120	WP_036379213.1	threonylcarbamoyl-AMP synthase	0	5	5	5	7	7	7	3	3	3	3	3	2	4	5	6	23160000	3231800	1673900	1405400	0.00274181	0.00244021	0.00202368	3	0.0024019	2601000	3309500	4942700	0.00280408	0.00452804	0.00447695	3	0.00393635	607250	546300	530780	0.000781226	0.000828826	0.000918853	3	0.000842968	787980	1174300	271370
CDS/locus_tag="FG28_RS01125"	CDS/locus_tag=FG28_RS01125	FG28_RS01125	FG28_RS01125	WP_036379215.1	HD domain-containing protein	0	6	4	4	7	8	8	5	5	5	6	6	4	5	4	2	25318000	2855100	1217600	1578900	0.00242222	0.00177501	0.00227351	3	0.00215692	1949000	1615600	1716900	0.00210117	0.00221045	0.00155512	3	0.00195558	1666200	953660	1173400	0.00214356	0.00144686	0.00203132	3	0.00187391	2229300	2094800	1376500
CDS/locus_tag="FG28_RS01135"	CDS/locus_tag=FG28_RS01135	FG28_RS01135	FG28_RS01135	WP_036379219.1	hypothetical protein	0	2	1	1	2	3	2	2	2	2	3	3	3	1	1	1	120520000	5431800	344380	2595700	0.00460826	0.000502036	0.00373764	3	0.00294931	6214600	9295400	9945800	0.00669981	0.0127179	0.00900861	3	0.00947544	675280	3597600	2800200	0.000868747	0.00545815	0.00484753	3	0.00372481	9126700	20674000	29978000
CDS/locus_tag="FG28_RS01140"	CDS/locus_tag=FG28_RS01140	FG28_RS01140	FG28_RS01140	WP_036379221.1	nucleoid-associated protein	0	9	7	7	11	11	9	5	5	3	11	8	9	8	7	5	73170000	4781500	2584400	3283200	0.00405655	0.00376753	0.00472759	3	0.00418389	6543800	3296800	7077400	0.00705471	0.00451066	0.0064105	3	0.00599196	2384300	2160400	615330	0.0030674	0.00327768	0.00106522	3	0.0024701	14587000	5154700	10148000
CDS/locus_tag="FG28_RS01145"	CDS/locus_tag=FG28_RS01145	FG28_RS01145	FG28_RS01145	WP_036379223.1	hypothetical protein	0	11	5	8	7	5	5	2	3	3	9	4	4	5	4	3	28919000	2570500	1777800	2075700	0.00218077	0.00259167	0.00298887	3	0.00258711	2008400	982240	3490800	0.00216521	0.00134389	0.00316186	3	0.00222366	449590	1110900	1271100	0.000578397	0.00168542	0.00220045	3	0.00148809	3745600	1715800	2944600
CDS/locus_tag="FG28_RS01150"	CDS/locus_tag=FG28_RS01150	FG28_RS01150	FG28_RS01150	WP_036379225.1	ABC transporter ATP-binding protein	0	14	11	10	14	8	10	9	10	9	10	7	10	13	13	13	179340000	16198000	6585200	10283000	0.0137421	0.00959989	0.0148068	3	0.0127163	7302900	2355400	7880000	0.00787308	0.00322264	0.00713747	3	0.00607773	12906000	9068300	6232400	0.0166035	0.0137581	0.0107891	3	0.0137169	14285000	8562900	10384000
CDS/locus_tag="FG28_RS01155"	CDS/locus_tag=FG28_RS01155	FG28_RS01155	FG28_RS01155	WP_036379227.1	ABC transporter permease subunit	0	5	5	6	6	6	7	1	1	1	1	1	0	2	2	2	29774000	13657000	4136500	3577000	0.0115864	0.00603018	0.00515064	3	0.00758907	1797000	1387600	4663700	0.0019373	0.00189851	0.00422424	3	0.00268668	36967	29465	23816	4.7558e-05	4.47032e-05	4.12288e-05	3	4.44967e-05	28436	92983	0
CDS/gene="uvrB"	CDS/gene=uvrB	uvrB	FG28_RS01165	WP_036379229.1	excinuclease ABC subunit UvrB	0	14	9	11	9	11	11	5	3	6	4	5	3	10	11	9	21958000	3033400	1339000	694240	0.00257349	0.00195199	0.00099966	3	0.00184171	1241500	1779200	3084800	0.00133843	0.00243429	0.00279412	3	0.00218895	1413900	144490	958750	0.00181898	0.000219215	0.00165973	3	0.00123264	669280	1185600	751090
CDS/locus_tag="FG28_RS01170"	CDS/locus_tag=FG28_RS01170	FG28_RS01170	FG28_RS01170	WP_051947134.1	M20/M25/M40 family metallo-hydrolase	0	2	2	2	7	5	4	2	3	2	4	3	3	1	0	1	7925700	506180	354730	459920	0.000429435	0.000517124	0.000662254	3	0.000536271	1091700	786800	991270	0.00117694	0.00107649	0.000897863	3	0.00105043	399160	520560	377710	0.000513519	0.000789775	0.000653868	3	0.000652387	668720	588840	640860
CDS/locus_tag="FG28_RS01175"	CDS/locus_tag=FG28_RS01175	FG28_RS01175	FG28_RS01175	WP_036379231.1	Hsp20/alpha crystallin family protein	0	5	2	2	2	0	1	1	1	0	7	7	7	2	2	2	82391000	4101000	801160	533440	0.00347923	0.00116793	0.000768118	3	0.00180509	1474700	0	135090	0.00158984	0	0.000122361	2	0.0008561	325910	248040	0	0.000419283	0.000376317	0	2	0.0003978	29780000	36874000	4824300
CDS/locus_tag="FG28_RS01180"	CDS/locus_tag=FG28_RS01180	FG28_RS01180	FG28_RS01180	WP_036379233.1	hypothetical protein	0	3	3	3	4	4	3	3	3	3	2	2	2	5	6	3	268870000	25335000	13150000	14095000	0.0214938	0.01917	0.0202959	3	0.0203199	32170000	18844000	19164000	0.0346817	0.0257822	0.0173582	3	0.0259407	25097000	22105000	13071000	0.0322873	0.0335369	0.0226277	3	0.0294839	4175900	9709600	1031300
CDS/gene="sucC"	CDS/gene=sucC	sucC	FG28_RS01185	WP_036379236.1	ADP-forming succinate--CoA ligase subunit beta	0	27	23	22	24	23	22	26	25	24	24	20	17	29	25	23	2914400000	242290000	108520000	109580000	0.205555	0.1582	0.157788	3	0.173848	207230000	157660000	227910000	0.22341	0.215709	0.206434	3	0.215184	151640000	196530000	132960000	0.195085	0.298168	0.230172	3	0.241142	269070000	145650000	187390000
CDS/locus_tag="FG28_RS01190"	CDS/locus_tag=FG28_RS01190	FG28_RS01190	FG28_RS01190	WP_036379238.1	ATP-dependent protease	0	1	0	0	0	0	0	1	1	1	1	1	1	1	1	1	23165000	492870	0	0	0.000418143	0	0	1	0	0	0	0	0	0	0	0	0	3263200	2530900	2027400	0.0041981	0.00383979	0.00350971	3	0.0038492	204550	3865800	4346800
CDS/gene="lysA"	CDS/gene=lysA	lysA	FG28_RS01195	WP_036379239.1	diaminopimelate decarboxylase	0	12	10	11	11	10	10	7	7	7	10	9	9	7	10	8	119340000	14406000	6094800	7900000	0.0122218	0.00888498	0.0113755	3	0.0108274	6710900	4376800	11275000	0.00723486	0.00598831	0.0102126	3	0.00781191	8903300	7313600	7828400	0.0114541	0.0110959	0.013552	3	0.012034	12327000	10769000	8860700
CDS/locus_tag="FG28_RS01205"	CDS/locus_tag=FG28_RS01205	FG28_RS01205	FG28_RS01205	WP_036385969.1	DUF255 domain-containing protein	0	8	7	7	7	9	9	7	7	6	4	5	3	6	7	8	642510000	63065000	37585000	48163000	0.0535034	0.0547913	0.0693515	3	0.0592154	57891000	88219000	46921000	0.0624109	0.120701	0.0424996	3	0.0752037	34710000	29109000	27974000	0.0446544	0.0441631	0.0484268	3	0.0457481	17460000	38671000	4657000
CDS/gene="guaB"	CDS/gene=guaB	guaB	FG28_RS01210	WP_036379243.1	IMP dehydrogenase	0	23	21	22	25	25	22	21	18	20	23	20	22	23	22	20	482170000	30882000	15140000	22574000	0.0261998	0.0220711	0.0325051	3	0.0269253	22430000	24212000	24228000	0.0241812	0.0331267	0.021945	3	0.0264177	35984000	30521000	34138000	0.0462934	0.0463053	0.0590975	3	0.0505654	35900000	46161000	41668000
CDS/locus_tag="FG28_RS01230"	CDS/locus_tag=FG28_RS01230	FG28_RS01230	FG28_RS01230	WP_036379250.1	hypothetical protein	0	7	8	8	8	8	7	10	8	11	9	7	6	8	8	7	191190000	8554400	6078100	7544200	0.00725742	0.00886064	0.0108631	3	0.00899374	7377500	11851000	12982000	0.00795351	0.0162145	0.0117587	3	0.0119756	32827000	25979000	20802000	0.0422319	0.0394144	0.0360111	3	0.0392191	9248700	7615500	9364600
CDS/locus_tag="FG28_RS01235"	CDS/locus_tag=FG28_RS01235	FG28_RS01235	FG28_RS01235	WP_036379252.1	hydroxymethylglutaryl-CoA lyase	0	2	2	2	3	3	3	4	4	4	3	5	5	3	3	2	28147000	1175700	578770	757660	0.000997446	0.000843729	0.00109098	3	0.000977385	4755100	3417300	6210200	0.00512636	0.00467553	0.00562501	3	0.0051423	2367500	1334400	1046800	0.00304579	0.0020245	0.00181215	3	0.00229415	128360	1633700	1653200
CDS/locus_tag="FG28_RS01240"	CDS/locus_tag=FG28_RS01240	FG28_RS01240	FG28_RS01240	WP_036379255.1	quinone-dependent dihydroorotate dehydrogenase	0	8	5	6	5	4	4	3	4	1	4	3	3	10	10	6	57579000	9295100	4868600	3083300	0.00788582	0.00709743	0.00443975	3	0.00647433	2135200	2326300	2756200	0.00230191	0.00318283	0.00249648	3	0.00266041	223580	11075000	113300	0.000287635	0.0168026	0.000196138	3	0.00576212	3131400	1470000	1781300
CDS/gene="pepT"	CDS/gene=pepT	pepT	FG28_RS01250	WP_036379257.1	peptidase T	0	4	5	5	5	3	3	3	4	3	8	5	4	7	7	7	27902000	1430600	916550	1272000	0.0012137	0.00133614	0.0018316	3	0.00146048	1141500	965320	1870500	0.00123062	0.00132074	0.00169424	3	0.0014152	1544600	1607200	1351400	0.00198713	0.00243839	0.00233946	3	0.00225499	3162900	1770700	1839400
CDS/locus_tag="FG28_RS01255"	CDS/locus_tag=FG28_RS01255	FG28_RS01255	FG28_RS01255	WP_081894168.1	hypothetical protein	0	6	6	5	5	4	6	5	5	5	5	3	2	5	5	5	14993000	2465600	1290700	814210	0.00209178	0.00188158	0.00117241	3	0.00171525	903470	742090	1847100	0.000974009	0.00101532	0.00167305	3	0.00122079	872740	829790	729620	0.00112278	0.00125893	0.00126307	3	0.00121493	730060	336700	66887
CDS/locus_tag="FG28_RS01285"	CDS/locus_tag=FG28_RS01285	FG28_RS01285	FG28_RS01285	WP_036379269.1	Gfo/Idh/MocA family oxidoreductase	CAZyme, single-domain, contains GH109 **	6	8	9	9	7	7	10	9	11	12	13	12	10	10	10	217930000	11624000	11143000	17320000	0.00986162	0.0162442	0.0249397	3	0.0170152	11050000	7563100	35070000	0.0119127	0.0103478	0.0317654	3	0.0180086	16189000	12031000	14464000	0.0208271	0.018253	0.0250392	3	0.0213731	15846000	16148000	15267000
CDS/gene="yajC"	CDS/gene=yajC	yajC	FG28_RS01290	WP_036379272.1	preprotein translocase subunit YajC	0	7	5	8	6	6	6	8	8	7	6	6	6	7	8	7	513790000	68141000	25985000	30407000	0.0578098	0.0378809	0.0437841	3	0.0464916	103510000	47039000	22757000	0.111592	0.0643585	0.0206126	3	0.0655209	35241000	26361000	20593000	0.0453375	0.0399939	0.0356493	3	0.0403269	17381000	28221000	10037000
CDS/locus_tag="FG28_RS01295"	CDS/locus_tag=FG28_RS01295	FG28_RS01295	FG28_RS01295	WP_036385973.1	DUF1573 domain-containing protein	0	12	13	13	13	12	11	13	13	14	14	12	14	12	13	13	5032600000	618450000	357860000	355930000	0.524683	0.521687	0.512516	3	0.519629	570780000	441380000	447660000	0.615344	0.603893	0.405477	3	0.541572	235000000	214900000	188890000	0.302327	0.326038	0.326994	3	0.318453	327120000	347870000	85244000
CDS/gene="nusB"	CDS/gene=nusB	nusB	FG28_RS01300	WP_036379275.1	transcription antitermination factor NusB	0	10	8	9	10	11	9	6	6	3	9	7	8	12	12	10	66201000	6105200	3555800	5377400	0.00517956	0.00518364	0.0077431	3	0.00603543	3720100	5239700	5358300	0.00401055	0.00716893	0.00485339	3	0.00534429	2517100	1341500	276250	0.00323825	0.00203527	0.000478227	3	0.00191725	7670900	3345100	6161400
CDS/locus_tag="FG28_RS01305"	CDS/locus_tag=FG28_RS01305	FG28_RS01305	FG28_RS01305	WP_036385976.1	ABC transporter ATP-binding protein	0	23	19	17	18	21	19	12	10	11	19	16	18	18	18	16	125930000	12323000	6268200	5436800	0.0104546	0.00913776	0.00782863	3	0.00914035	5881900	10431000	6792300	0.00634114	0.0142716	0.00615226	3	0.00892168	5898000	4245300	4180300	0.00758777	0.00644081	0.00723667	3	0.00708842	12302000	13209000	11026000
CDS/locus_tag="FG28_RS01310"	CDS/locus_tag=FG28_RS01310	FG28_RS01310	FG28_RS01310	WP_036379277.1	PUR family DNA/RNA-binding protein	0	6	6	6	7	7	5	5	5	5	6	8	6	4	3	4	253930000	41442000	24735000	20661000	0.0351588	0.0360586	0.0297505	3	0.0336559	29415000	13930000	15107000	0.0317116	0.0190589	0.0136835	3	0.0214847	8977200	7747700	3189600	0.0115492	0.0117545	0.00552163	3	0.00960844	16522000	48583000	3971400
CDS/locus_tag="FG28_RS01315"	CDS/locus_tag=FG28_RS01315	FG28_RS01315	FG28_RS01315	WP_036379280.1	zinc carboxypeptidase	0	22	19	18	22	19	8	21	23	25	20	21	19	26	30	22	195640000	11001000	7607300	7164400	0.00933308	0.0110899	0.0103163	3	0.0102464	11646000	5136400	430380	0.0125553	0.00702759	0.000389825	3	0.00665756	15870000	16379000	17624000	0.0204167	0.0248496	0.0305096	3	0.0252586	9117600	11807000	12057000
CDS/locus_tag="FG28_RS01320"	CDS/locus_tag=FG28_RS01320	FG28_RS01320	FG28_RS01320	WP_036379282.1	thioredoxin family protein	0	8	8	7	8	8	8	6	8	8	7	4	4	8	7	8	108830000	11248000	8972700	7609000	0.00954263	0.0130804	0.0109565	3	0.0111932	5311400	8751300	15958000	0.00572609	0.0119735	0.0144543	3	0.0107179	8539000	2836200	2399000	0.0109854	0.00430298	0.004153	3	0.00648046	6026400	9324200	3847700
CDS/locus_tag="FG28_RS01330"	CDS/locus_tag=FG28_RS01330	FG28_RS01330	FG28_RS01330	WP_036379284.1	GNAT family N-acetyltransferase	0	7	5	4	6	6	4	3	3	3	2	3	1	6	6	5	21787000	3070600	1642000	1520800	0.00260505	0.0023937	0.00218985	3	0.0023962	1998100	1955100	1220500	0.0021541	0.00267496	0.00110549	3	0.00197818	917190	819500	602910	0.00117996	0.00124332	0.00104372	3	0.00115567	447820	1243100	218920
CDS/gene="bstA"	CDS/gene=bstA	bstA	FG28_RS01335	WP_036379285.1	bacillithiol transferase BstA	0	8	8	7	10	9	8	6	6	6	4	7	3	5	4	6	166400000	31992000	13991000	10971000	0.0271415	0.020396	0.0157975	3	0.0211117	30073000	19383000	10625000	0.032421	0.0265197	0.00962381	3	0.0228548	4384000	4821000	3070900	0.00564001	0.00731425	0.00531615	3	0.00609013	9403500	5909000	6330000
CDS/locus_tag="FG28_RS01340"	CDS/locus_tag=FG28_RS01340	FG28_RS01340	FG28_RS01340	WP_036379288.1	peroxiredoxin	0	19	17	17	19	20	20	16	17	18	18	16	18	20	21	21	5244400000	492550000	166710000	170180000	0.417872	0.243029	0.245048	3	0.301983	353650000	243510000	702950000	0.381262	0.333169	0.636711	3	0.450381	175480000	121460000	167280000	0.225755	0.184275	0.289585	3	0.233205	249590000	381060000	527230000
CDS/locus_tag="FG28_RS01345"	CDS/locus_tag=FG28_RS01345	FG28_RS01345	FG28_RS01345	WP_036379291.1	cold shock domain-containing protein	0	3	3	3	4	5	4	2	2	3	1	2	3	3	3	3	894260000	97059000	90134000	10216000	0.0823434	0.131397	0.0147104	3	0.0761503	51834000	143940000	90854000	0.055881	0.196938	0.0822929	3	0.111704	54925000	55397000	23759000	0.0706609	0.0840463	0.0411301	3	0.0652791	707990	24442000	7378600
CDS/locus_tag="FG28_RS01350"	CDS/locus_tag=FG28_RS01350	FG28_RS01350	FG28_RS01350	WP_036379292.1	peptidylprolyl isomerase	0	5	4	5	5	5	5	4	4	4	6	6	5	7	8	6	496830000	12849000	6818100	17242000	0.0109009	0.00993941	0.0248273	3	0.0152225	15548000	29939000	25980000	0.0167619	0.0409624	0.0235319	3	0.0270854	37543000	29909000	4318700	0.048299	0.0453768	0.00747626	3	0.0337174	45963000	37030000	51557000
CDS/locus_tag="FG28_RS01360"	CDS/locus_tag=FG28_RS01360	FG28_RS01360	FG28_RS01360	WP_036379296.1	hypothetical protein	0	2	2	2	2	2	2	1	1	2	2	3	1	1	2	3	45721000	6532300	3028100	3275600	0.0055419	0.00441436	0.00471665	3	0.00489097	3098300	5546300	805630	0.0033402	0.00758841	0.000729716	3	0.00388611	2639000	2146500	2659900	0.00339507	0.00325659	0.00460465	3	0.0037521	1583900	5077300	49903
CDS/locus_tag="FG28_RS01365"	CDS/locus_tag=FG28_RS01365	FG28_RS01365	FG28_RS01365	WP_156102172.1	hypothetical protein	0	1	1	0	1	1	1	1	1	1	0	1	0	0	0	0	3649000	799550	313200	0	0.000678326	0.000456582	0	2	0.000567454	776660	459250	235610	0.000837299	0.000628343	0.000213409	3	0.000559683	291240	0	269470	0.00037468	0	0.000466489	2	0.000420585	0	504040	0
CDS/locus_tag="FG28_RS01405"	CDS/locus_tag=FG28_RS01405	FG28_RS01405	FG28_RS01405	WP_036379308.1	M20/M25/M40 family metallo-hydrolase	0	21	18	19	18	19	19	13	12	13	14	13	14	16	15	17	546170000	66033000	35327000	42257000	0.0560214	0.0514996	0.0608473	3	0.0561228	39377000	39029000	53498000	0.0424514	0.0533992	0.0484569	3	0.0481025	23952000	20243000	23704000	0.0308142	0.0307119	0.0410349	3	0.034187	29119000	43893000	40086000
CDS/locus_tag="FG28_RS01410"	CDS/locus_tag=FG28_RS01410	FG28_RS01410	FG28_RS01410	WP_036385983.1	phosphate--nucleotide phosphotransferase	0	12	9	8	12	8	9	3	2	1	3	1	0	5	5	5	35201000	8765200	2617800	2139100	0.00743626	0.00381622	0.00308016	3	0.00477755	4063300	3258300	6776700	0.00438055	0.00445799	0.00613813	3	0.00499222	1160100	561900	291900	0.00149247	0.000852494	0.000505319	3	0.000950093	1581500	107030	0
CDS/locus_tag="FG28_RS01415"	CDS/locus_tag=FG28_RS01415	FG28_RS01415	FG28_RS01415	WP_156102173.1	hypothetical protein	0	1	1	0	2	2	1	0	0	0	1	2	2	0	0	0	16483000	8780000	2350900	0	0.00744882	0.00342714	0	2	0.00543798	982170	290650	264370	0.00105885	0.000397666	0.000239458	3	0.000565326	0	0	0	0	0	0	0	0	47647	127080	3639800
CDS/locus_tag="FG28_RS01420"	CDS/locus_tag=FG28_RS01420	FG28_RS01420	FG28_RS01420	WP_036379312.1	sigma-54-dependent Fis family transcriptional regulator	Response regulator, unclassified contains 1 Response_reg,1 AAA	25	22	22	34	26	29	24	25	23	27	20	21	27	26	20	769180000	90685000	37126000	46527000	0.0769358	0.0541222	0.0669958	3	0.0660179	43071000	26492000	112640000	0.0464338	0.0362462	0.102026	3	0.0615687	67263000	40165000	52940000	0.0865337	0.0609369	0.0916464	3	0.0797057	53536000	33914000	51407000
CDS/locus_tag="FG28_RS01425"	CDS/locus_tag=FG28_RS01425	FG28_RS01425	FG28_RS01425	WP_051947545.1	hypothetical protein	0	0	0	0	2	2	2	3	3	3	0	1	1	2	2	2	4812600	0	0	0	0	0	0	0	0	339720	261320	722640	0.000366244	0.000357536	0.000654546	3	0.000459442	668630	816240	423540	0.000860191	0.00123837	0.000733206	3	0.000943922	0	232610	382800
CDS/locus_tag="FG28_RS01430"	CDS/locus_tag=FG28_RS01430	FG28_RS01430	FG28_RS01430	WP_036379316.1	mechanosensitive ion channel	0	5	3	3	5	5	5	1	1	0	2	2	1	5	5	4	29204000	5008300	1373000	156080	0.00424896	0.00200156	0.000224745	3	0.00215842	5167600	3093200	5780000	0.00557107	0.0042321	0.00523535	3	0.00501284	452140	734420	0	0.000581677	0.00111424	0	2	0.000847956	348290	268960	153950
CDS/locus_tag="FG28_RS01435"	CDS/locus_tag=FG28_RS01435	FG28_RS01435	FG28_RS01435	WP_036379318.1	ABC transporter permease	0	3	1	3	1	1	1	2	2	2	1	2	1	2	1	2	32729000	1645900	820430	1669900	0.00139636	0.00119602	0.00240455	3	0.00166564	73364	664950	1858200	7.9092e-05	0.000909781	0.0016831	3	0.000890658	5550500	3995800	2025700	0.00714071	0.00606228	0.00350676	3	0.00556992	1991000	1995700	2329800
CDS/locus_tag="FG28_RS01440"	CDS/locus_tag=FG28_RS01440	FG28_RS01440	FG28_RS01440	WP_036385985.1	ABC transporter ATP-binding protein	0	4	5	5	5	5	5	4	3	4	6	4	4	5	6	3	151360000	8618100	8973300	9701000	0.00731146	0.0130813	0.0139688	3	0.0114538	8864700	13504000	23478000	0.00955682	0.0184761	0.0212657	3	0.0164329	8094000	6078900	5958600	0.0104129	0.00922269	0.0103152	3	0.00998359	13380000	10352000	14632000
CDS/gene="dnaJ"	CDS/gene=dnaJ	dnaJ	FG28_RS01445	WP_036379320.1	molecular chaperone DnaJ	0	19	16	15	16	14	15	10	12	11	13	11	12	18	14	14	176910000	17942000	11343000	7868300	0.0152217	0.0165358	0.0113298	3	0.0143624	7977000	13705000	13399000	0.00859981	0.0187511	0.0121364	3	0.0131624	6664800	7608000	2169500	0.00857425	0.0115426	0.0037557	3	0.00795751	28068000	12440000	10585000
CDS/gene="grpE"	CDS/gene=grpE	grpE	FG28_RS01450	WP_036379323.1	nucleotide exchange factor GrpE	0	7	3	3	7	5	7	4	5	4	6	6	7	6	6	5	586910000	29246000	6666200	4331900	0.0248119	0.00971797	0.00623765	3	0.0135892	22391000	36852000	67296000	0.0241392	0.0504207	0.0609547	3	0.0451715	29034000	24025000	16622000	0.0373522	0.0364499	0.028775	3	0.0341923	11404000	66940000	113220000
CDS/locus_tag="FG28_RS01455"	CDS/locus_tag=FG28_RS01455	FG28_RS01455	FG28_RS01455	WP_036379324.1	TIGR01777 family protein	0	11	6	5	6	5	5	4	5	4	5	3	4	4	6	3	69831000	14039000	4638700	4253200	0.0119105	0.00676228	0.00612433	3	0.00826569	3333600	3866000	5964400	0.00359387	0.00528944	0.00540238	3	0.0047619	6870400	5530700	2482900	0.00883876	0.00839098	0.00429824	3	0.00717599	4145900	3530100	2631200
CDS/locus_tag="FG28_RS01470"	CDS/locus_tag=FG28_RS01470	FG28_RS01470	FG28_RS01470	WP_036379328.1	branched-chain amino acid aminotransferase	0	12	8	7	12	12	12	9	11	8	12	12	10	12	9	12	422080000	35403000	19959000	19390000	0.0300354	0.0290962	0.0279203	3	0.0290173	17220000	13183000	41082000	0.0185645	0.0180369	0.0372109	3	0.0246041	29957000	20856000	21519000	0.0385396	0.031642	0.0372523	3	0.0358113	46427000	44567000	50586000
CDS/locus_tag="FG28_RS01475"	CDS/locus_tag=FG28_RS01475	FG28_RS01475	FG28_RS01475	WP_036379330.1	nucleoside triphosphate pyrophosphohydrolase family protein	0	0	0	0	2	1	1	0	0	0	1	1	0	1	1	1	20576000	0	0	0	0	0	0	0	0	5366100	1152300	3215300	0.00578506	0.00157657	0.00291232	3	0.00342465	0	0	0	0	0	0	0	0	2676100	4093800	0
CDS/locus_tag="FG28_RS01495"	CDS/locus_tag=FG28_RS01495	FG28_RS01495	FG28_RS01495	WP_036379337.1	P-II family nitrogen regulator	0	3	3	3	2	2	3	3	3	3	2	3	3	2	2	2	106760000	10120000	6448400	7535800	0.00858565	0.00940046	0.0108511	3	0.00961239	10029000	10645000	6943200	0.010812	0.0145644	0.00628894	3	0.0105551	11049000	9955500	7356700	0.0142145	0.0151041	0.0127355	3	0.014018	3238500	9554700	495820
CDS/locus_tag="FG28_RS01510"	CDS/locus_tag=FG28_RS01510	FG28_RS01510	FG28_RS01510	WP_036379344.1	DUF1684 domain-containing protein	0	0	1	1	1	1	1	1	1	1	3	3	4	2	2	2	54538000	0	1602200	2051500	0	0.00233568	0.00295402	2	0.00264485	2769400	2403500	4192400	0.00298562	0.00328845	0.00379735	3	0.00335714	2063200	1281400	1508400	0.0026543	0.00194409	0.00261125	3	0.00240321	2392700	7346400	11148000
CDS/locus_tag="FG28_RS01515"	CDS/locus_tag=FG28_RS01515	FG28_RS01515	FG28_RS01515	WP_156102174.1	glutamine amidotransferase	0	2	2	2	3	1	1	2	1	1	1	1	1	2	2	2	17823000	2022000	1394700	1390700	0.00171543	0.00203319	0.00200252	3	0.00191705	1153400	862590	2013500	0.00124345	0.00118019	0.00182377	3	0.0014158	1574500	797900	520200	0.00202559	0.00121054	0.000900537	3	0.00137889	979220	904880	945730
CDS/locus_tag="FG28_RS01520"	CDS/locus_tag=FG28_RS01520	FG28_RS01520	FG28_RS01520	WP_036379349.1	hypothetical protein	0	25	24	23	26	25	25	24	23	23	21	21	20	23	22	21	3438100000	401430000	295560000	319090000	0.340567	0.430867	0.459469	3	0.410301	270200000	182220000	268760000	0.291296	0.249312	0.243435	3	0.261348	295510000	307820000	304320000	0.380173	0.467013	0.52682	3	0.458002	152670000	149420000	102310000
CDS/locus_tag="FG28_RS01525"	CDS/locus_tag=FG28_RS01525	FG28_RS01525	FG28_RS01525	WP_036379350.1	Lrp/AsnC family transcriptional regulator	Transcription factor, Crp family contains 1 HTH_CRP,1 AsnC_trans_reg	2	2	2	2	1	2	3	3	2	2	1	1	2	3	2	30100000	2319500	1952400	1969100	0.00196783	0.0028462	0.00283537	3	0.0025498	1934700	1015800	541140	0.00208575	0.00138981	0.000490149	3	0.0013219	4390000	3870800	2764300	0.00564773	0.00587264	0.00478538	3	0.00543525	844550	601700	384400
CDS/locus_tag="FG28_RS01535"	CDS/locus_tag=FG28_RS01535	FG28_RS01535	FG28_RS01535	WP_036379353.1	methylmalonyl-CoA mutase	0	27	23	22	38	29	28	19	22	16	24	17	15	24	20	16	34941000	4153400	1944200	2344900	0.00352368	0.00283425	0.0033765	3	0.00324481	4403400	2358300	846030	0.0047472	0.00322661	0.000766309	3	0.00291337	2325300	1958800	2275400	0.00299149	0.00297182	0.00393903	3	0.00330078	2635500	1670100	1038600
CDS/gene="purU"	CDS/gene=purU	purU	FG28_RS01540	WP_036385990.1	formyltetrahydrofolate deformylase	0	10	5	7	14	8	11	4	5	2	4	3	4	9	7	7	161870000	21741000	9715300	12926000	0.0184447	0.0141629	0.0186126	3	0.0170734	18166000	16741000	26968000	0.0195843	0.0229049	0.0244268	3	0.0223054	13534000	8583300	747230	0.0174115	0.0130223	0.00129356	3	0.0105758	4599800	3285800	3663700
CDS/locus_tag="FG28_RS01545"	CDS/locus_tag=FG28_RS01545	FG28_RS01545	FG28_RS01545	WP_036379355.1	DUF4197 domain-containing protein	0	9	9	10	9	8	8	9	11	11	8	10	11	10	11	12	1022300000	111950000	74868000	60925000	0.0949766	0.109142	0.087728	3	0.0972823	64421000	44695000	150660000	0.0694507	0.0611514	0.136463	3	0.0890218	71445000	33686000	56677000	0.0919139	0.0511072	0.0981156	3	0.0803789	40860000	67060000	114530000
CDS/gene="pyrF"	CDS/gene=pyrF	pyrF	FG28_RS01555	WP_036379359.1	orotidine-5'-phosphate decarboxylase	0	9	7	8	10	8	9	9	9	9	6	8	8	8	8	8	73676000	8691700	1751900	3788800	0.0073739	0.00255391	0.00545562	3	0.00512781	6129700	4241800	7313000	0.00660828	0.0058036	0.0066239	3	0.00634526	8057400	6696800	4329800	0.0103658	0.0101601	0.00749548	3	0.00934048	1085100	2981800	4052000
CDS/locus_tag="FG28_RS01560"	CDS/locus_tag=FG28_RS01560	FG28_RS01560	FG28_RS01560	WP_036379361.1	hypothetical protein	0	3	3	3	2	3	3	3	3	3	3	3	1	1	2	2	151780000	14927000	8704100	8325400	0.0126638	0.0126888	0.011988	3	0.0124469	15462000	16025000	10600000	0.0166692	0.0219253	0.00960116	3	0.0160652	13499000	11422000	10064000	0.0173664	0.017329	0.0174222	3	0.0173725	6313500	10557000	1110500
CDS/gene="prfA"	CDS/gene=prfA	prfA	FG28_RS01565	WP_036379364.1	peptide chain release factor 1	0	5	7	7	4	5	5	6	6	6	12	8	7	4	4	6	66520000	1296400	2671700	2702300	0.00109985	0.0038948	0.00389113	3	0.00296193	1167200	1135500	3483300	0.00125833	0.00155358	0.00315507	3	0.00198899	1759200	4938600	2946500	0.00226321	0.00749266	0.00510079	3	0.00495222	20499000	4202800	11837000
CDS/locus_tag="FG28_RS01575"	CDS/locus_tag=FG28_RS01575	FG28_RS01575	FG28_RS01575	WP_036379369.1	ATP-binding cassette domain-containing protein	0	3	2	2	1	2	2	0	0	0	1	1	2	2	1	2	12853000	1382300	1291800	922620	0.00117272	0.00188318	0.00132851	3	0.00146147	36241	112720	644010	3.90706e-05	0.000154223	0.000583325	3	0.000258873	0	0	0	0	0	0	0	0	926660	1139500	2603400
CDS/locus_tag="FG28_RS01580"	CDS/locus_tag=FG28_RS01580	FG28_RS01580	FG28_RS01580	WP_036385991.1	DUF3570 domain-containing protein	0	9	5	8	7	4	6	7	7	7	7	8	6	6	6	6	129370000	18582000	4651100	7366800	0.0157647	0.00678036	0.0106077	3	0.0110509	7595800	3038500	5201700	0.00818885	0.00415726	0.00471155	3	0.00568588	10682000	14314000	12253000	0.0137424	0.0217167	0.0212116	3	0.0188902	6162100	12842000	8887600
CDS/locus_tag="FG28_RS01585"	CDS/locus_tag=FG28_RS01585	FG28_RS01585	FG28_RS01585	WP_036379371.1	DUF4266 domain-containing protein	0	0	0	0	2	2	0	1	1	1	0	0	0	0	0	0	5224500	0	0	0	0	0	0	0	0	1604900	2389300	0	0.0017302	0.00326903	0	2	0.00249961	509880	431480	288900	0.00065596	0.000654626	0.000500125	3	0.00060357	0	0	0
CDS/locus_tag="FG28_RS01590";CDS/locus_tag="FG28_RS08640"	CDS/locus_tag=FG28_RS01590	FG28_RS01590	FG28_RS01590	WP_036379373.1	FAD:protein FMN transferase	0	13	11	11	12	15	14	16	17	14	11	13	14	18	17	16	605380000	63558000	26756000	38786000	0.0539216	0.0390048	0.0558493	3	0.0495919	38078000	38499000	83634000	0.041051	0.0526741	0.0757532	3	0.0564928	52791000	48341000	22148000	0.0679155	0.0733412	0.0383412	3	0.059866	29286000	24201000	29482000
CDS/locus_tag="FG28_RS01595"	CDS/locus_tag=FG28_RS01595	FG28_RS01595	FG28_RS01595	WP_036379376.1	thioredoxin family protein	0	9	9	9	10	8	10	9	9	9	5	6	6	8	9	7	403440000	60770000	35832000	28266000	0.0515563	0.0522358	0.0407012	3	0.0481644	46063000	17735000	45890000	0.0496594	0.0242649	0.0415658	3	0.0384967	29854000	24833000	21427000	0.0384071	0.0376757	0.0370931	3	0.0377253	5585400	10463000	1617100
CDS/locus_tag="FG28_RS01600"	CDS/locus_tag=FG28_RS01600	FG28_RS01600	FG28_RS01600	WP_036379378.1	Rieske 2Fe-2S domain-containing protein	0	4	4	4	4	4	4	4	4	4	4	4	4	4	4	4	1344100000	152830000	99877000	100710000	0.129659	0.1456	0.145016	3	0.140092	122000000	72367000	97678000	0.131525	0.0990121	0.0884738	3	0.106337	108390000	98025000	87604000	0.139444	0.14872	0.151655	3	0.146606	48201000	49732000	12009000
CDS/locus_tag="FG28_RS01605"	CDS/locus_tag=FG28_RS01605	FG28_RS01605	FG28_RS01605	WP_036379380.1	phosphoribosylformylglycinamidine cyclo-ligase	0	12	9	9	13	9	10	8	7	6	15	9	8	8	8	10	64077000	6476600	2433300	2163200	0.00549465	0.00354726	0.00311487	3	0.00405226	4089200	2926900	7658000	0.00440847	0.00400457	0.00693639	3	0.00511647	2969400	2363400	1821400	0.00382013	0.00358566	0.00315309	3	0.00351963	10539000	3601400	5050800
CDS/locus_tag="FG28_RS01610"	CDS/locus_tag=FG28_RS01610	FG28_RS01610	FG28_RS01610	WP_036379382.1	glutamine synthetase	0	39	34	33	39	35	38	29	33	29	19	22	23	32	31	29	379980000	34841000	25470000	9871300	0.0295586	0.0371301	0.014214	3	0.0269676	35053000	26340000	37150000	0.0377898	0.0360382	0.0336494	3	0.0358258	34872000	21319000	23863000	0.0448628	0.0323444	0.0413101	3	0.0395058	10864000	12115000	13575000
CDS/locus_tag="FG28_RS01615"	CDS/locus_tag=FG28_RS01615	FG28_RS01615	FG28_RS01615	WP_036379384.1	glutamine synthetase	0	20	15	16	19	16	15	13	14	11	19	12	13	19	15	15	2190600000	151990000	92717000	138240000	0.128946	0.135163	0.199056	3	0.154388	99295000	147450000	229580000	0.107048	0.20174	0.207947	3	0.172245	153310000	123310000	59095000	0.197233	0.187081	0.102302	3	0.162205	245450000	161840000	187220000
CDS/locus_tag="FG28_RS01625"	CDS/locus_tag=FG28_RS01625	FG28_RS01625	FG28_RS01625	WP_036379385.1	BlaI/MecI/CopY family transcriptional regulator	Transcription factor, Unclassified contains 1 Pencillinase_R	4	4	4	3	3	2	0	0	0	0	0	0	1	1	0	9379500	3000600	1220400	1391500	0.00254566	0.0017791	0.00200367	3	0.00210948	1508800	1139900	867690	0.0016266	0.0015596	0.000785928	3	0.00132404	0	0	0	0	0	0	0	0	0	0	0
CDS/locus_tag="FG28_RS01630"	CDS/locus_tag=FG28_RS01630	FG28_RS01630	FG28_RS01630	WP_051947136.1	M56 family metallopeptidase	0	3	3	4	1	1	2	3	3	3	6	4	4	6	6	5	20349000	2644200	1429300	1674900	0.0022433	0.00208363	0.00241175	3	0.00224622	134070	79174	475200	0.000144538	0.000108325	0.000430422	3	0.000227762	4047800	2744300	309810	0.00520749	0.00416355	0.000536323	3	0.00330245	1118100	923480	941340
CDS/locus_tag="FG28_RS01635"	CDS/locus_tag=FG28_RS01635	FG28_RS01635	FG28_RS01635	WP_081894170.1	DUF885 domain-containing protein	0	8	9	6	12	10	11	7	9	6	6	5	5	9	11	9	126080000	11080000	6966500	2540700	0.0094001	0.0101557	0.00365844	3	0.0077381	13065000	11422000	19667000	0.0140851	0.0156275	0.0178138	3	0.0158421	6688900	7939300	3632200	0.00860526	0.0120452	0.00628783	3	0.00897944	5323800	2017100	2780700
CDS/locus_tag="FG28_RS01645"	CDS/locus_tag=FG28_RS01645	FG28_RS01645	FG28_RS01645	WP_036385998.1	adenine phosphoribosyltransferase	0	3	4	3	3	4	4	3	3	3	3	2	3	2	3	1	36959000	8141200	5816000	5635200	0.00690687	0.00847855	0.00811432	3	0.00783324	2117000	2005300	2179300	0.00228229	0.00274364	0.00197395	3	0.00233329	2429600	1983900	1420300	0.00312568	0.0030099	0.00245873	3	0.00286477	1717500	1342100	365340
CDS/locus_tag="FG28_RS01715"	CDS/locus_tag=FG28_RS01715	FG28_RS01715	FG28_RS01715	WP_036379400.1	efflux RND transporter permease subunit	0	9	8	8	10	7	8	5	7	5	5	4	3	9	9	6	5345700	668740	342440	390290	0.000567349	0.000499208	0.000561992	3	0.00054285	363650	431620	243740	0.000392042	0.00059054	0.000220772	3	0.000401118	318310	319770	216420	0.000409505	0.000485143	0.000374653	3	0.0004231	297590	119710	172890
CDS/locus_tag="FG28_RS01720"	CDS/locus_tag=FG28_RS01720	FG28_RS01720	FG28_RS01720	WP_036379401.1	efflux RND transporter periplasmic adaptor subunit	0	5	6	6	8	7	7	6	6	5	7	7	6	7	9	11	60480000	3228800	2193800	2073800	0.00273926	0.00319812	0.00298614	3	0.0029745	2198900	2077000	7820600	0.00237058	0.00284174	0.00708367	3	0.00409866	2742100	1734200	1698700	0.00352771	0.00263107	0.00294068	3	0.00303315	5143100	3473900	5605200
CDS/locus_tag="FG28_RS01725"	CDS/locus_tag=FG28_RS01725	FG28_RS01725	FG28_RS01725	WP_036386003.1	TolC family protein	0	14	14	14	12	12	13	7	8	8	12	8	7	12	13	12	45776000	3884200	2182500	2504800	0.0032953	0.00318164	0.00360675	3	0.00336123	2512100	3581300	3339600	0.00270823	0.00489991	0.00302491	3	0.00354435	2135700	2783800	3030700	0.00274757	0.00422348	0.00524656	3	0.00407254	3045600	1713100	1540200
CDS/locus_tag="FG28_RS01750"	CDS/locus_tag=FG28_RS01750	FG28_RS01750	FG28_RS01750	WP_036379408.1	TetR/AcrR family transcriptional regulator	Transcription factor, TetR family contains 1 TetR_N	2	0	0	2	0	0	0	0	0	0	0	0	0	0	1	464860	206500	0	0	0.000175191	0	0	1	0	209210	0	0	0.000225544	0	0	1	0	0	0	0	0	0	0	0	0	0	0	0
CDS/locus_tag="FG28_RS01765"	CDS/locus_tag=FG28_RS01765	FG28_RS01765	FG28_RS01765	WP_036379412.1	hypothetical protein	0	3	3	2	3	2	2	0	0	1	0	0	1	3	0	1	7210200	1379900	307610	145190	0.00117069	0.000448433	0.000209064	3	0.000609394	295170	149450	427240	0.000318216	0.000204477	0.000386981	3	0.000303225	0	0	602930	0	0	0.00104375	1	0	0	0	707940
CDS/locus_tag="FG28_RS01775"	CDS/locus_tag=FG28_RS01775	FG28_RS01775	FG28_RS01775	WP_036379415.1	sulfatase	Sulfatase|S1_14	6	7	6	10	9	9	7	7	7	7	7	6	7	7	7	36676000	2912400	2094200	1980200	0.00247084	0.00305292	0.00285136	3	0.0027917	2012100	2417800	4378100	0.0021692	0.00330802	0.00396555	3	0.00314759	2010200	2006400	2124900	0.00258612	0.00304404	0.00367849	3	0.00310288	1752000	3573800	2625100
CDS/locus_tag="FG28_RS01785"	CDS/locus_tag=FG28_RS01785	FG28_RS01785	FG28_RS01785	WP_081894174.1	TonB-dependent receptor	STN-domain containing SusC-like	2	0	1	3	3	3	2	4	2	2	1	1	2	2	2	1415500	70795	0	26209	6.00614e-05	0	3.77392e-05	2	4.89003e-05	141890	60672	87642	0.000152968	8.30111e-05	7.93835e-05	3	0.000105121	138630	125940	174940	0.000178347	0.000191072	0.000302845	3	0.000224088	81440	49079	91787
CDS/locus_tag="FG28_RS01790"	CDS/locus_tag=FG28_RS01790	FG28_RS01790	FG28_RS01790	WP_036379419.1	FecR family protein	0	9	8	7	9	10	10	7	7	7	10	8	6	6	5	5	20899000	2749100	1896300	1565000	0.00233229	0.00276442	0.0022535	3	0.00245007	1299800	2216500	3521100	0.00140128	0.0030326	0.00318931	3	0.00254106	790520	667080	546340	0.001017	0.00101207	0.000945789	3	0.00099162	1070000	1628500	927220
CDS/locus_tag="FG28_RS01835"	CDS/locus_tag=FG28_RS01835	FG28_RS01835	FG28_RS01835	WP_036379427.1	hypothetical protein	CAZyme, single-domain, contains CE6 **	10	10	11	11	11	11	11	12	11	9	10	11	11	12	12	811190000	71634000	45647000	40878000	0.0607732	0.0665441	0.0588616	3	0.0620596	72431000	62516000	126520000	0.0780861	0.085534	0.114598	3	0.0927394	37047000	32947000	18883000	0.0476609	0.049986	0.0326891	3	0.0434453	61315000	29384000	70786000
CDS/locus_tag="FG28_RS01845"	CDS/locus_tag=FG28_RS01845	FG28_RS01845	FG28_RS01845	WP_156102175.1	DUF4974 domain-containing protein	0	4	3	2	2	2	1	0	1	0	2	1	0	1	1	0	2390600	388520	253700	109360	0.000329614	0.000369843	0.000157471	3	0.000285643	316360	114110	252170	0.00034106	0.000156125	0.000228408	3	0.000241864	0	73384	0	0	0.000111336	0	1	0	350200	57462	0
CDS/locus_tag="FG28_RS01850"	CDS/locus_tag=FG28_RS01850	FG28_RS01850	FG28_RS01850	WP_051947145.1	TonB-dependent receptor	STN-domain containing SusC-like	19	17	15	15	14	7	12	12	14	10	9	9	14	14	10	39475000	5002100	2435800	3028800	0.0042437	0.0035509	0.00436127	3	0.00405196	4024800	1377400	202550	0.00433904	0.00188455	0.000183464	3	0.00213568	3811000	3179800	4269300	0.00490285	0.00482428	0.00739074	3	0.00570595	960580	1554900	1590800
CDS/locus_tag="FG28_RS01855"	CDS/locus_tag=FG28_RS01855	FG28_RS01855	FG28_RS01855	WP_036386028.1	RagB/SusD family nutrient uptake outer membrane protein	SusD-like	5	2	3	2	2	2	5	5	5	5	5	6	4	5	5	55230000	5867000	531930	811310	0.00497747	0.000775446	0.00116823	3	0.00230705	1407700	591080	1571200	0.00151761	0.000808712	0.00142315	3	0.00124982	3996000	3435100	3669400	0.00514085	0.00521161	0.00635223	3	0.00556823	4372700	7614800	6449900
CDS/locus_tag="FG28_RS01895"	CDS/locus_tag=FG28_RS01895	FG28_RS01895	FG28_RS01895	WP_036379441.1	mandelate racemase/muconate lactonizing enzyme family protein	0	14	11	11	13	13	14	12	13	12	11	6	6	12	10	9	146070000	14918000	8708200	8673600	0.0126562	0.0126948	0.0124894	3	0.0126135	3990900	4951800	20703000	0.00430249	0.00677502	0.0187522	3	0.00994323	17819000	13421000	18157000	0.0229241	0.0203619	0.0314322	3	0.0249061	6767300	4561200	5898800
CDS/locus_tag="FG28_RS01900"	CDS/locus_tag=FG28_RS01900	FG28_RS01900	FG28_RS01900	WP_036379444.1	GNAT family N-acetyltransferase	0	3	3	3	2	3	4	3	3	3	0	2	0	2	2	2	17067000	3175700	1711400	1111500	0.00269421	0.00249487	0.00160049	3	0.00226319	2111700	2158100	1843500	0.00227657	0.0029527	0.00166979	3	0.00229969	1181700	918420	503780	0.00152026	0.00139339	0.000872112	3	0.00126192	0	724420	0
CDS/locus_tag="FG28_RS01950"	CDS/locus_tag=FG28_RS01950	FG28_RS01950	FG28_RS01950	WP_036379457.1	Crp/Fnr family transcriptional regulator	0	1	0	0	0	0	0	0	0	0	0	0	0	0	0	0	121790	121790	0	0	0.000103325	0	0	1	0	0	0	0	0	0	0	0	0	0	0	0	0	0	0	0	0	0	0	0
CDS/locus_tag="FG28_RS01955"	CDS/locus_tag=FG28_RS01955	FG28_RS01955	FG28_RS01955	WP_036379459.1	biopolymer transporter TolR	0	26	22	21	19	20	19	15	16	14	12	14	11	12	11	10	299740000	55758000	22941000	25813000	0.0473042	0.0334433	0.037169	3	0.0393055	24034000	14822000	40075000	0.0259105	0.0202794	0.0362987	3	0.0274962	22266000	14621000	19297000	0.0286452	0.0221824	0.0334057	3	0.0280778	13702000	15590000	14737000
CDS/gene="prmA"	CDS/gene=prmA	prmA	FG28_RS01970	WP_036379467.1	50S ribosomal protein L11 methyltransferase	0	2	1	2	2	2	2	0	1	0	2	2	2	1	1	1	12405000	1454000	821870	1062800	0.00123355	0.00119812	0.00153036	3	0.00132068	1046000	1043900	1654200	0.00112767	0.00142826	0.00149833	3	0.00135142	0	186780	0	0	0.000283376	0	1	0	1393500	882020	1156500
CDS/locus_tag="FG28_RS01975"	CDS/locus_tag=FG28_RS01975	FG28_RS01975	FG28_RS01975	WP_036379469.1	triose-phosphate isomerase	0	11	6	9	10	8	8	9	10	8	9	8	11	12	9	10	1206500000	131220000	39896000	23694000	0.111325	0.0581603	0.0341178	3	0.0678677	137180000	85869000	141950000	0.14789	0.117485	0.128574	3	0.131317	87417000	52624000	41198000	0.112462	0.0798392	0.0713194	3	0.0878735	16841000	65126000	115790000
CDS/locus_tag="FG28_RS01980"	CDS/locus_tag=FG28_RS01980	FG28_RS01980	FG28_RS01980	WP_036379472.1	DoxX family membrane protein	0	5	5	4	9	8	8	6	7	6	7	6	6	6	7	7	147180000	4735500	3499400	4843000	0.00401752	0.00510142	0.0069736	3	0.00536418	13161000	8527900	22823000	0.0141886	0.0116678	0.0206724	3	0.0155096	9545500	5647700	7612700	0.0122803	0.00856848	0.0131786	3	0.0113425	19100000	9007700	12020000
CDS/locus_tag="FG28_RS01985"	CDS/locus_tag=FG28_RS01985	FG28_RS01985	FG28_RS01985	WP_036379474.1	DUF1599 domain-containing protein	0	7	5	5	7	5	5	3	3	1	5	4	1	3	3	3	143430000	25226000	15008000	14668000	0.0214013	0.0218786	0.021121	3	0.021467	13595000	12125000	29828000	0.0146564	0.0165894	0.0270173	3	0.019421	5279500	3598000	1361600	0.00679207	0.00545875	0.00235712	3	0.00486931	6881500	4534800	121160
CDS/gene="folP"	CDS/gene=folP	folP	FG28_RS01990	WP_036386051.1	dihydropteroate synthase	0	7	5	6	10	7	9	7	6	6	7	6	7	7	5	4	87961000	5672800	1407300	2097300	0.00481272	0.00205156	0.00301997	3	0.00329475	8351600	7049400	16939000	0.00900366	0.00964495	0.0153428	3	0.0113305	8590300	8009700	4514900	0.0110514	0.012152	0.00781591	3	0.0103398	1670900	1401400	8369600
CDS/locus_tag="FG28_RS01995"	CDS/locus_tag=FG28_RS01995	FG28_RS01995	FG28_RS01995	WP_036379476.1	TIGR00159 family protein	0	10	8	6	9	8	7	4	3	4	5	3	2	6	5	6	67144000	16527000	10286000	10869000	0.0140213	0.0149949	0.0156506	3	0.0148889	5525200	4615300	14641000	0.00595659	0.00631463	0.0132614	3	0.00851086	773230	452720	391120	0.000994759	0.00068685	0.000677082	3	0.000786231	352760	602220	146180
CDS/locus_tag="FG28_RS02005"	CDS/locus_tag=FG28_RS02005	FG28_RS02005	FG28_RS02005	WP_036379479.1	ABC transporter ATP-binding protein	0	14	12	13	12	14	12	7	6	6	7	8	7	12	12	8	35687000	5463600	2770000	3452900	0.00463523	0.0040381	0.00497195	3	0.00454843	2070500	2656700	1561600	0.00223216	0.00363488	0.00141445	3	0.00242716	1619200	1148800	505340	0.0020831	0.00174292	0.000874813	3	0.00156694	2713200	2554200	2051900
CDS/gene="truA"	CDS/gene=truA	truA	FG28_RS02010	WP_036379482.1	tRNA pseudouridine(38-40) synthase TruA	0	12	9	10	12	10	13	10	8	9	11	10	12	9	11	13	196450000	24718000	4795800	8153800	0.0209704	0.0069913	0.0117409	3	0.0132342	16065000	12239000	26402000	0.0173193	0.0167453	0.0239141	3	0.0193263	11004000	6427600	5014100	0.0141566	0.00975172	0.00868009	3	0.0108628	6839200	13280000	19083000
CDS/locus_tag="FG28_RS02020"	CDS/locus_tag=FG28_RS02020	FG28_RS02020	FG28_RS02020	WP_036379487.1	DUF4293 domain-containing protein	0	1	2	1	2	2	1	2	2	2	0	0	0	1	0	1	12536000	1031000	564560	786630	0.000874684	0.000823014	0.0011327	3	0.000943465	2412600	2774600	375340	0.00260097	0.00379619	0.000339972	3	0.00224571	1432600	1204400	1166200	0.00184304	0.00182727	0.00201885	3	0.00189639	0	0	0
CDS/locus_tag="FG28_RS02025"	CDS/locus_tag=FG28_RS02025	FG28_RS02025	FG28_RS02025	WP_036379489.1	transcription termination factor Rho	0	36	33	33	36	36	39	37	36	33	34	38	37	41	38	38	2273300000	198090000	98508000	69521000	0.168056	0.143605	0.100106	3	0.137256	146960000	131320000	244410000	0.158434	0.179671	0.221379	3	0.186495	137300000	108890000	96967000	0.176636	0.165204	0.167863	3	0.169901	120610000	126320000	207610000
CDS/locus_tag="FG28_RS02030"	CDS/locus_tag=FG28_RS02030	FG28_RS02030	FG28_RS02030	WP_036379491.1	hypothetical protein	0	13	14	15	16	16	13	18	18	17	16	13	12	17	17	15	1805300000	169730000	96179000	99870000	0.143996	0.140209	0.143806	3	0.142671	149480000	117930000	102400000	0.161151	0.161351	0.0927509	3	0.138418	171930000	167650000	130250000	0.221188	0.254352	0.225481	3	0.233674	76177000	121310000	22751000
CDS/locus_tag="FG28_RS02045"	CDS/locus_tag=FG28_RS02045	FG28_RS02045	FG28_RS02045	WP_036379498.1	30S ribosomal protein S20	0	3	4	4	4	3	3	3	4	2	2	3	1	3	4	4	2898500000	613900000	336780000	323110000	0.520823	0.490957	0.465257	3	0.492346	354500000	208830000	297120000	0.382178	0.28572	0.269122	3	0.31234	54198000	92016000	64216000	0.0697256	0.139603	0.111167	3	0.106832	33465000	127540000	547140
CDS/locus_tag="FG28_RS02060"	CDS/locus_tag=FG28_RS02060	FG28_RS02060	FG28_RS02060	WP_036379499.1	proline--tRNA ligase	0	16	11	10	12	12	12	9	11	11	10	8	10	15	13	11	229580000	29086000	11871000	13024000	0.0246761	0.0173055	0.0187537	3	0.0202451	10659000	12681000	14436000	0.0114912	0.0173501	0.0130757	3	0.0139723	23076000	14072000	23302000	0.0296872	0.0213495	0.0403389	3	0.0304586	8206500	13819000	10655000
CDS/locus_tag="FG28_RS02070"	CDS/locus_tag=FG28_RS02070	FG28_RS02070	FG28_RS02070	WP_036379501.1	aromatic hydrocarbon degradation membrane protein	0	13	13	13	16	14	14	13	14	13	11	11	11	12	12	11	10043000000	919370000	797790000	824170000	0.779979	1.16302	1.18675	3	1.04325	644440000	481440000	748040000	0.694755	0.658703	0.677552	3	0.677004	1185700000	1067700000	1014600000	1.5254	1.61988	1.75641	3	1.6339	374580000	503630000	396080000
CDS/locus_tag="FG28_RS02075"	CDS/locus_tag=FG28_RS02075	FG28_RS02075	FG28_RS02075	WP_036379503.1	T9SS type B sorting domain-containing protein	0	1	0	1	0	0	0	1	1	1	2	2	2	2	2	2	8974800	743930	0	89991	0.000631139	0	0.000129581	2	0.00038036	0	0	0	0	0	0	0	0	522640	306950	250060	0.000672376	0.000465693	0.000432888	3	0.000523652	1969800	420940	1218200
CDS/locus_tag="FG28_RS02080"	CDS/locus_tag=FG28_RS02080	FG28_RS02080	FG28_RS02080	WP_036379505.1	T9SS type B sorting domain-containing protein	0	0	0	0	2	1	2	1	1	1	1	1	1	3	3	2	22474000	0	0	0	0	0	0	0	0	2154200	835020	1249000	0.00232239	0.00114247	0.00113131	3	0.00153206	2061400	864740	1409200	0.00265199	0.00131195	0.00243952	3	0.00213449	992830	919700	1255000
CDS/gene="folE"	CDS/gene=folE	folE	FG28_RS02085	WP_036379507.1	GTP cyclohydrolase I FolE	0	16	8	9	12	8	8	5	8	8	8	8	6	7	5	9	65263000	17264000	4874700	3650200	0.0146465	0.00710632	0.00525605	3	0.00900296	5451600	4795600	6960800	0.00587724	0.00656131	0.00630489	3	0.00624781	2575000	573630	2243200	0.00331273	0.000870291	0.00388329	3	0.00268877	3283800	7719700	2193400
CDS/locus_tag="FG28_RS02090"	CDS/locus_tag=FG28_RS02090	FG28_RS02090	FG28_RS02090	WP_036379509.1	cysteine--tRNA ligase	0	22	17	16	26	22	21	13	16	13	22	21	19	25	20	19	256960000	28105000	9465400	10770000	0.0238438	0.0137986	0.0155081	3	0.0177169	19509000	14523000	16025000	0.0210322	0.0198703	0.014515	3	0.0184725	11643000	8375700	9125500	0.0149787	0.0127073	0.0157975	3	0.0144945	23817000	22952000	18490000
CDS/gene="lgt"	CDS/gene=lgt	lgt	FG28_RS02100	WP_036379514.1	prolipoprotein diacylglyceryl transferase	0	12	9	9	11	9	9	8	8	7	7	5	5	8	7	7	434120000	66641000	23771000	30533000	0.0565372	0.0346533	0.0439655	3	0.045052	33010000	26588000	58892000	0.0355873	0.0363775	0.0533426	3	0.0417692	23519000	17908000	15113000	0.0302572	0.0271694	0.0261627	3	0.0278631	26445000	15908000	26004000
CDS/locus_tag="FG28_RS02105"	CDS/locus_tag=FG28_RS02105	FG28_RS02105	FG28_RS02105	WP_036379515.1	DUF192 domain-containing protein	0	5	6	6	6	7	7	6	6	5	5	7	5	6	6	4	410320000	43845000	32907000	22950000	0.0371974	0.0479717	0.0330465	3	0.0394052	35793000	36203000	43284000	0.0385876	0.0495327	0.0392054	3	0.0424419	17287000	16861000	15208000	0.0222397	0.0255809	0.0263271	3	0.0247159	24112000	33882000	17501000
CDS/locus_tag="FG28_RS02110"	CDS/locus_tag=FG28_RS02110	FG28_RS02110	FG28_RS02110	WP_036379518.1	GNAT family N-acetyltransferase	0	1	1	1	2	2	2	1	1	0	0	1	2	2	1	1	17730000	2009300	1169800	965240	0.00170466	0.00170533	0.00138988	3	0.00159996	3788500	2424900	1861900	0.00408429	0.00331773	0.00168645	3	0.00302949	519970	657370	0	0.000668941	0.000997338	0	2	0.000833139	0	1290900	264410
CDS/locus_tag="FG28_RS02115"	CDS/locus_tag=FG28_RS02115	FG28_RS02115	FG28_RS02115	WP_036379519.1	ATP-binding cassette domain-containing protein	0	4	4	5	8	6	7	4	4	4	9	5	6	7	6	5	22437000	838600	847120	1436100	0.000711455	0.00123493	0.00206789	3	0.00133809	610960	821160	2815900	0.000658661	0.00112351	0.00255056	3	0.00144424	1021300	396510	919890	0.0013139	0.000601571	0.00159246	3	0.00116931	2437700	779860	1375500
CDS/locus_tag="FG28_RS02120"	CDS/locus_tag=FG28_RS02120	FG28_RS02120	FG28_RS02120	WP_036379522.1	glycosyltransferase	CAZyme, single-domain, contains GT4	9	7	7	8	8	9	7	9	7	5	5	8	6	5	5	62663000	5578700	2866500	3365500	0.00473288	0.00417878	0.0048461	3	0.00458592	3369200	2325600	3782400	0.00363225	0.00318187	0.00342599	3	0.00341337	6651300	5813600	5926300	0.00855689	0.00882018	0.0102592	3	0.0092121	3168100	3980800	3837700
CDS/locus_tag="FG28_RS02125"	CDS/locus_tag=FG28_RS02125	FG28_RS02125	FG28_RS02125	WP_036379524.1	protein translocase subunit SecDF	0	39	37	38	38	42	36	38	36	37	35	34	37	43	44	40	1478600000	115660000	73633000	93901000	0.0981242	0.107342	0.135211	3	0.113559	91093000	107500000	22501000	0.0982052	0.147081	0.0203807	3	0.0885556	114720000	105460000	132590000	0.147587	0.16	0.229531	3	0.17904	71957000	78081000	85369000
CDS/gene="mdh"	CDS/gene=mdh	mdh	FG28_RS02130	WP_036379527.1	malate dehydrogenase	0	17	16	14	15	16	14	13	13	14	16	13	13	17	17	15	2815000000	259000000	112410000	113120000	0.219732	0.163871	0.162885	3	0.182163	184510000	157150000	354950000	0.198916	0.215012	0.321503	3	0.245144	191120000	153950000	109050000	0.245876	0.233567	0.18878	3	0.222741	233440000	157210000	178420000
CDS/locus_tag="FG28_RS02135"	CDS/locus_tag=FG28_RS02135	FG28_RS02135	FG28_RS02135	WP_036379529.1	hypothetical protein	0	6	6	6	6	6	6	4	4	4	3	5	1	3	1	3	624270000	108010000	61334000	48153000	0.091634	0.0894125	0.0693371	3	0.0834612	131180000	19134000	130020000	0.141422	0.026179	0.117768	3	0.0951231	24863000	21003000	15773000	0.0319862	0.031865	0.0273052	3	0.0303855	1835000	21749000	271930
CDS/locus_tag="FG28_RS02140"	CDS/locus_tag=FG28_RS02140	FG28_RS02140	FG28_RS02140	WP_036379531.1	hypothetical protein	0	5	4	5	8	8	8	6	6	5	7	5	6	7	7	6	1063100000	69147000	44518000	62137000	0.0586632	0.0648982	0.0894732	3	0.0710115	79526000	50570000	139750000	0.0857351	0.0691896	0.126581	3	0.0938353	82749000	46019000	70228000	0.106456	0.0698184	0.121574	3	0.099283	101130000	50144000	90326000
CDS/gene="gyrB"	CDS/gene=gyrB	gyrB	FG28_RS02145	WP_036379533.1	DNA topoisomerase (ATP-hydrolyzing) subunit B	0	33	26	26	37	34	36	24	25	24	27	25	25	28	27	22	1129800000	95242000	58730000	28296000	0.0808018	0.0856164	0.0407444	3	0.0690542	88584000	68660000	128890000	0.0955003	0.0939402	0.116745	3	0.102062	99360000	67068000	63381000	0.127826	0.101753	0.109721	3	0.1131	61077000	81152000	79069000
CDS/locus_tag="FG28_RS02150"	CDS/locus_tag=FG28_RS02150	FG28_RS02150	FG28_RS02150	WP_036379535.1	asparagine synthase B	0	17	15	11	19	15	13	12	12	10	14	18	13	13	8	9	89851000	10635000	5446700	6462400	0.00902257	0.00794018	0.00930543	3	0.00875606	15349000	5973300	3447200	0.0165474	0.00817263	0.00312237	3	0.0092808	5246900	3097800	4371700	0.00675013	0.00469987	0.00756801	3	0.00633934	8190400	6502900	5001600
CDS/locus_tag="FG28_RS02155"	CDS/locus_tag=FG28_RS02155	FG28_RS02155	FG28_RS02155	WP_036379537.1	DUF2911 domain-containing protein	0	8	8	8	8	8	8	8	9	9	7	7	9	10	10	10	2868400000	372920000	216130000	197210000	0.31638	0.315074	0.283969	3	0.305141	218550000	247550000	162810000	0.235614	0.338696	0.147468	3	0.240593	104620000	122240000	88603000	0.134593	0.185458	0.153384	3	0.157812	119690000	202920000	75965000
CDS/locus_tag="FG28_RS02160"	CDS/locus_tag=FG28_RS02160	FG28_RS02160	FG28_RS02160	WP_036379540.1	amidohydrolase	0	9	8	8	10	8	10	10	9	11	9	10	9	10	12	9	183140000	12820000	7753000	8996600	0.0108763	0.0113023	0.0129545	3	0.011711	10087000	7813500	14287000	0.0108746	0.0106904	0.0129407	3	0.0115019	21343000	12288000	19565000	0.0274577	0.0186429	0.0338697	3	0.0266568	8543500	12251000	9809700
CDS/locus_tag="FG28_RS02165"	CDS/locus_tag=FG28_RS02165	FG28_RS02165	FG28_RS02165	WP_156102179.1	OmpA family protein	0	5	3	3	5	4	5	3	3	2	2	2	2	3	2	2	27578000	3015500	1099400	941630	0.0025583	0.0016027	0.00135589	3	0.00183896	2335800	807780	5383600	0.00251817	0.0011052	0.0048763	3	0.00283322	1815500	1196000	888520	0.00233564	0.00181453	0.00153815	3	0.00189611	2208300	1213600	1066000
CDS/locus_tag="FG28_RS02170"	CDS/locus_tag=FG28_RS02170	FG28_RS02170	FG28_RS02170	WP_036386056.1	TonB-dependent receptor	0	23	23	21	23	22	22	19	20	20	12	16	15	16	19	14	3179200000	365440000	234290000	127650000	0.310034	0.341547	0.183808	3	0.278463	396600000	210140000	370810000	0.427565	0.287512	0.335869	3	0.350315	250100000	237310000	278260000	0.321753	0.360038	0.481706	3	0.387832	74104000	136880000	161070000
CDS/locus_tag="FG28_RS02175"	CDS/locus_tag=FG28_RS02175	FG28_RS02175	FG28_RS02175	WP_036379541.1	tetratricopeptide repeat protein	0	74	72	71	75	72	71	70	70	72	66	71	65	73	71	66	2710700000	297760000	156240000	180950000	0.252615	0.227766	0.260556	3	0.246979	298560000	115720000	48892000	0.32187	0.158327	0.0442849	3	0.174828	279280000	231180000	283740000	0.359293	0.350738	0.491193	3	0.400408	105280000	143090000	158660000
CDS/locus_tag="FG28_RS02180"	CDS/locus_tag=FG28_RS02180	FG28_RS02180	FG28_RS02180	WP_036379543.1	ATP-binding cassette domain-containing protein	0	13	12	11	13	13	13	9	10	9	12	10	11	18	17	14	223680000	20431000	6532100	6045700	0.0173333	0.00952248	0.00870541	3	0.0118537	13024000	7204900	30151000	0.0140409	0.0098577	0.0273099	3	0.0170695	18479000	19072000	14247000	0.0237732	0.0289353	0.0246635	3	0.0257907	1677000	16055000	23003000
CDS/locus_tag="FG28_RS02185"	CDS/locus_tag=FG28_RS02185	FG28_RS02185	FG28_RS02185	WP_036379544.1	ROK family protein	0	7	4	4	11	8	10	5	5	6	7	5	4	7	8	4	283410000	21799000	12402000	7957400	0.0184939	0.0180796	0.0114581	3	0.0160106	26942000	17082000	38907000	0.0290455	0.0233715	0.0352408	3	0.0292193	15393000	9644100	10614000	0.0198031	0.0146317	0.0183743	3	0.017603	37127000	21717000	15403000
CDS/gene="typA"	CDS/gene=typA	typA	FG28_RS02190	WP_036379545.1	translational GTPase TypA	0	12	8	6	12	8	7	2	2	2	9	12	13	5	5	3	35018000	6682400	1945400	797140	0.00566924	0.002836	0.00114783	3	0.00321769	5657500	1416500	1849200	0.00609922	0.00193805	0.00167495	3	0.0032374	233600	170160	196280	0.000300526	0.000258161	0.000339788	3	0.000299491	3406800	4267800	5234800
CDS/locus_tag="FG28_RS02195"	CDS/locus_tag=FG28_RS02195	FG28_RS02195	FG28_RS02195	WP_036379548.1	hypothetical protein	0	2	2	2	3	3	2	2	2	2	2	2	2	2	2	2	132510000	13512000	8199200	6601600	0.0114634	0.0119528	0.00950587	3	0.010974	21417000	15430000	8145600	0.0230892	0.0211112	0.00737804	3	0.0171928	10507000	9452100	6412400	0.0135172	0.0143404	0.0111007	3	0.0129861	4445100	8456300	514960
CDS/gene="kdsA"	CDS/gene=kdsA	kdsA	FG28_RS02200	WP_036379549.1	3-deoxy-8-phosphooctulonate synthase	0	13	9	9	12	12	12	9	9	9	10	8	9	11	10	10	304850000	25320000	7537600	13039000	0.0214811	0.0109883	0.0187753	3	0.0170816	28240000	20571000	45759000	0.0304449	0.0281451	0.0414471	3	0.0333457	16819000	14521000	10127000	0.0216376	0.0220307	0.0175312	3	0.0203999	29848000	10304000	24142000
CDS/locus_tag="FG28_RS02205"	CDS/locus_tag=FG28_RS02205	FG28_RS02205	FG28_RS02205	WP_036379551.1	TonB-dependent receptor	SusC-like	0	0	0	1	4	0	11	10	12	0	0	0	1	1	1	20738000	0	0	0	0	0	0	0	0	85599	687930	0	9.22822e-05	0.000941222	0	2	0.000516752	8351000	4572900	6849500	0.0107435	0.00693784	0.0118574	3	0.00984627	0	0	0
CDS/locus_tag="FG28_RS02210"	CDS/locus_tag=FG28_RS02210	FG28_RS02210	FG28_RS02210	WP_036379552.1	DUF4198 domain-containing protein	0	3	2	2	5	5	3	5	4	4	2	3	1	2	2	2	5844700	1078500	59372	138770	0.000914983	8.65523e-05	0.00019982	3	0.000400452	140460	477950	342120	0.000151427	0.000653928	0.000309882	3	0.000371746	1118800	657260	984830	0.00143933	0.000997171	0.00170488	3	0.00138046	12243	515560	55299
CDS/locus_tag="FG28_RS02235"	CDS/locus_tag=FG28_RS02235	FG28_RS02235	FG28_RS02235	WP_036386057.1	PHP domain-containing protein	0	6	5	4	2	3	3	3	4	2	3	3	2	2	2	3	32567000	3982900	2932100	1917400	0.00337903	0.00427441	0.00276093	3	0.00347146	1307200	2012400	4154000	0.00140926	0.00275335	0.00376257	3	0.00264173	1826900	2561800	951910	0.0023503	0.00388667	0.00164789	3	0.00262829	2549800	2295400	1848100
CDS/locus_tag="FG28_RS02245"	CDS/locus_tag=FG28_RS02245	FG28_RS02245	FG28_RS02245	WP_036379565.1	alanine dehydrogenase	0	4	2	3	4	3	4	2	2	3	6	4	3	4	6	4	43143000	4495500	663360	1403400	0.00381391	0.000967044	0.0020208	3	0.00226725	3584200	1319900	3947200	0.00386404	0.00180588	0.00357526	3	0.00308173	1641100	1267800	1579600	0.00211127	0.00192346	0.0027345	3	0.00225641	4891300	3967100	2334000
CDS/locus_tag="FG28_RS02275"	CDS/locus_tag=FG28_RS02275	FG28_RS02275	FG28_RS02275	WP_036379572.1	PQQ-binding-like beta-propeller repeat protein	0	3	2	3	3	2	2	2	2	1	0	0	1	0	0	0	3183000	518270	206780	137260	0.000439692	0.000301443	0.000197645	3	0.000312927	460240	122640	546200	0.000496174	0.000167795	0.000494732	3	0.000386234	466650	370760	51946	0.000600345	0.000562504	8.99256e-05	3	0.000417591	0	0	302290
CDS/locus_tag="FG28_RS02280"	CDS/locus_tag=FG28_RS02280	FG28_RS02280	FG28_RS02280	WP_156102181.1	DUF1080 domain-containing protein	0	12	8	9	13	10	10	9	9	10	3	1	1	7	5	5	321120000	60545000	36936000	24978000	0.0513654	0.0538452	0.0359667	3	0.0470591	43345000	33716000	58710000	0.0467292	0.04613	0.0531778	3	0.048679	18912000	20200000	7901800	0.0243303	0.0306467	0.0136791	3	0.0228854	2781400	318690	193500
CDS/locus_tag="FG28_RS02285"	CDS/locus_tag=FG28_RS02285	FG28_RS02285	FG28_RS02285	WP_081894187.1	hypothetical protein	0	2	1	1	2	1	1	0	0	0	0	0	0	1	0	0	424310	105750	51904	53062	8.97167e-05	7.56655e-05	7.64058e-05	3	8.0596e-05	76083	45413	43384	8.20233e-05	6.21338e-05	3.92959e-05	3	6.1151e-05	0	0	0	0	0	0	0	0	0	0	0
CDS/locus_tag="FG28_RS02290"	CDS/locus_tag=FG28_RS02290	FG28_RS02290	FG28_RS02290	WP_036379575.1	glycoside hydrolase family 5 protein	CAZyme, single-domain, contains GH5_26	25	20	19	24	23	23	12	11	9	3	3	2	4	5	4	657130000	126920000	70989000	82429000	0.107677	0.103488	0.118692	3	0.109952	97990000	56282000	149730000	0.105641	0.0770047	0.135621	3	0.106089	33703000	25342000	8677600	0.0433589	0.038448	0.0150221	3	0.0322763	628300	541530	660150
CDS/locus_tag="FG28_RS02295"	CDS/locus_tag=FG28_RS02295	FG28_RS02295	FG28_RS02295	WP_036379578.1	glycoside hydrolase family 27 protein	CAZyme, single-domain, contains GH27 *	11	9	8	15	10	12	5	5	4	0	0	0	2	1	2	578000000	70363000	89352000	60956000	0.0596949	0.130257	0.0877726	3	0.0925749	74789000	60511000	176960000	0.0806282	0.0827908	0.160285	3	0.107901	14814000	15787000	13690000	0.0190582	0.0239515	0.0236993	3	0.0222363	0	0	0
CDS/locus_tag="FG28_RS02300"	CDS/locus_tag=FG28_RS02300	FG28_RS02300	FG28_RS02300	WP_036379580.1	Na+:solute symporter	0	3	4	4	3	4	3	2	2	2	0	0	0	0	0	0	32770000	8305300	5027800	5078300	0.00704609	0.00732951	0.00731242	3	0.00722934	3076000	3917300	5197200	0.00331616	0.00535963	0.00470747	3	0.00446109	853830	743790	570200	0.00109845	0.00112845	0.000987094	3	0.00107133	0	0	0
CDS/locus_tag="FG28_RS02305"	CDS/locus_tag=FG28_RS02305	FG28_RS02305	FG28_RS02305	WP_036379583.1	hypothetical protein	0	10	11	10	11	13	14	5	6	6	0	0	0	1	1	1	252460000	53441000	37419000	40498000	0.0453385	0.0545493	0.0583144	3	0.0527341	25443000	17470000	62051000	0.0274295	0.0239023	0.056204	3	0.0358453	6142700	4759600	4561200	0.00790257	0.00722109	0.00789606	3	0.00767324	0	0	0
CDS/locus_tag="FG28_RS02310"	CDS/locus_tag=FG28_RS02310	FG28_RS02310	FG28_RS02310	WP_036379585.1	beta-mannosidase	CAZyme, single-domain, contains GH26	1	1	1	1	2	1	1	1	1	0	0	0	0	0	0	11717000	2031100	1175100	1402400	0.00172315	0.00171306	0.00201936	3	0.00181852	1116300	2557200	2166900	0.00120346	0.00349875	0.00196271	3	0.00222164	622580	299200	345990	0.000800948	0.000453935	0.000598956	3	0.000617947	0	0	0
CDS/gene="mgrA"	CDS/gene=mgrA	mgrA	FG28_RS02315	WP_036379587.1	L-glyceraldehyde 3-phosphate reductase	0	22	17	18	22	21	20	13	14	13	8	7	6	13	12	11	1417200000	315240000	120100000	90879000	0.267445	0.175081	0.13086	3	0.191129	218050000	166680000	284770000	0.235074	0.228051	0.257936	3	0.240354	59932000	66957000	27619000	0.0771024	0.101585	0.0478123	3	0.0754998	11610000	6551200	5960200
CDS/locus_tag="FG28_RS02320"	CDS/locus_tag=FG28_RS02320	FG28_RS02320	FG28_RS02320	WP_051947155.1	SGNH/GDSL hydrolase family protein	CAZyme, single-domain, contains CE2	16	12	12	20	16	17	12	13	12	3	3	2	2	3	2	314820000	48941000	29082000	20248000	0.0415208	0.0423957	0.0291558	3	0.0376907	29046000	26570000	101650000	0.0313138	0.0363529	0.0920715	3	0.0532461	11319000	9008100	16684000	0.0145619	0.0136668	0.0288823	3	0.019037	498990	299950	481460
CDS/locus_tag="FG28_RS02325"	CDS/locus_tag=FG28_RS02325	FG28_RS02325	FG28_RS02325	WP_081894474.1	AraC family transcriptional regulator	Transcription factor, AraC family contains 1 AraC_binding,2 HTH_AraC	13	9	9	15	12	10	4	4	4	2	2	2	3	3	2	284900000	60045000	24896000	37002000	0.0509412	0.0362933	0.0532804	3	0.0468383	40913000	35663000	55394000	0.0441073	0.0487939	0.0501742	3	0.0476918	3129500	11347000	7176900	0.0040261	0.0172153	0.0124242	3	0.0112218	2669500	2556900	2983700
CDS/locus_tag="FG28_RS02330"	CDS/locus_tag=FG28_RS02330	FG28_RS02330	FG28_RS02330	WP_036379590.1	N-acylglucosamine 2-epimerase	0	18	15	15	19	15	14	13	10	8	1	1	1	1	1	1	262320000	92223000	18269000	23948000	0.0782406	0.0266325	0.0344835	3	0.0464522	38844000	18283000	25529000	0.0418768	0.0250147	0.0231234	3	0.030005	14731000	15417000	9018900	0.0189514	0.0233901	0.0156129	3	0.0193182	1130900	716420	1672600
CDS/locus_tag="FG28_RS02335"	CDS/locus_tag=FG28_RS02335	FG28_RS02335	FG28_RS02335	WP_036379592.1	glycoside hydrolase	CAZyme, single-domain, contains GH9 *	35	32	31	35	31	26	18	17	17	0	0	0	4	4	3	352740000	91326000	45096000	43008000	0.0774796	0.0657408	0.0619287	3	0.068383	106240000	32166000	4961000	0.114535	0.0440093	0.00449353	3	0.0543459	11798000	10847000	6592100	0.0151781	0.0164567	0.0114118	3	0.0143489	0	0	0
CDS/locus_tag="FG28_RS02340"	CDS/locus_tag=FG28_RS02340	FG28_RS02340	FG28_RS02340	WP_036379595.1	hypothetical protein	CAZyme, single-domain, contains GH26	25	20	21	24	23	23	14	13	8	0	0	0	6	4	1	491450000	90385000	35161000	45789000	0.0766812	0.0512576	0.0659331	3	0.064624	71015000	78529000	125420000	0.0765596	0.107443	0.113602	3	0.0992014	22344000	17903000	2860200	0.0287455	0.0271618	0.0049514	3	0.0202862	0	0	0
CDS/locus_tag="FG28_RS02345"	CDS/locus_tag=FG28_RS02345	FG28_RS02345	FG28_RS02345	WP_036379598.1	hypothetical protein	*	29	29	30	31	29	32	27	28	27	0	0	1	11	11	7	1010100000	162320000	93131000	35117000	0.13771	0.135766	0.0505662	3	0.108014	160370000	118180000	207500000	0.172891	0.161693	0.187947	3	0.174177	94387000	67867000	61687000	0.121429	0.102965	0.106789	3	0.110394	0	0	98891
CDS/locus_tag="FG28_RS02350"	CDS/locus_tag=FG28_RS02350	FG28_RS02350	FG28_RS02350	WP_156102182.1	glycosidase	CAZyme, single-domain, contains GH130	15	13	14	18	17	17	4	4	3	3	3	3	3	4	3	494190000	101330000	61960000	70584000	0.0859668	0.0903251	0.101636	3	0.0926427	70143000	63397000	114610000	0.0756195	0.0867394	0.10381	3	0.0887231	3709300	2736300	2094400	0.00477201	0.00415141	0.00362569	3	0.00418304	529050	835820	1037200
CDS/locus_tag="FG28_RS02355"	CDS/locus_tag=FG28_RS02355	FG28_RS02355	FG28_RS02355	WP_081894189.1	hypothetical protein	CAZyme, single-domain, contains GH26	16	14	14	17	16	15	8	10	8	2	2	2	3	2	3	399580000	74374000	34678000	44315000	0.0630978	0.0505535	0.0638107	3	0.059154	59947000	29980000	106440000	0.0646274	0.0410185	0.0964102	3	0.067352	20829000	12156000	13920000	0.0267965	0.0184426	0.0240974	3	0.0231122	409990	348950	635760
CDS/locus_tag="FG28_RS02360"	CDS/locus_tag=FG28_RS02360	FG28_RS02360	FG28_RS02360	WP_036379603.1	VCBS repeat-containing protein	*	1	1	1	6	3	2	0	0	0	0	0	0	0	0	0	427380	38066	26912	44847	3.22946e-05	3.92322e-05	6.45767e-05	3	4.53679e-05	268710	23271	25576	0.00028969	3.18392e-05	2.3166e-05	3	0.000114898	0	0	0	0	0	0	0	0	0	0	0
CDS/locus_tag="FG28_RS02365"	CDS/locus_tag=FG28_RS02365	FG28_RS02365	FG28_RS02365	WP_036379605.1	RagB/SusD family nutrient uptake outer membrane protein	SusD-like	19	20	20	20	20	21	17	18	18	3	5	5	9	8	8	7264500000	1276000000	841770000	811190000	1.08254	1.22713	1.16806	3	1.15924	817490000	561190000	878770000	0.881316	0.767817	0.795964	3	0.815032	821040000	597070000	615290000	1.05627	0.905853	1.06515	3	1.00909	1344000	1099500	1903300
CDS/locus_tag="FG28_RS02370"	CDS/locus_tag=FG28_RS02370	FG28_RS02370	FG28_RS02370	WP_036379608.1	TonB-dependent receptor	SusC-like	46	45	45	46	44	34	41	44	41	5	8	7	23	21	17	4275000000	822180000	423350000	474250000	0.697525	0.617158	0.682889	3	0.665857	698760000	357990000	44510000	0.753316	0.4898	0.0403158	3	0.427811	519930000	442410000	469970000	0.668889	0.671208	0.813582	3	0.717893	447020	732660	682780
CDS/locus_tag="FG28_RS02375"	CDS/locus_tag=FG28_RS02375	FG28_RS02375	FG28_RS02375	WP_081894191.1	hybrid sensor histidine kinase/response regulator transcription factor	Histidine kinase, Hybrid contains 1 HisKA,1 HATPase_c,1 Response_reg,2 HTH_AraC	20	17	18	22	18	13	2	3	5	10	6	9	3	8	4	5532700	1259900	606960	752260	0.00106888	0.000884825	0.0010832	3	0.0010123	1068600	462770	160500	0.00115203	0.000633159	0.000145376	3	0.000643522	29798	54925	53634	3.83351e-05	8.33302e-05	9.28478e-05	3	7.15044e-05	548390	66626	191300
CDS/locus_tag="FG28_RS02380"	CDS/locus_tag=FG28_RS02380	FG28_RS02380	FG28_RS02380	WP_036379612.1	hypothetical protein	0	2	1	1	1	1	1	1	1	1	1	0	0	1	0	0	3357300	507890	34409	84416	0.000430886	5.01613e-05	0.000121553	3	0.000200867	291250	292540	601760	0.00031399	0.000400251	0.000545056	3	0.000419766	454510	151180	176050	0.000584726	0.000229365	0.000304767	3	0.000372953	476420	0	0
CDS/locus_tag="FG28_RS02395"	CDS/locus_tag=FG28_RS02395	FG28_RS02395	FG28_RS02395	WP_036379616.1	Gfo/Idh/MocA family oxidoreductase	CAZyme, single-domain, contains GH109 **	1	1	1	2	2	2	2	3	0	4	4	3	1	1	1	3061800	121580	84934	91248	0.000103147	0.000123817	0.000131391	3	0.000119451	60333	126250	241210	6.50436e-05	0.000172734	0.000218481	3	0.000152086	246530	365540	0	0.00031716	0.000554584	0	2	0.000435872	481010	574270	368910
CDS/locus_tag="FG28_RS02405"	CDS/locus_tag=FG28_RS02405	FG28_RS02405	FG28_RS02405	WP_036379621.1	TolB family protein	0	1	1	1	1	1	1	2	2	3	1	1	1	3	3	3	4742700	172370	79777	129420	0.000146236	0.000116299	0.000186356	3	0.00014963	49568	64546	80222	5.34381e-05	8.83114e-05	7.26627e-05	3	7.14707e-05	517810	396250	596520	0.000666162	0.000601176	0.00103266	3	0.000766665	37314	279720	266030
CDS/locus_tag="FG28_RS02410"	CDS/locus_tag=FG28_RS02410	FG28_RS02410	FG28_RS02410	WP_081894193.1	ThuA domain-containing protein	0	1	0	0	2	1	1	0	0	0	0	1	1	2	1	1	2924600	609880	0	0	0.000517413	0	0	1	0	1249800	60971	195020	0.00134738	8.34201e-05	0.000176643	3	0.000535814	0	0	0	0	0	0	0	0	0	75839	40573
CDS/locus_tag="FG28_RS02415"	CDS/locus_tag=FG28_RS02415	FG28_RS02415	FG28_RS02415	WP_036386068.1	sugar phosphate isomerase/epimerase	0	8	4	5	7	4	4	3	3	2	2	3	3	5	5	3	52682000	7651800	3264700	3146600	0.00649167	0.00475927	0.0045309	3	0.00526061	3129000	1567100	4498500	0.0033733	0.0021441	0.00407461	3	0.00319733	1979300	3854700	895400	0.00254637	0.00584821	0.00155006	3	0.00331488	3275600	1946700	4237200
CDS/locus_tag="FG28_RS02420"	CDS/locus_tag=FG28_RS02420	FG28_RS02420	FG28_RS02420	WP_051947159.1	hypothetical protein	0	10	7	8	12	10	15	7	7	7	2	4	4	0	0	1	61290000	10086000	4035500	5138500	0.00855681	0.00588294	0.0073991	3	0.00727962	8915400	4341900	14937000	0.00961148	0.00594056	0.0135295	3	0.00969384	3968500	4078300	4120100	0.00510547	0.00618745	0.00713246	3	0.00614179	98094	746430	707860
CDS/locus_tag="FG28_RS02425"	CDS/locus_tag=FG28_RS02425	FG28_RS02425	FG28_RS02425	WP_036379623.1	TIM barrel protein	0	16	13	14	17	14	14	11	11	9	3	3	3	5	7	5	379440000	78414000	51278000	40709000	0.0665252	0.0747529	0.0586183	3	0.0666321	58209000	43196000	77456000	0.0627537	0.0591005	0.0701573	3	0.0640039	10562000	8964500	5999200	0.013588	0.0136006	0.0103854	3	0.0125247	378700	466820	697080
CDS/locus_tag="FG28_RS02430"	CDS/locus_tag=FG28_RS02430	FG28_RS02430	FG28_RS02430	WP_036386072.1	GMC family oxidoreductase	*	27	25	24	29	24	24	16	15	15	1	3	3	7	6	6	1472100000	262680000	174680000	79832000	0.222854	0.254648	0.114953	3	0.197485	205170000	165970000	365980000	0.221189	0.227079	0.331494	3	0.259921	81650000	67748000	56234000	0.105043	0.102785	0.0973487	3	0.101725	636860	939640	1391800
CDS/locus_tag="FG28_RS02435"	CDS/locus_tag=FG28_RS02435	FG28_RS02435	FG28_RS02435	WP_036379625.1	gluconate 2-dehydrogenase subunit 3 family protein	0	6	7	7	7	6	7	5	5	5	0	0	0	0	0	0	1492100000	199000000	149290000	145370000	0.168829	0.217635	0.209323	3	0.198595	246470000	153710000	360290000	0.265713	0.210305	0.32634	3	0.267453	102460000	66412000	69065000	0.131815	0.100758	0.119561	3	0.117378	0	0	0
CDS/locus_tag="FG28_RS02445"	CDS/locus_tag=FG28_RS02445	FG28_RS02445	FG28_RS02445	WP_051947553.1	sialate O-acetylesterase	*	7	6	5	8	5	2	3	3	3	5	2	2	5	3	3	116360000	16335000	7897700	9684200	0.0138584	0.0115132	0.0139446	3	0.0131054	13671000	5797200	3850900	0.0147384	0.00793169	0.00348803	3	0.00871937	8153100	7937900	7233500	0.010489	0.0120431	0.0125222	3	0.0116847	4387800	5245600	6448100
CDS/locus_tag="FG28_RS02455"	CDS/locus_tag=FG28_RS02455	FG28_RS02455	FG28_RS02455	WP_036379630.1	helix-turn-helix transcriptional regulator	Transcription factor, Xre family contains 1 HTH_XRE	0	0	0	2	2	1	1	1	0	0	1	0	1	2	0	16440000	0	0	0	0	0	0	0	0	1479300	1757300	329150	0.0015948	0.00240433	0.000298134	3	0.00143242	1795000	2246700	0	0.00230926	0.00340861	0	2	0.00285894	0	828940	0
CDS/locus_tag="FG28_RS02465"	CDS/locus_tag=FG28_RS02465	FG28_RS02465	FG28_RS02465	WP_036379634.1	HipA domain-containing protein	0	5	5	5	5	5	6	2	2	2	3	3	4	6	6	6	35883000	3063400	1795400	1944100	0.00259894	0.00261733	0.00279938	3	0.00267188	2064200	2295500	5925900	0.00222536	0.00314069	0.0053675	3	0.00357785	1431100	1272500	668930	0.00184111	0.00193059	0.00115801	3	0.00164324	2644700	1890600	1976400
CDS/locus_tag="FG28_RS02475"	CDS/locus_tag=FG28_RS02475	FG28_RS02475	FG28_RS02475	WP_156102184.1	hypothetical protein	0	1	1	1	1	1	1	1	1	1	0	0	1	1	1	1	2901500	535580	188840	185530	0.000454378	0.00027529	0.000267151	3	0.000332273	371530	87977	619770	0.000400538	0.00012037	0.000561369	3	0.000360759	137590	168110	159800	0.000177009	0.00025505	0.000276636	3	0.000236232	0	0	62889
CDS/locus_tag="FG28_RS02480"	CDS/locus_tag=FG28_RS02480	FG28_RS02480	FG28_RS02480	WP_156102185.1	hypothetical protein	0	2	3	2	5	4	4	3	6	5	1	1	1	2	2	2	7330300	491750	436790	60907	0.000417193	0.000636751	8.77021e-05	3	0.000380549	591740	274520	1401100	0.000637941	0.000375597	0.00126907	3	0.000760871	985160	931410	715260	0.00126741	0.0014131	0.00123821	3	0.00130624	210270	344900	416130
CDS/locus_tag="FG28_RS02490"	CDS/locus_tag=FG28_RS02490	FG28_RS02490	FG28_RS02490	WP_036379643.1	hypothetical protein	0	1	1	1	1	1	1	1	1	1	1	1	1	1	1	1	2526100000	367320000	162250000	131210000	0.311629	0.236528	0.188934	3	0.245697	647030000	363200000	436570000	0.697548	0.496928	0.395432	3	0.529969	16572000	12602000	9767100	0.0213199	0.0191193	0.0169082	3	0.0191158	16382000	242280000	15457000
CDS/locus_tag="FG28_RS02495"	CDS/locus_tag=FG28_RS02495	FG28_RS02495	FG28_RS02495	WP_081894478.1	TolC family protein	0	3	2	2	3	3	3	6	5	6	3	2	2	4	4	4	22242000	1143000	557190	593250	0.000969704	0.00081227	0.000854241	3	0.000878738	476810	372860	1195400	0.000514037	0.000510145	0.00108276	3	0.000702313	3454400	3260800	3924700	0.00444408	0.00494717	0.00679419	3	0.00539515	706790	717530	564150
CDS/locus_tag="FG28_RS02500"	CDS/locus_tag=FG28_RS02500	FG28_RS02500	FG28_RS02500	WP_036379644.1	efflux RND transporter periplasmic adaptor subunit	0	6	7	6	7	7	8	9	9	9	5	5	4	11	10	7	60709000	3897000	2923700	3673500	0.00330615	0.00426216	0.0052896	3	0.00428597	3487700	1628100	5180000	0.00376001	0.00222756	0.00469189	3	0.00355982	7061300	4680300	4056400	0.00908435	0.00710078	0.00702218	3	0.00773577	2504600	3015200	3757800
CDS/locus_tag="FG28_RS02505"	CDS/locus_tag=FG28_RS02505	FG28_RS02505	FG28_RS02505	WP_036386077.1	efflux RND transporter permease subunit	0	13	12	12	12	11	9	11	14	12	9	9	9	12	12	11	12127000	867340	570220	684740	0.000735838	0.000831265	0.00098598	3	0.000851028	808870	354140	299780	0.000872023	0.000484532	0.000271532	3	0.000542696	2930100	1678000	1304100	0.00376957	0.0025458	0.00225758	3	0.00285765	343120	180590	248500
CDS/locus_tag="FG28_RS02510"	CDS/locus_tag=FG28_RS02510	FG28_RS02510	FG28_RS02510	WP_036379646.1	glycosyl hydrolase	CAZyme, single-domain, contains GH74	14	15	13	19	17	4	10	7	11	5	11	11	13	15	11	33786000	4199800	2578000	2075100	0.00356305	0.0037582	0.00298801	3	0.00343642	4901000	2018600	1652600	0.00528365	0.00276184	0.00149688	3	0.00318079	2184000	1344400	2173700	0.00280971	0.00203967	0.00376297	3	0.00287079	376770	1311900	1759900
CDS/locus_tag="FG28_RS02530"	CDS/locus_tag=FG28_RS02530	FG28_RS02530	FG28_RS02530	WP_036379656.1	hypothetical protein	0	1	2	2	3	3	3	0	0	0	0	0	0	1	1	2	935860	83116	94740	106760	7.05143e-05	0.000138112	0.000153727	3	0.000120784	62119	142660	354950	6.6969e-05	0.000195187	0.000321503	3	0.000194553	0	0	0	0	0	0	0	0	0	0	0
CDS/locus_tag="FG28_RS02535"	CDS/locus_tag=FG28_RS02535	FG28_RS02535	FG28_RS02535	WP_036379659.1	SusD/RagB family nutrient-binding outer membrane lipoprotein	SusD-like	2	2	2	1	1	1	0	0	0	2	1	1	1	1	1	3309000	505670	296110	352320	0.000429003	0.000431668	0.000507318	3	0.000455996	194190	103850	131980	0.000209352	0.000142087	0.000119544	3	0.000156994	0	0	0	0	0	0	0	0	263150	286820	260870
CDS/locus_tag="FG28_RS02540"	CDS/locus_tag=FG28_RS02540	FG28_RS02540	FG28_RS02540	WP_036379661.1	SusC/RagA family TonB-linked outer membrane protein	SusC-like	4	4	5	9	8	0	7	7	6	2	1	1	2	2	3	5064300	228020	134030	224950	0.000193449	0.000195389	0.000323913	3	0.000237583	868760	326210	0	0.000936589	0.000446319	0	2	0.000691454	786560	475200	649400	0.00101191	0.000720956	0.0011242	3	0.000952355	539620	112570	100250
CDS/locus_tag="FG28_RS02545"	CDS/locus_tag=FG28_RS02545	FG28_RS02545	FG28_RS02545	WP_036386079.1	hypothetical protein	0	13	12	11	14	14	14	12	13	13	13	10	10	15	15	13	153770000	13060000	4953100	6252400	0.0110799	0.00722062	0.00900304	3	0.00910119	6341300	5580900	20539000	0.0068364	0.00763575	0.0186036	3	0.0110253	10771000	8101100	9878700	0.0138569	0.0122907	0.0171014	3	0.0144163	15500000	10530000	13199000
CDS/locus_tag="FG28_RS02550"	CDS/locus_tag=FG28_RS02550	FG28_RS02550	FG28_RS02550	WP_036379662.1	sodium/solute symporter	0	3	3	4	3	3	3	3	3	3	3	1	1	4	4	3	25557000	3527400	1208300	2224100	0.00299259	0.00176146	0.00320256	3	0.0026522	1077500	719780	1810700	0.00116163	0.000984799	0.00164008	3	0.00126217	1429200	2123700	667090	0.00183866	0.003222	0.00115482	3	0.00207183	2776800	712600	956850
CDS/locus_tag="FG28_RS02555"	CDS/locus_tag=FG28_RS02555	FG28_RS02555	FG28_RS02555	WP_156102187.1	galactose-1-epimerase	0	13	11	11	13	13	13	8	9	8	13	11	10	13	12	11	213600000	20886000	9721000	7849900	0.0177194	0.0141712	0.0113033	3	0.014398	12368000	7392600	34404000	0.0133336	0.0101145	0.0311621	3	0.0182034	10331000	8960400	6649300	0.0132908	0.0135944	0.0115108	3	0.0127987	26703000	12359000	11212000
CDS/gene="araA"	CDS/gene=araA	araA	FG28_RS02560	WP_036379665.1	L-arabinose isomerase	0	4	5	4	5	5	5	5	5	5	5	6	5	12	9	8	68628000	2449900	1850300	2020800	0.00207846	0.00269736	0.00290982	3	0.00256188	2387300	1820200	2828200	0.00257369	0.00249039	0.0025617	3	0.00254193	1952000	938040	1966500	0.00251124	0.00142316	0.00340428	3	0.00244623	1899700	2233000	2259400
CDS/gene="araD"	CDS/gene=araD	araD	FG28_RS02565	WP_036379667.1	L-ribulose-5-phosphate 4-epimerase	0	1	1	1	0	0	0	0	0	0	0	0	0	2	1	1	4673200	457860	260380	195350	0.000388441	0.000379581	0.000281291	3	0.000349771	0	0	0	0	0	0	0	0	0	0	0	0	0	0	0	0	0	0	0
CDS/locus_tag="FG28_RS02570"	CDS/locus_tag=FG28_RS02570	FG28_RS02570	FG28_RS02570	WP_036379669.1	ribulokinase	0	2	3	3	5	5	5	5	3	4	5	5	4	8	8	9	23755000	907620	531200	692180	0.000770011	0.000774382	0.000996693	3	0.000847029	980620	772440	1595300	0.00105718	0.00105685	0.00144498	3	0.00118634	1306900	771440	953550	0.00168132	0.0011704	0.00165073	3	0.00150082	803970	1393700	908820
CDS/locus_tag="FG28_RS02575"	CDS/locus_tag=FG28_RS02575	FG28_RS02575	FG28_RS02575	WP_156102340.1	alpha-L-arabinofuranosidase	CAZyme, single-domain, contains GH51	7	6	6	8	8	8	7	6	6	0	2	2	15	14	14	34291000	1454200	695750	337170	0.00123372	0.00101426	0.000485503	3	0.000911162	1320700	880670	1787600	0.00142382	0.00120493	0.00161915	3	0.00141597	2619900	667260	1099000	0.0033705	0.00101234	0.00190252	3	0.00209512	0	207000	376480
CDS/locus_tag="FG28_RS02580"	CDS/locus_tag=FG28_RS02580	FG28_RS02580	FG28_RS02580	WP_036379675.1	glycoside hydrolase family 127 protein	CAZyme, single-domain, contains GH127	16	15	15	15	14	15	14	14	14	4	9	11	23	23	24	169200000	6585300	3985300	1729700	0.00558687	0.00580976	0.00249065	3	0.00462909	6412900	3910400	9385500	0.00691359	0.00535019	0.00850111	3	0.00692163	9710700	4511600	5642000	0.0124928	0.00684484	0.00976707	3	0.00970157	1319000	2919500	4228300
CDS/locus_tag="FG28_RS02585"	CDS/locus_tag=FG28_RS02585	FG28_RS02585	FG28_RS02585	WP_036386081.1	alpha-N-arabinofuranosidase	CAZyme, single-domain, contains GH51	7	8	8	5	7	6	9	10	9	9	7	8	15	14	16	72148000	3440800	1629700	1663900	0.00291912	0.00237577	0.00239591	3	0.0025636	1524300	1400800	3209000	0.00164331	0.00191657	0.00290662	3	0.0021555	2981000	3860600	3260400	0.00383505	0.00585716	0.0056442	3	0.00511214	1325300	1416300	1253400
CDS/locus_tag="FG28_RS02590"	CDS/locus_tag=FG28_RS02590	FG28_RS02590	FG28_RS02590	WP_036386082.1	NUDIX domain-containing protein	0	15	13	13	14	13	14	10	9	9	9	12	12	13	14	14	454030000	73533000	19689000	38760000	0.0623843	0.0287026	0.0558118	3	0.0489662	53953000	25953000	71993000	0.0581654	0.0355087	0.0652091	3	0.0529611	10692000	7183700	2898000	0.0137552	0.0108988	0.00501683	3	0.00989031	18627000	9750500	37054000
CDS/locus_tag="FG28_RS02595"	CDS/locus_tag=FG28_RS02595	FG28_RS02595	FG28_RS02595	WP_156102341.1	hypothetical protein	0	15	11	9	10	10	1	2	2	4	2	2	2	1	2	2	9196600	2760200	872540	1012100	0.00234171	0.00127199	0.00145736	3	0.00169035	1982900	539110	6396.3	0.00213772	0.000737607	5.79358e-06	3	0.000960373	182500	168890	311180	0.000234786	0.000256234	0.000538695	3	0.000343238	136540	220030	195940
CDS/locus_tag="FG28_RS02600"	CDS/locus_tag=FG28_RS02600	FG28_RS02600	FG28_RS02600	WP_036379679.1	DUF885 family protein	0	17	14	16	23	19	20	9	10	10	7	10	11	14	14	12	96751000	10039000	5802200	2874100	0.00851693	0.00845843	0.00413851	3	0.00703796	17948000	5801200	16859000	0.0193493	0.00793717	0.0152704	3	0.0141856	6008900	4315300	3658900	0.00773044	0.00654702	0.00633406	3	0.0068705	1221400	2674600	4129100
CDS/locus_tag="FG28_RS02605"	CDS/locus_tag=FG28_RS02605	FG28_RS02605	FG28_RS02605	WP_036379681.1	hypothetical protein	CAZyme, single-domain, contains GH146	25	20	21	27	22	15	15	19	15	9	10	9	19	17	15	68724000	10789000	5846500	6769700	0.00915322	0.00852301	0.00974792	3	0.00914138	12713000	4297400	269280	0.0137056	0.00587968	0.000243906	3	0.00660972	4580000	3019400	4724100	0.00589216	0.00458092	0.00817806	3	0.00621705	1119000	1755400	2543800
CDS/locus_tag="FG28_RS02610"	CDS/locus_tag=FG28_RS02610	FG28_RS02610	FG28_RS02610	WP_036379683.1	S9 family peptidase	*	10	11	10	14	9	7	3	3	1	1	1	1	5	4	4	15208000	2570800	1933700	1143400	0.00218103	0.00281894	0.00164642	3	0.00221546	4641200	2008700	381550	0.00500357	0.00274829	0.000345597	3	0.00269915	409410	418710	175000	0.000526705	0.000635252	0.000302949	3	0.000488302	81922	85133	101910
CDS/locus_tag="FG28_RS02615"	CDS/locus_tag=FG28_RS02615	FG28_RS02615	FG28_RS02615	WP_036379685.1	FAD-dependent oxidoreductase	0	0	0	0	0	0	0	0	0	0	1	1	1	1	1	1	704350	0	0	0	0	0	0	0	0	0	0	0	0	0	0	0	0	0	0	0	0	0	0	0	0	48824	138860	256280
CDS/locus_tag="FG28_RS02620"	CDS/locus_tag=FG28_RS02620	FG28_RS02620	FG28_RS02620	WP_036379688.1	4-hydroxyproline epimerase	0	10	8	7	10	11	11	5	8	8	5	4	4	9	8	9	52552000	6686200	3282300	2480600	0.00567247	0.00478493	0.0035719	3	0.00467643	3290600	4881000	7255000	0.00354752	0.00667815	0.00657136	3	0.00559901	3764000	4326800	1898700	0.00484238	0.00656446	0.00328691	3	0.00489792	2154400	1325500	2122500
CDS/locus_tag="FG28_RS02625"	CDS/locus_tag=FG28_RS02625	FG28_RS02625	FG28_RS02625	WP_081894197.1	dihydrodipicolinate synthase family protein	0	1	2	2	2	0	1	0	0	0	4	4	4	2	2	2	4413700	162590	155820	200970	0.000137939	0.000227154	0.000289384	3	0.000218159	198650	0	188430	0.00021416	0	0.000170674	2	0.000192417	0	0	0	0	0	0	0	0	1195000	726610	827380
CDS/locus_tag="FG28_RS02630"	CDS/locus_tag=FG28_RS02630	FG28_RS02630	FG28_RS02630	WP_036379692.1	AraC family transcriptional regulator	Transcription factor, AraC family contains 2 HTH_AraC	1	1	1	0	0	1	2	1	1	0	0	0	0	0	0	1674400	234050	132590	159940	0.000198564	0.000193289	0.000230303	3	0.000207386	0	0	0	0	0	0	0	0	812720	237720	97416	0.00104556	0.00036066	0.00016864	3	0.000524955	0	0	0
CDS/locus_tag="FG28_RS02645"	CDS/locus_tag=FG28_RS02645	FG28_RS02645	FG28_RS02645	WP_036379699.1	M13 family metallopeptidase	0	3	3	3	4	5	4	2	1	2	0	4	3	0	0	0	4220600	942050	423020	100750	0.000799221	0.000616677	0.000145073	3	0.000520324	345850	527380	622880	0.000372853	0.000721558	0.000564186	3	0.000552866	213090	22821	152410	0.00027414	3.46232e-05	0.000263843	3	0.000190869	0	520450	349920
CDS/locus_tag="FG28_RS02650"	CDS/locus_tag=FG28_RS02650	FG28_RS02650	FG28_RS02650	WP_036379701.1	nuclear transport factor 2 family protein	0	1	1	1	0	0	0	1	1	1	1	2	1	1	1	1	3901900	593650	398790	283580	0.000503643	0.000581355	0.000408336	3	0.000497778	0	0	0	0	0	0	0	0	233210	310920	186120	0.000300024	0.000471717	0.000322199	3	0.000364647	345760	377070	116890
CDS/locus_tag="FG28_RS02660"	CDS/locus_tag=FG28_RS02660	FG28_RS02660	FG28_RS02660	WP_036379706.1	response regulator	Response regulator, LytTR family contains 1 Response_reg,1 LytTR	2	1	1	3	2	3	1	1	1	1	1	1	2	2	2	5353600	500280	81592	89969	0.00042443	0.000118945	0.000129549	3	0.000224308	828280	336800	1366200	0.000892949	0.000460808	0.00123746	3	0.00086374	274150	242730	169760	0.000352694	0.000368261	0.000293878	3	0.000338277	92224	211470	208130
CDS/locus_tag="FG28_RS02665"	CDS/locus_tag=FG28_RS02665	FG28_RS02665	FG28_RS02665	WP_036379708.1	sensor histidine kinase	Phosphotransfer protein contains 1 His_kinase	2	1	1	1	0	0	1	0	0	0	0	0	1	1	0	1143300	290320	111850	84947	0.000246303	0.000163055	0.000122318	3	0.000177225	0	0	0	0	0	0	0	0	55422	0	0	7.13003e-05	0	0	1	0	0	0	0
CDS/locus_tag="FG28_RS02685"	CDS/locus_tag=FG28_RS02685	FG28_RS02685	FG28_RS02685	WP_036379715.1	aldose epimerase	0	6	2	3	5	4	4	4	3	2	3	2	2	4	4	2	28573000	3632600	770600	1084400	0.00308184	0.00112338	0.00156146	3	0.00192223	2674800	1151100	5897600	0.00288364	0.00157493	0.00534187	3	0.00326681	2377500	1246300	710040	0.00305865	0.00189084	0.00122918	3	0.00205956	554600	1710300	1755000
CDS/locus_tag="FG28_RS02690"	CDS/locus_tag=FG28_RS02690	FG28_RS02690	FG28_RS02690	WP_036379717.1	M20/M25/M40 family metallo-hydrolase	0	13	10	12	9	10	10	8	10	9	13	8	8	12	11	9	110510000	10974000	5535600	7444000	0.00931017	0.00806978	0.0107189	3	0.00936627	5574000	3221300	8880600	0.0060092	0.00440736	0.00804378	3	0.00615345	7774100	9994500	7387000	0.0100014	0.0151633	0.0127879	3	0.0126509	10672000	4666200	5237500
CDS/locus_tag="FG28_RS02695"	CDS/locus_tag=FG28_RS02695	FG28_RS02695	FG28_RS02695	WP_036379719.1	cysteine synthase family protein	0	8	7	8	8	9	8	5	6	7	5	4	4	7	7	6	103780000	8410600	4992400	6266100	0.00713542	0.00727791	0.00902277	3	0.00781203	6025000	11775000	16774000	0.00649541	0.0161105	0.0151934	3	0.0125998	6081300	7733100	6981500	0.00782358	0.0117324	0.0120859	3	0.0105473	3347000	2092400	2186500
CDS/locus_tag="FG28_RS02700"	CDS/locus_tag=FG28_RS02700	FG28_RS02700	FG28_RS02700	WP_036379722.1	ABC transporter permease	0	5	2	3	3	3	4	2	2	2	3	2	3	3	2	3	11174000	1401000	725910	714800	0.00118859	0.00105823	0.00102926	3	0.00109203	969700	591030	598610	0.00104541	0.000808644	0.000542203	3	0.000798752	812480	1324300	106060	0.00104525	0.00200918	0.000183604	3	0.00107935	976370	368960	336530
CDS/locus_tag="FG28_RS02705"	CDS/locus_tag=FG28_RS02705	FG28_RS02705	FG28_RS02705	WP_036379723.1	DUF1343 domain-containing protein	0	7	6	5	6	6	6	5	6	7	7	5	6	2	3	2	41540000	3672800	2036400	1624200	0.00311595	0.00296866	0.00233874	3	0.00280778	1731900	3335200	4836400	0.00186712	0.0045632	0.00438067	3	0.00360366	3822200	2202100	5785600	0.00491725	0.00334095	0.0100157	3	0.00609129	3345900	2001100	3993600
CDS/locus_tag="FG28_RS02715"	CDS/locus_tag=FG28_RS02715	FG28_RS02715	FG28_RS02715	WP_036379728.1	YkgJ family cysteine cluster protein	0	1	1	1	1	1	1	0	0	0	1	1	1	1	1	1	4120300	557840	394110	404410	0.000473263	0.000574532	0.000582324	3	0.000543373	365860	268550	424170	0.000394425	0.000367428	0.000384201	3	0.000382018	0	0	0	0	0	0	0	0	255420	387570	69112
CDS/locus_tag="FG28_RS02720"	CDS/locus_tag=FG28_RS02720	FG28_RS02720	FG28_RS02720	WP_036379730.1	class I SAM-dependent methyltransferase	0	2	1	1	1	1	1	1	1	1	1	2	2	1	1	1	11631000	882970	243970	337860	0.000749098	0.000355659	0.000486496	3	0.000530418	478170	340830	950810	0.000515504	0.000466322	0.000861215	3	0.000614347	770480	634720	430850	0.000991221	0.000962974	0.00074586	3	0.000900019	96671	2297800	2726400
CDS/locus_tag="FG28_RS02725"	CDS/locus_tag=FG28_RS02725	FG28_RS02725	FG28_RS02725	WP_036379732.1	hypothetical protein	0	5	3	3	4	2	3	4	3	2	2	3	3	3	3	2	393630000	31644000	26663000	31537000	0.0268463	0.0388692	0.0454112	3	0.0370422	31026000	31309000	37152000	0.0334484	0.0428368	0.0336512	3	0.0366454	39955000	17225000	10638000	0.051402	0.0261331	0.0184158	3	0.0319837	2335900	42776000	53788000
CDS/locus_tag="FG28_RS02730"	CDS/locus_tag=FG28_RS02730	FG28_RS02730	FG28_RS02730	WP_036379734.1	7-carboxy-7-deazaguanine synthase QueE	0	7	4	5	8	6	7	1	1	1	4	3	3	2	2	4	13870000	3255800	1137100	1027500	0.00276217	0.00165766	0.00147953	3	0.00196645	971930	1326800	2353700	0.00104781	0.00181532	0.00213191	3	0.00166502	154050	88893	74166	0.000198185	0.000134865	0.000128391	3	0.000153814	410200	940260	1475700
CDS/locus_tag="FG28_RS02735"	CDS/locus_tag=FG28_RS02735	FG28_RS02735	FG28_RS02735	WP_036379736.1	endoribonuclease L-PSP	0	1	1	1	2	2	2	2	2	1	0	0	0	2	2	1	22076000	4208300	1453300	1163000	0.00357026	0.00211862	0.00167464	3	0.00245451	1683500	2854200	2822500	0.00181494	0.0039051	0.00255654	3	0.00275886	1314500	864160	441200	0.0016911	0.00131107	0.000763778	3	0.00125532	0	0	0
CDS/locus_tag="FG28_RS02740"	CDS/locus_tag=FG28_RS02740	FG28_RS02740	FG28_RS02740	WP_036379738.1	DUF853 family protein	0	16	18	14	17	17	17	17	16	17	19	16	16	21	19	16	360930000	29974000	20785000	24809000	0.0254295	0.0303003	0.0357233	3	0.0304844	20963000	21240000	32728000	0.0225997	0.0290604	0.029644	3	0.0271014	29029000	17275000	25321000	0.0373458	0.026209	0.0438341	3	0.0357963	12693000	22637000	17501000
CDS/locus_tag="FG28_RS02745"	CDS/locus_tag=FG28_RS02745	FG28_RS02745	FG28_RS02745	WP_036379740.1	hypothetical protein	0	7	6	6	9	9	7	6	5	6	5	5	2	6	6	5	406730000	61038000	43799000	51763000	0.0517837	0.0638501	0.0745353	3	0.0633897	31294000	31026000	41300000	0.0337373	0.0424496	0.0374083	3	0.0378651	14355000	18458000	13978000	0.0184677	0.0280038	0.0241978	3	0.0235564	14525000	16160000	5060800
CDS/locus_tag="FG28_RS02750"	CDS/locus_tag=FG28_RS02750	FG28_RS02750	FG28_RS02750	WP_036379742.1	DUF4440 domain-containing protein	0	4	4	4	5	5	4	4	4	2	1	1	2	3	3	3	43528000	7135600	3451200	3948600	0.00605373	0.00503115	0.00568572	3	0.0055902	6682600	5476900	3594300	0.00720435	0.00749346	0.00325561	3	0.00598447	3572800	2770700	1324800	0.0045964	0.00420361	0.00229341	3	0.00369781	1042500	267580	347270
CDS/locus_tag="FG28_RS02755"	CDS/locus_tag=FG28_RS02755	FG28_RS02755	FG28_RS02755	WP_036379745.1	helix-turn-helix transcriptional regulator	Transcription factor, HxlR family contains 1 HxlR	0	0	0	1	1	0	0	1	1	0	0	0	0	0	0	681520	0	0	0	0	0	0	0	0	201550	170990	0	0.000217286	0.000233947	0	2	0.000225617	0	196600	112380	0	0.000298274	0.000194545	2	0.00024641	0	0	0
CDS/locus_tag="FG28_RS02760"	CDS/locus_tag=FG28_RS02760	FG28_RS02760	FG28_RS02760	WP_036379748.1	alpha/beta hydrolase	0	2	2	2	3	2	2	2	2	2	2	2	2	3	3	2	10793000	822370	643070	467090	0.000697686	0.000937466	0.000672579	3	0.000769243	489220	347710	1282900	0.000527416	0.000475735	0.00116201	3	0.000721721	1614800	1308400	529540	0.00207744	0.00198506	0.000916706	3	0.00165973	348720	59202	330860
CDS/gene="folD"	CDS/gene=folD	folD	FG28_RS02775	WP_036379755.1	bifunctional methylenetetrahydrofolate dehydrogenase/methenyltetrahydrofolate cyclohydrolase FolD	0	11	8	8	9	8	8	5	7	5	4	1	2	9	9	6	157120000	23357000	8712000	11459000	0.0198157	0.0127003	0.0165002	3	0.0163388	10932000	15040000	16909000	0.0117855	0.0205776	0.0153157	3	0.0158929	8814300	10209000	4157000	0.0113396	0.0154887	0.00719634	3	0.0113415	7385500	353500	4077800
CDS/locus_tag="FG28_RS02780"	CDS/locus_tag=FG28_RS02780	FG28_RS02780	FG28_RS02780	WP_036379756.1	signal recognition particle protein	0	12	14	12	12	11	9	8	8	7	15	15	12	12	10	11	118050000	10417000	4253000	4921000	0.00883762	0.00620001	0.00708591	3	0.00737452	8174500	4977200	6688100	0.00881273	0.00680977	0.00605788	3	0.0072268	1664600	3482800	2041100	0.00214151	0.00528398	0.00353342	3	0.00365297	17953000	18979000	10228000
CDS/locus_tag="FG28_RS02785"	CDS/locus_tag=FG28_RS02785	FG28_RS02785	FG28_RS02785	WP_036379758.1	hypothetical protein	0	9	7	6	5	3	6	6	6	7	1	1	2	5	5	3	69627000	8779000	4432400	4778300	0.00744797	0.00646154	0.00688044	3	0.00692998	3934600	2434700	6750500	0.0042418	0.00333114	0.0061144	3	0.00456245	9490700	8284500	10698000	0.0122098	0.0125689	0.0185197	3	0.0144328	193370	1431600	1983800
CDS/locus_tag="FG28_RS02790"	CDS/locus_tag=FG28_RS02790	FG28_RS02790	FG28_RS02790	WP_036379760.1	sigma-70 family RNA polymerase sigma factor	Sigma factor, Ecf family contains 1 Sigma70_r2,1 Sigma70_r4	5	4	4	3	4	4	3	3	4	2	3	2	6	5	4	58304000	7123200	3426400	3881900	0.00604321	0.004995	0.00558968	3	0.00554263	5073900	4837600	4997700	0.00547005	0.00661877	0.00452677	3	0.00553853	3748700	3633000	3830400	0.0048227	0.00551186	0.00663095	3	0.00565517	2122900	2472300	379200
CDS/locus_tag="FG28_RS02795"	CDS/locus_tag=FG28_RS02795	FG28_RS02795	FG28_RS02795	WP_036379762.1	FecR family protein	0	5	3	3	3	3	2	4	4	3	5	3	3	4	5	3	17810000	2119100	710100	694120	0.00179781	0.00103518	0.000999487	3	0.00127749	1400900	671450	759660	0.00151028	0.000918674	0.000688077	3	0.00103901	1559200	1558100	1353300	0.00200591	0.00236389	0.00234275	3	0.00223752	1773300	659440	860200
CDS/locus_tag="FG28_RS02800"	CDS/locus_tag=FG28_RS02800	FG28_RS02800	FG28_RS02800	WP_036379765.1	TonB-dependent receptor plug domain-containing protein	putative SusC-like *	10	12	12	10	11	3	14	14	14	7	10	9	9	9	7	40907000	4216800	1753500	3093600	0.00357747	0.00255625	0.00445458	3	0.00352943	4133000	1480700	26195	0.00445569	0.00202588	2.37267e-05	3	0.00216843	5118200	4812000	4948200	0.00658456	0.00730059	0.00856601	3	0.00748372	1185900	1995400	2159800
CDS/locus_tag="FG28_RS02810"	CDS/locus_tag=FG28_RS02810	FG28_RS02810	FG28_RS02810	WP_036379768.1	arginine--tRNA ligase	0	22	21	15	20	23	23	17	18	16	11	15	13	24	25	20	159500000	14383000	7666000	3181400	0.0122023	0.0111755	0.00458101	3	0.0093196	9375200	15172000	18128000	0.0101072	0.0207582	0.0164198	3	0.0157617	11781000	7068400	5891400	0.0151562	0.0107239	0.0101988	3	0.0120263	3643500	6675800	5922600
CDS/locus_tag="FG28_RS02815"	CDS/locus_tag=FG28_RS02815	FG28_RS02815	FG28_RS02815	WP_036379770.1	hypothetical protein	0	1	0	0	1	1	2	2	2	2	1	1	0	2	2	2	6245900	931760	0	0	0.000790491	0	0	1	0	188900	193540	74024	0.000203649	0.0002648	6.70487e-05	3	0.000178499	593540	496070	354910	0.000763588	0.000752619	0.000614398	3	0.000710202	271920	305300	0
CDS/locus_tag="FG28_RS02825"	CDS/locus_tag=FG28_RS02825	FG28_RS02825	FG28_RS02825	WP_036379775.1	hypothetical protein	0	12	10	11	6	7	8	11	11	9	11	12	11	17	17	16	81128000	6050600	2535200	3236700	0.00513324	0.00369581	0.00466063	3	0.00449656	1256000	1073300	2330000	0.00135406	0.00146848	0.00211044	3	0.00164433	6128100	4948600	4576100	0.00788379	0.00750784	0.00792185	3	0.00777116	6210600	8456900	6814900
CDS/locus_tag="FG28_RS02835"	CDS/locus_tag=FG28_RS02835	FG28_RS02835	FG28_RS02835	WP_036379780.1	AAA family ATPase	0	17	14	14	18	14	14	15	13	8	5	11	9	8	6	3	53935000	7445500	4035200	1781200	0.00631665	0.0058825	0.00256481	3	0.00492132	5349600	1907600	8021900	0.00576728	0.00260997	0.007266	3	0.00521441	8443800	6101400	3640200	0.0108629	0.00925682	0.00630168	3	0.00880715	396270	1978400	2008500
CDS/locus_tag="FG28_RS02845"	CDS/locus_tag=FG28_RS02845	FG28_RS02845	FG28_RS02845	WP_036379783.1	amidinotransferase	0	6	1	1	4	3	3	2	4	4	5	3	3	6	7	3	35631000	3747800	196400	263540	0.00317958	0.000286311	0.00037948	3	0.00128179	2308300	1147200	609500	0.00248852	0.00156959	0.000552067	3	0.00153673	184220	2281200	1976000	0.000236999	0.00346095	0.00342073	3	0.00237289	5459400	3231000	2103100
CDS/locus_tag="FG28_RS02850"	CDS/locus_tag=FG28_RS02850	FG28_RS02850	FG28_RS02850	WP_036379785.1	hypothetical protein	0	3	2	2	4	5	4	4	3	3	3	3	3	6	5	4	43688000	2539300	1690200	1148100	0.0021543	0.00246397	0.00165319	3	0.00209049	1692400	2588900	4237200	0.00182454	0.00354212	0.00383793	3	0.00306819	4800300	2864300	1200800	0.00617558	0.00434561	0.00207875	3	0.00419998	4130000	3535500	3552100
CDS/locus_tag="FG28_RS02855"	CDS/locus_tag=FG28_RS02855	FG28_RS02855	FG28_RS02855	WP_036379787.1	hypothetical protein	0	2	2	1	0	0	0	3	3	2	2	4	1	2	2	2	5536900	914630	148290	47455	0.000775958	0.000216177	6.83321e-05	3	0.000353489	0	0	0	0	0	0	0	0	799770	886100	338730	0.0010289	0.00134436	0.000586388	3	0.00098655	431390	741400	20760
CDS/locus_tag="FG28_RS02860"	CDS/locus_tag=FG28_RS02860	FG28_RS02860	FG28_RS02860	WP_036379789.1	citrate synthase	0	33	30	33	38	35	34	29	27	26	31	29	31	32	34	30	4849400000	351580000	198690000	217940000	0.298275	0.28965	0.313819	3	0.300581	402580000	231510000	344640000	0.434012	0.316751	0.312165	3	0.354309	353310000	331680000	292450000	0.454533	0.503213	0.506271	3	0.488006	327090000	337820000	355330000
CDS/locus_tag="FG28_RS02865"	CDS/locus_tag=FG28_RS02865	FG28_RS02865	FG28_RS02865	WP_036379791.1	glycosyltransferase	CAZyme, single-domain, contains GT5	17	15	14	17	15	14	16	14	16	12	11	12	16	17	15	301830000	20664000	10677000	12955000	0.017531	0.0155649	0.0186543	3	0.0172501	12309000	13456000	20891000	0.01327	0.0184104	0.0189224	3	0.0168676	33891000	33395000	45249000	0.0436007	0.0506657	0.0783322	3	0.0575329	7511600	11324000	11232000
CDS/locus_tag="FG28_RS02870"	CDS/locus_tag=FG28_RS02870	FG28_RS02870	FG28_RS02870	WP_036379793.1	phosphopyruvate hydratase	0	18	14	15	16	17	16	15	16	16	18	15	17	17	19	16	3895100000	185590000	141650000	164680000	0.157452	0.206497	0.237128	3	0.200359	167870000	162330000	211410000	0.180977	0.222099	0.191489	3	0.198188	346040000	234720000	300110000	0.44518	0.356109	0.519531	3	0.440273	205740000	313220000	285600000
CDS/gene="carA"	CDS/gene=carA	carA	FG28_RS02875	WP_036379795.1	glutamine-hydrolyzing carbamoyl-phosphate synthase small subunit	0	8	8	6	9	9	9	8	7	7	10	7	7	9	8	9	181520000	15978000	8096200	3850500	0.0135555	0.0118026	0.00554447	3	0.0103009	6206500	10810000	16378000	0.00669108	0.0147902	0.0148347	3	0.0121053	8923100	4538800	6953800	0.0114796	0.0068861	0.012038	3	0.0101345	31764000	11430000	14740000
CDS/gene="rplQ"	CDS/gene=rplQ	rplQ	FG28_RS02880	WP_036379797.1	50S ribosomal protein L17	0	14	13	12	12	13	12	11	12	12	15	12	14	12	14	12	1483500000	204300000	100830000	107440000	0.173325	0.14699	0.154707	3	0.15834	105940000	160180000	114020000	0.114211	0.219157	0.103276	3	0.145548	35280000	34108000	35043000	0.0453877	0.0517474	0.0606642	3	0.0525998	118190000	90776000	99509000
CDS/locus_tag="FG28_RS02885"	CDS/locus_tag=FG28_RS02885	FG28_RS02885	FG28_RS02885	WP_036379800.1	DNA-directed RNA polymerase subunit alpha	0	26	23	24	32	29	29	24	26	24	29	23	24	29	27	25	5643900000	652110000	295050000	372900000	0.55324	0.430123	0.536951	3	0.506771	477140000	355650000	649350000	0.514393	0.486598	0.588162	3	0.529718	314290000	204810000	313640000	0.404334	0.31073	0.542954	3	0.419339	485440000	275050000	397650000
CDS/gene="rpsD"	CDS/gene=rpsD	rpsD	FG28_RS02890	WP_036379802.1	30S ribosomal protein S4	0	20	17	15	22	20	18	16	20	20	23	15	13	17	21	21	733640000	121030000	74921000	50306000	0.10268	0.10922	0.0724373	3	0.094779	66252000	80878000	88816000	0.0714247	0.110657	0.0804469	3	0.0875095	17263000	21415000	16352000	0.0222088	0.0324901	0.0283075	3	0.0276688	51197000	37697000	9726700
CDS/gene="rpsK"	CDS/gene=rpsK	rpsK	FG28_RS02895	WP_036379804.1	30S ribosomal protein S11	0	4	3	4	4	4	2	4	4	4	1	4	2	4	4	4	186000000	27183000	11584000	9974500	0.0230616	0.0168871	0.0143626	3	0.0181038	28239000	31195000	10407000	0.0304438	0.0426808	0.00942635	3	0.027517	8271500	8050900	6060800	0.0106413	0.0122145	0.0104921	3	0.011116	989390	10173000	302360
CDS/gene="rpsM"	CDS/gene=rpsM	rpsM	FG28_RS02900	WP_036379807.1	30S ribosomal protein S13	0	7	8	8	10	10	8	10	10	10	6	8	10	12	11	10	865830000	98036000	54349000	46466000	0.0831722	0.0792298	0.066908	3	0.0764367	116890000	113610000	39157000	0.126016	0.155441	0.0354672	3	0.105641	41175000	40213000	29450000	0.0529716	0.0610097	0.050982	3	0.0549877	24159000	59367000	6660900
CDS/gene="infA"	CDS/gene=infA	infA	FG28_RS02905	WP_014031991.1	translation initiation factor IF-1	0	1	1	1	2	2	2	1	1	1	1	1	1	2	2	2	305150000	33925000	24345000	27334000	0.0287814	0.0354901	0.0393592	3	0.0345436	29670000	34381000	21657000	0.0319865	0.0470399	0.0196163	3	0.0328809	24622000	12763000	9294900	0.0316762	0.0193636	0.0160907	3	0.0223768	6702300	21904000	1815700
CDS/gene="secY"	CDS/gene=secY	secY	FG28_RS02910	WP_036379813.1	preprotein translocase subunit SecY	0	8	8	9	7	8	6	6	4	4	4	5	7	6	6	6	103910000	16847000	4984900	3071600	0.0142927	0.00726697	0.0044229	3	0.00866087	7342100	5317800	9652100	0.00791534	0.00727578	0.00874259	3	0.0079779	4044000	4530500	2729400	0.0052026	0.00687351	0.00472496	3	0.00560036	14185000	4460200	4240200
CDS/gene="rplO"	CDS/gene=rplO	rplO	FG28_RS02915	WP_036379815.1	50S ribosomal protein L15	0	8	8	8	9	9	7	9	9	9	8	8	8	8	10	9	1090900000	114930000	76033000	71919000	0.0975048	0.110841	0.103559	3	0.103968	128460000	127270000	78372000	0.13849	0.17413	0.070987	3	0.127869	52758000	49331000	37438000	0.0678731	0.0748432	0.0648103	3	0.0691755	44227000	56923000	25525000
CDS/gene="rpmD"	CDS/gene=rpmD	rpmD	FG28_RS02920	WP_036379818.1	50S ribosomal protein L30	0	1	1	1	1	1	1	0	0	0	3	3	4	1	1	1	51597000	1266400	1004700	793580	0.00107439	0.00146465	0.0011427	3	0.00122725	609790	855830	639770	0.0006574	0.00117094	0.000579485	3	0.000802609	0	0	0	0	0	0	0	0	14040000	25052000	5402800
CDS/gene="rpsE"	CDS/gene=rpsE	rpsE	FG28_RS02925	WP_036379820.1	30S ribosomal protein S5	0	10	10	11	11	10	9	10	10	8	9	11	9	10	11	9	1361700000	161290000	89981000	82689000	0.136836	0.131174	0.119067	3	0.129026	214530000	131340000	61327000	0.23128	0.179699	0.0555482	3	0.155509	59565000	45316000	42350000	0.0766303	0.0687518	0.0733136	3	0.0728986	66388000	82218000	18398000
CDS/gene="rplR"	CDS/gene=rplR	rplR	FG28_RS02930	WP_036379822.1	50S ribosomal protein L18	0	11	11	12	12	11	8	8	9	9	9	11	9	11	12	13	758170000	81840000	41674000	49671000	0.0694318	0.0607522	0.071523	3	0.0672357	105590000	135860000	17148000	0.113834	0.185883	0.0155321	3	0.105083	27682000	26641000	24844000	0.0356129	0.0404188	0.0430084	3	0.03968	21473000	36266000	4452000
CDS/gene="rplF"	CDS/gene=rplF	rplF	FG28_RS02935	WP_036379825.1	50S ribosomal protein L6	0	13	13	13	15	14	13	14	12	12	13	14	12	15	15	14	1237200000	157450000	87490000	83614000	0.133578	0.127543	0.120399	3	0.127173	165840000	106060000	80333000	0.178788	0.145111	0.0727632	3	0.132221	43199000	44518000	31838000	0.0555754	0.0675411	0.0551159	3	0.0594108	91129000	109750000	9252900
CDS/gene="rpsH"	CDS/gene=rpsH	rpsH	FG28_RS02940	WP_036379827.1	30S ribosomal protein S8	0	10	9	9	10	10	10	9	9	9	10	9	9	10	10	10	2107200000	237380000	156240000	112810000	0.20139	0.227766	0.162439	3	0.197198	221010000	207440000	208590000	0.238266	0.283818	0.188935	3	0.237006	109630000	106190000	76514000	0.141039	0.161108	0.132456	3	0.144868	68379000	142600000	85502000
CDS/gene="rpsN"	CDS/gene=rpsN	rpsN	FG28_RS02945	WP_036379829.1	30S ribosomal protein S14	0	4	3	3	4	4	3	4	5	6	3	4	3	5	4	6	1319100000	144320000	100930000	101050000	0.122439	0.147135	0.145505	3	0.13836	137400000	119570000	78278000	0.148128	0.163595	0.0709019	3	0.127541	46506000	74189000	41585000	0.0598299	0.112557	0.0719893	3	0.0814587	54669000	111100000	24972000
CDS/gene="rplE"	CDS/gene=rplE	rplE	FG28_RS02950	WP_036379832.1	50S ribosomal protein L5	0	15	15	14	15	15	15	18	18	17	15	15	17	13	16	16	2478000000	288240000	167980000	156740000	0.244538	0.244881	0.225695	3	0.238371	326780000	231750000	181860000	0.352294	0.317079	0.164723	3	0.278032	82024000	75134000	53044000	0.105524	0.113991	0.0918264	3	0.10378	270950000	239130000	48700000
CDS/gene="rplX"	CDS/gene=rplX	rplX	FG28_RS02955	WP_036379834.1	50S ribosomal protein L24	0	5	5	5	6	7	7	6	7	5	4	5	3	5	7	6	757270000	68242000	52745000	41335000	0.0578955	0.0768915	0.0595197	3	0.0647689	65266000	106680000	50349000	0.0703617	0.145959	0.0456046	3	0.0873084	36930000	35332000	15473000	0.0475104	0.0536044	0.0267859	3	0.0426336	54617000	61852000	19405000
CDS/gene="rplN"	CDS/gene=rplN	rplN	FG28_RS02960	WP_036379836.1	50S ribosomal protein L14	0	7	5	6	11	9	8	8	6	6	7	6	4	6	6	7	477090000	49179000	26455000	32447000	0.0417227	0.038566	0.0467215	3	0.0423368	67811000	51761000	9349500	0.0731054	0.0708191	0.0084685	3	0.0507977	33835000	32521000	22701000	0.0435287	0.0493397	0.0392985	3	0.0440556	30980000	35988000	8748800
CDS/gene="rpsQ"	CDS/gene=rpsQ	rpsQ	FG28_RS02965	WP_014032003.1	30S ribosomal protein S17	0	7	8	8	5	6	8	6	7	7	6	7	6	6	6	7	1348400000	145890000	88957000	78409000	0.123771	0.129681	0.112904	3	0.122119	115550000	146150000	67289000	0.124572	0.199962	0.0609484	3	0.128494	80390000	64266000	42679000	0.103422	0.097502	0.0738832	3	0.0916023	79984000	92831000	18495000
CDS/gene="rpmC"	CDS/gene=rpmC	rpmC	FG28_RS02970	WP_014032004.1	50S ribosomal protein L29	0	4	2	3	3	4	3	1	1	0	3	3	2	2	4	4	126340000	17073000	5909100	5758900	0.0144845	0.00861427	0.00829244	3	0.0104637	8773400	13487000	6986800	0.00945839	0.0184528	0.00632844	3	0.0114132	2130400	1024600	0	0.00274076	0.00155449	0	2	0.00214762	12474000	14653000	5746600
CDS/gene="rplP"	CDS/gene=rplP	rplP	FG28_RS02975	WP_036379840.1	50S ribosomal protein L16	0	6	7	7	4	5	5	5	5	2	3	5	3	6	7	5	717720000	68091000	98960000	81809000	0.0577674	0.144264	0.1178	3	0.10661	104580000	82137000	59419000	0.112745	0.112379	0.05382	3	0.0929815	18335000	15080000	6594900	0.0235879	0.0228788	0.0114167	3	0.0192945	17388000	18546000	3109000
CDS/gene="rpsC"	CDS/gene=rpsC	rpsC	FG28_RS02980	WP_036379843.1	30S ribosomal protein S3	0	22	18	18	21	19	21	14	15	15	15	15	10	18	14	18	591270000	134010000	56327000	41088000	0.113692	0.0821133	0.059164	3	0.0849898	40653000	64025000	89897000	0.043827	0.0875986	0.081426	3	0.0709506	15130000	11556000	15536000	0.0194647	0.0175323	0.0268949	3	0.0212973	15098000	39544000	10098000
CDS/gene="rplV"	CDS/gene=rplV	rplV	FG28_RS02985	WP_036379846.1	50S ribosomal protein L22	0	8	8	8	9	8	9	8	8	8	7	8	6	9	8	8	667140000	71076000	47084000	46226000	0.0602998	0.0686389	0.0665624	3	0.065167	97532000	74029000	64007000	0.105147	0.101286	0.0579756	3	0.0881362	35112000	30635000	28422000	0.0451715	0.0464783	0.0492024	3	0.0469507	31284000	41056000	3341500
CDS/gene="rpsS"	CDS/gene=rpsS	rpsS	FG28_RS02990	WP_036379848.1	30S ribosomal protein S19	0	7	5	5	8	7	7	5	4	5	4	5	4	6	5	6	1161400000	112420000	78124000	63918000	0.0953754	0.113889	0.0920377	3	0.100434	129090000	133040000	64334000	0.139169	0.182025	0.0582718	3	0.126488	75120000	60645000	42631000	0.0966418	0.0920084	0.0738001	3	0.0874834	53589000	53707000	23880000
CDS/gene="rplB"	CDS/gene=rplB	rplB	FG28_RS02995	WP_036379850.1	50S ribosomal protein L2	0	10	7	6	11	10	9	5	7	6	10	8	9	8	7	9	331270000	36268000	16771000	11090000	0.0307692	0.0244487	0.0159689	3	0.0237289	24579000	16478000	37582000	0.026498	0.0225451	0.0340407	3	0.0276946	10805000	14748000	7901400	0.0139006	0.0223751	0.0136784	3	0.0166514	42026000	18282000	25222000
CDS/gene="rplW"	CDS/gene=rplW	rplW	FG28_RS03000	WP_036379853.1	50S ribosomal protein L23	0	6	5	6	5	5	5	7	7	6	6	7	5	8	8	9	735950000	83525000	58168000	45425000	0.0708613	0.0847971	0.065409	3	0.0736892	44575000	53138000	23731000	0.0480552	0.0727031	0.0214948	3	0.0474177	37527000	33978000	30023000	0.0482784	0.0515502	0.0519739	3	0.0506008	53181000	66018000	11354000
CDS/gene="rplD"	CDS/gene=rplD	rplD	FG28_RS03005	WP_036379855.1	50S ribosomal protein L4	0	16	15	14	16	14	17	9	8	10	17	10	6	13	13	14	1464500000	314230000	215910000	175120000	0.266588	0.314753	0.252161	3	0.277834	123090000	161600000	265050000	0.1327	0.2211	0.240074	3	0.197958	13032000	11200000	13531000	0.0167656	0.0169922	0.023424	3	0.0190606	51010000	34492000	7021800
CDS/gene="rplC"	CDS/gene=rplC	rplC	FG28_RS03010	WP_036379857.1	50S ribosomal protein L3	0	22	16	16	19	19	18	13	14	16	20	14	14	21	21	21	529140000	93880000	40797000	28968000	0.0796463	0.0594738	0.041712	3	0.0602774	40107000	51904000	59918000	0.0432384	0.0710147	0.0542719	3	0.056175	14101000	16483000	16817000	0.0181409	0.0250074	0.0291125	3	0.0240869	46641000	35615000	8004000
CDS/gene="rpsJ"	CDS/gene=rpsJ	rpsJ	FG28_RS03015	WP_007094989.1	30S ribosomal protein S10	0	6	7	8	10	9	10	8	8	6	8	8	7	8	8	9	1108700000	139870000	80076000	77553000	0.118664	0.116735	0.111671	3	0.11569	147590000	109330000	101450000	0.159113	0.149585	0.0918904	3	0.133529	56927000	45088000	29868000	0.0732365	0.0684059	0.0517056	3	0.0644493	43584000	67342000	20261000
CDS/gene="fusA"	CDS/gene=fusA	fusA	FG28_RS03020	WP_036379860.1	elongation factor G	0	39	34	35	40	38	36	36	36	35	35	35	37	41	38	38	2670400000	225860000	132790000	118000000	0.191616	0.193581	0.169912	3	0.185036	274220000	214400000	31673000	0.29563	0.293341	0.0286885	3	0.205886	145480000	149050000	119200000	0.18716	0.226133	0.206351	3	0.206548	175680000	198790000	184050000
CDS/gene="rpsG"	CDS/gene=rpsG	rpsG	FG28_RS03025	WP_036379861.1	30S ribosomal protein S7	0	14	13	14	13	14	14	11	11	12	7	9	7	12	14	12	1423500000	162070000	98265000	86180000	0.137498	0.14325	0.124094	3	0.134947	169730000	206470000	139980000	0.182982	0.282491	0.12679	3	0.197421	62432000	62230000	51802000	0.0803187	0.0944131	0.0896763	3	0.088136	46339000	74358000	4933400
CDS/locus_tag="FG28_RS03030"	CDS/locus_tag=FG28_RS03030	FG28_RS03030	FG28_RS03030	WP_013305196.1	30S ribosomal protein S12	0	4	5	4	4	5	5	6	6	4	3	4	3	3	3	3	1336400000	134370000	97336000	106940000	0.113997	0.141896	0.153987	3	0.136627	152980000	164280000	33997000	0.164924	0.224767	0.0307935	3	0.140161	95693000	77356000	59833000	0.123109	0.117362	0.103579	3	0.114683	86308000	18946000	55762000
CDS/locus_tag="FG28_RS03035"	CDS/locus_tag=FG28_RS03035	FG28_RS03035	FG28_RS03035	WP_036379862.1	hypothetical protein	0	2	2	2	4	3	4	3	2	3	3	2	2	8	8	6	18724000	779090	608090	482260	0.000660968	0.000886472	0.000694423	3	0.000747287	809170	584570	2142400	0.000872347	0.000799805	0.00194052	3	0.00120422	1345300	830840	579780	0.00173073	0.00126052	0.00100368	3	0.00133164	1161800	673650	854450
CDS/locus_tag="FG28_RS03040"	CDS/locus_tag=FG28_RS03040	FG28_RS03040	FG28_RS03040	WP_036379863.1	hypothetical protein	0	0	0	0	3	1	2	1	2	1	5	3	3	2	4	2	17756000	0	0	0	0	0	0	0	0	1912600	891730	1725500	0.00206193	0.00122006	0.00156291	3	0.00161496	114450	433930	153130	0.00014724	0.000658343	0.000265089	3	0.000356891	1344100	887170	2206900
CDS/locus_tag="FG28_RS03045"	CDS/locus_tag=FG28_RS03045	FG28_RS03045	FG28_RS03045	WP_156102189.1	hypothetical protein	0	12	13	10	12	13	13	13	13	14	12	11	11	15	14	13	1462800000	127390000	70621000	89219000	0.108076	0.102951	0.128469	3	0.113165	102520000	50306000	154380000	0.110524	0.0688284	0.139833	3	0.106395	130060000	114890000	90784000	0.167322	0.174307	0.15716	3	0.166263	128730000	42607000	77233000
CDS/locus_tag="FG28_RS03050"	CDS/locus_tag=FG28_RS03050	FG28_RS03050	FG28_RS03050	WP_036379865.1	hypothetical protein	0	6	3	3	9	8	8	3	4	4	8	6	6	8	7	6	91591000	7944600	927980	1699100	0.00674008	0.00135281	0.00244659	3	0.00351316	8509800	2988600	9031500	0.00917421	0.00408898	0.00818046	3	0.00714789	2042900	3852000	3505300	0.00262819	0.00584411	0.00606815	3	0.00484682	9812200	2617400	7288600
CDS/locus_tag="FG28_RS03055"	CDS/locus_tag=FG28_RS03055	FG28_RS03055	FG28_RS03055	WP_036379867.1	hypothetical protein	0	3	1	1	5	4	5	4	4	4	1	1	1	6	6	5	62303000	2941700	174760	850190	0.00249569	0.000254765	0.00122422	3	0.00132489	6101900	4474600	11610000	0.00657831	0.00612212	0.010516	3	0.00773881	4374400	4631700	3158300	0.00562766	0.00702705	0.00546745	3	0.00604072	764090	617090	170040
CDS/locus_tag="FG28_RS03060"	CDS/locus_tag=FG28_RS03060	FG28_RS03060	FG28_RS03060	WP_036379869.1	SusC/RagA family TonB-linked outer membrane protein	SusC-like	47	47	46	47	46	41	48	48	47	38	44	42	47	46	47	9397100000	820100000	508620000	718230000	0.69576	0.741465	1.0342	3	0.82381	811610000	394840000	97020000	0.874977	0.540218	0.0878778	3	0.501024	1014100000	690910000	1160600000	1.30464	1.04822	2.00916	3	1.45401	299690000	452030000	483100000
CDS/locus_tag="FG28_RS03065"	CDS/locus_tag=FG28_RS03065	FG28_RS03065	FG28_RS03065	WP_036386087.1	SusD/RagB family nutrient-binding outer membrane lipoprotein	SusD-like	15	15	15	14	14	13	15	15	14	11	13	13	15	14	15	8664500000	581090000	455400000	235380000	0.492988	0.663881	0.338932	3	0.4986	530440000	383160000	709100000	0.571855	0.524237	0.642282	3	0.579458	1161300000	839710000	796770000	1.49401	1.27398	1.37932	3	1.38244	277130000	324590000	441850000
CDS/locus_tag="FG28_RS03070"	CDS/locus_tag=FG28_RS03070	FG28_RS03070	FG28_RS03070	WP_036379870.1	hypothetical protein	0	3	3	3	3	3	3	4	5	5	3	4	5	4	3	4	7702000000	626270000	394550000	262490000	0.531318	0.575174	0.377968	3	0.49482	535360000	317360000	611210000	0.577159	0.43421	0.553616	3	0.521662	949280000	577880000	631260000	1.22125	0.876738	1.0928	3	1.06359	341130000	434420000	424440000
CDS/locus_tag="FG28_RS03075"	CDS/locus_tag=FG28_RS03075	FG28_RS03075	FG28_RS03075	WP_036379871.1	VCBS repeat-containing protein	0	9	9	7	14	12	8	7	9	8	5	6	6	2	4	3	2518900	409470	232690	223610	0.000347388	0.000339215	0.000321984	3	0.000336195	565440	211060	82326	0.000609587	0.000288771	7.45684e-05	3	0.000324309	72897	185170	102920	9.37819e-05	0.000280933	0.000178169	3	0.000184295	174960	75707	102550
CDS/gene="rlmB"	CDS/gene=rlmB	rlmB	FG28_RS03080	WP_036379873.1	23S rRNA (guanosine(2251)-2'-O)-methyltransferase RlmB	0	7	5	5	8	8	7	7	7	6	6	6	6	7	7	6	98553000	6072800	2268600	3105800	0.00515207	0.00330716	0.00447215	3	0.00431046	7548900	8499500	16578000	0.00813829	0.011629	0.0150159	3	0.0115944	7215700	6797600	4661000	0.00928299	0.0103131	0.00806883	3	0.00922163	3342300	5399400	8261000
CDS/locus_tag="FG28_RS03090"	CDS/locus_tag=FG28_RS03090	FG28_RS03090	FG28_RS03090	WP_036379877.1	replication-associated recombination protein A	0	11	9	10	12	10	10	8	8	7	9	8	9	12	12	12	53023000	6000400	2626600	3263200	0.00509065	0.00382905	0.00469879	3	0.0045395	3159800	2498200	7752900	0.0034065	0.00341802	0.00702235	3	0.00461562	2820500	1470200	2227400	0.00362857	0.00223053	0.00385593	3	0.00323835	3344100	2296500	4030200
CDS/locus_tag="FG28_RS03095"	CDS/locus_tag=FG28_RS03095	FG28_RS03095	FG28_RS03095	WP_036379879.1	hypothetical protein	0	19	16	16	21	19	19	19	19	15	18	11	9	20	18	16	2134400000	232620000	210980000	195830000	0.197351	0.307566	0.281982	3	0.2623	171880000	136590000	288920000	0.1853	0.186882	0.261695	3	0.211292	195950000	138840000	40498000	0.252089	0.210643	0.0701076	3	0.177613	114170000	71041000	65388000
CDS/locus_tag="FG28_RS03100"	CDS/locus_tag=FG28_RS03100	FG28_RS03100	FG28_RS03100	WP_036379882.1	hypothetical protein	0	8	6	7	12	9	10	6	5	4	6	4	4	7	4	4	102530000	12878000	4647600	7529200	0.0109255	0.00677526	0.0108416	3	0.0095141	15052000	5714100	20039000	0.0162272	0.007818	0.0181507	3	0.0140653	8526400	5280400	5083000	0.0109692	0.00801123	0.00879937	3	0.00925993	4671500	2667600	1923900
CDS/locus_tag="FG28_RS03105"	CDS/locus_tag=FG28_RS03105	FG28_RS03105	FG28_RS03105	WP_036379884.1	hypothetical protein	0	5	5	5	5	5	5	4	4	4	5	5	5	5	5	4	904330000	115200000	73312000	72979000	0.0977339	0.106874	0.105085	3	0.103231	109610000	35699000	72243000	0.118168	0.0488432	0.0654356	3	0.0774822	59838000	40183000	43535000	0.0769815	0.0609642	0.075365	3	0.0711036	47800000	52786000	36850000
CDS/locus_tag="FG28_RS03110"	CDS/locus_tag=FG28_RS03110	FG28_RS03110	FG28_RS03110	WP_036379887.1	noncanonical pyrimidine nucleotidase, YjjG family	0	4	2	2	3	2	3	2	2	3	3	2	2	2	2	2	16618000	2217400	1436000	1044400	0.00188121	0.0020934	0.00150387	3	0.00182616	307740	481160	3620700	0.000331767	0.00065832	0.00327952	3	0.0014232	1767800	600380	831990	0.00227427	0.000910875	0.00144029	3	0.00154181	323940	1124100	1624600
CDS/locus_tag="FG28_RS03115"	CDS/locus_tag=FG28_RS03115	FG28_RS03115	FG28_RS03115	WP_036379889.1	hypothetical protein	0	3	5	5	6	4	5	2	2	2	5	2	1	2	2	2	13813000	1618100	854090	570680	0.00137277	0.00124509	0.000821742	3	0.00114653	1089100	596880	1926500	0.00117413	0.000816648	0.00174497	3	0.00124525	955400	444120	586480	0.00122912	0.000673803	0.00101528	3	0.000972733	2422500	373680	148670
CDS/gene="radC"	CDS/gene=radC	radC	FG28_RS03120	WP_036379891.1	JAB domain-containing protein	0	3	2	2	1	1	1	0	0	0	2	1	3	1	1	1	2359700	593850	213780	191120	0.000503813	0.000311648	0.0002752	3	0.000363554	278870	85290	354650	0.000300643	0.000116693	0.000321231	3	0.000246189	0	0	0	0	0	0	0	0	86142	123810	258930
CDS/locus_tag="FG28_RS03125"	CDS/locus_tag=FG28_RS03125	FG28_RS03125	FG28_RS03125	WP_036379894.1	DUF1569 domain-containing protein	0	5	4	4	6	5	5	7	7	5	2	2	1	6	4	4	199630000	21980000	8596600	8589300	0.0186475	0.0125321	0.012368	3	0.0145159	28229000	18963000	15625000	0.030433	0.0259451	0.0141527	3	0.0235102	13549000	13582000	9476400	0.0174308	0.0206061	0.0164049	3	0.0181473	4538800	7896800	167860
CDS/locus_tag="FG28_RS03130"	CDS/locus_tag=FG28_RS03130	FG28_RS03130	FG28_RS03130	WP_036379898.1	peptidoglycan synthetase	0	7	6	6	8	6	7	6	5	5	7	6	5	10	8	9	71851000	6138200	2523000	3044300	0.00520755	0.00367802	0.00438359	3	0.00442306	3515800	2942200	3971100	0.0037903	0.0040255	0.0035969	3	0.00380423	4611800	3634800	4263800	0.00593307	0.00551459	0.00738122	3	0.00627629	6006700	6333400	5109200
CDS/locus_tag="FG28_RS03135"	CDS/locus_tag=FG28_RS03135	FG28_RS03135	FG28_RS03135	WP_036386089.1	cupin domain-containing protein	0	2	1	2	2	2	1	3	2	1	1	1	1	2	2	2	26113000	2768200	1398900	1496600	0.0023485	0.00203931	0.00215501	3	0.00218094	1764200	1888800	638640	0.00190194	0.00258424	0.000578461	3	0.00168822	2026700	1303700	857230	0.00260735	0.00197793	0.00148398	3	0.00202308	665520	1799500	571590
CDS/locus_tag="FG28_RS03140"	CDS/locus_tag=FG28_RS03140	FG28_RS03140	FG28_RS03140	WP_036379900.1	SDR family oxidoreductase	0	11	10	10	12	10	11	8	10	9	9	7	8	11	11	10	368520000	33705000	19328000	23169000	0.0285948	0.0281763	0.0333618	3	0.0300443	22728000	16914000	39244000	0.0245025	0.0231416	0.035546	3	0.0277301	34100000	26769000	16279000	0.0438696	0.040613	0.0281812	3	0.0375546	14700000	18616000	24236000
CDS/locus_tag="FG28_RS03150"	CDS/locus_tag=FG28_RS03150	FG28_RS03150	FG28_RS03150	WP_036379905.1	response regulator transcription factor	Response regulator, LytTR family contains 1 Response_reg,1 LytTR	3	3	2	2	2	2	3	3	3	2	2	1	2	1	0	7727200	1048500	445390	519110	0.000889531	0.000649288	0.000747484	3	0.000762101	557720	515270	777730	0.000601265	0.000704989	0.000704445	3	0.000670233	733590	549940	323150	0.000943762	0.000834349	0.000559417	3	0.000779176	302020	451350	851960
CDS/locus_tag="FG28_RS03155"	CDS/locus_tag=FG28_RS03155	FG28_RS03155	FG28_RS03155	WP_036386092.1	sensor histidine kinase	Phosphotransfer protein contains 1 His_kinase	8	5	4	8	7	8	5	4	4	4	4	3	6	6	6	36722000	3162000	1468400	966580	0.00268259	0.00214063	0.00139181	3	0.00207168	2891500	3543200	5875200	0.00311726	0.00484778	0.00532158	3	0.00442887	2734800	1512600	815280	0.00351832	0.00229486	0.00141136	3	0.00240818	2240800	1170200	1241400
CDS/locus_tag="FG28_RS03165"	CDS/locus_tag=FG28_RS03165	FG28_RS03165	FG28_RS03165	WP_081894201.1	S9 family peptidase	*	46	42	37	43	43	49	37	38	40	32	35	34	52	50	45	949260000	82320000	35262000	13753000	0.069839	0.0514048	0.0198034	3	0.0470158	56401000	28579000	94601000	0.0608046	0.0391016	0.0856868	3	0.0618643	94736000	41487000	53875000	0.121878	0.0629426	0.093265	3	0.0926951	34058000	45337000	47580000
CDS/locus_tag="FG28_RS03170"	CDS/locus_tag=FG28_RS03170	FG28_RS03170	FG28_RS03170	WP_036379910.1	DUF4136 domain-containing protein	0	4	3	3	7	6	5	8	8	8	4	5	2	5	6	7	172000000	6054200	2585000	2681400	0.00513629	0.00376841	0.00386104	3	0.00425524	15064000	17995000	4001400	0.0162401	0.0246206	0.00362435	3	0.0148284	30299000	27393000	26792000	0.0389796	0.0415597	0.0463806	3	0.0423066	3452900	2332800	372140
CDS/gene="obgE"	CDS/gene=obgE	obgE	FG28_RS03175	WP_036379912.1	GTPase ObgE	0	9	6	7	15	10	10	10	11	10	11	9	7	13	10	11	117830000	7808600	3573700	4677400	0.0066247	0.00520973	0.00673515	3	0.00618986	5454700	3932400	12223000	0.00588058	0.00538029	0.0110712	3	0.00744403	10102000	7642900	10050000	0.0129962	0.0115955	0.0173979	3	0.0139966	10437000	6491800	8562800
CDS/locus_tag="FG28_RS03180"	CDS/locus_tag=FG28_RS03180	FG28_RS03180	FG28_RS03180	WP_036379915.1	hypothetical protein	0	5	5	3	6	6	5	4	4	4	5	5	4	3	3	3	53076000	7092200	5594900	4639200	0.00601691	0.00815623	0.00668014	3	0.00695109	3864100	5869700	6128600	0.00416579	0.00803089	0.0055511	3	0.00591593	1959900	3125200	1736300	0.00252141	0.00474144	0.00300577	3	0.00342287	4040600	1906600	399790
CDS/locus_tag="FG28_RS03190"	CDS/locus_tag=FG28_RS03190	FG28_RS03190	FG28_RS03190	WP_036379917.1	5-(carboxyamino)imidazole ribonucleotide synthase	0	7	5	6	7	6	6	8	6	7	6	8	7	7	7	6	146030000	13429000	4719300	6794400	0.011393	0.00687978	0.00978349	3	0.00935208	10949000	5323500	13018000	0.0118039	0.00728358	0.0117913	3	0.0102929	10332000	9419700	9163300	0.0132921	0.0142912	0.0158629	3	0.0144821	7408700	12706000	10160000
CDS/gene="purE"	CDS/gene=purE	purE	FG28_RS03195	WP_036379919.1	5-(carboxyamino)imidazole ribonucleotide mutase	0	0	0	0	2	2	1	1	1	1	0	0	0	1	1	1	65888000	0	0	0	0	0	0	0	0	19526000	28429000	6555300	0.0210505	0.0388964	0.0059376	3	0.0219615	847670	959130	121310	0.00109053	0.00145516	0.000210004	3	0.000918562	0	0	0
CDS/locus_tag="FG28_RS03205"	CDS/locus_tag=FG28_RS03205	FG28_RS03205	FG28_RS03205	WP_036379922.1	M3 family metallopeptidase	0	21	20	19	17	17	18	16	15	16	18	20	23	25	27	20	418290000	29548000	12578000	12276000	0.0250681	0.0183362	0.0176766	3	0.0203603	21064000	21189000	27332000	0.0227086	0.0289907	0.0247565	3	0.0254853	30495000	20027000	23067000	0.0392318	0.0303842	0.0399321	3	0.036516	18254000	31849000	48003000
CDS/locus_tag="FG28_RS03215"	CDS/locus_tag=FG28_RS03215	FG28_RS03215	FG28_RS03215	WP_036379927.1	sigma-70 family RNA polymerase sigma factor	Sigma factor, Unclassified contains 1 Sigma70_r2	4	3	4	4	4	4	4	3	4	3	3	4	4	5	3	137890000	12415000	1614200	4200100	0.0105327	0.00235318	0.00604787	3	0.00631125	15197000	1450000	19694000	0.0163835	0.00198388	0.0178382	3	0.0120685	8238700	6237800	7492200	0.0105991	0.00946376	0.01297	3	0.011011	2950800	17110000	19516000
CDS/locus_tag="FG28_RS03220"	CDS/locus_tag=FG28_RS03220	FG28_RS03220	FG28_RS03220	WP_036379930.1	hypothetical protein	0	0	0	0	1	2	0	0	1	1	0	0	0	1	1	1	14108000	0	0	0	0	0	0	0	0	4726800	8118600	0	0.00509585	0.0111078	0	2	0.00810183	0	208810	70940	0	0.000316799	0.000122807	2	0.000219803	0	0	0
CDS/gene="gcvP"	CDS/gene=gcvP	gcvP	FG28_RS03230	WP_036379935.1	aminomethyl-transferring glycine dehydrogenase	0	19	16	16	16	19	8	10	10	11	11	8	7	15	14	11	67350000	11646000	3821300	4092200	0.00988029	0.00557068	0.0058925	3	0.00711449	8800600	5747500	260520	0.00948772	0.00786369	0.000235971	3	0.00586246	3197100	2654600	2959800	0.00411306	0.00402746	0.00512382	3	0.00442145	3901800	4140900	3015100
CDS/locus_tag="FG28_RS03235"	CDS/locus_tag=FG28_RS03235	FG28_RS03235	FG28_RS03235	WP_036379938.1	ketoacyl-ACP synthase III	0	10	9	7	11	9	11	9	10	9	8	9	8	12	11	10	187290000	9442500	6279500	3909000	0.00801087	0.00915424	0.0056287	3	0.00759794	9603600	5207900	22861000	0.0103534	0.00712542	0.0207068	3	0.0127285	20185000	16960000	12818000	0.025968	0.0257311	0.0221897	3	0.0246296	14197000	11028000	15483000
CDS/locus_tag="FG28_RS03245"	CDS/locus_tag=FG28_RS03245	FG28_RS03245	FG28_RS03245	WP_036379942.1	N-acetyltransferase	0	0	0	0	4	3	1	1	1	1	1	1	1	1	1	0	3997100	0	0	0	0	0	0	0	0	993730	560520	990620	0.00107132	0.0007669	0.000897274	3	0.00091183	148150	95310	91293	0.000190595	0.000144601	0.000158041	3	0.000164412	419090	132480	38095
CDS/locus_tag="FG28_RS03250"	CDS/locus_tag=FG28_RS03250	FG28_RS03250	FG28_RS03250	WP_036379945.1	alkaline phosphatase family protein	0	9	8	8	10	12	11	10	10	9	7	8	9	11	10	11	225930000	19090000	7551500	4751600	0.0161957	0.0110086	0.00684199	3	0.0113487	14095000	10532000	19914000	0.0151955	0.0144098	0.0180375	3	0.0158809	19345000	16559000	12976000	0.0248873	0.0251227	0.0224632	3	0.0241578	5917900	14682000	20500000
CDS/locus_tag="FG28_RS03255"	CDS/locus_tag=FG28_RS03255	FG28_RS03255	FG28_RS03255	WP_036379947.1	ABC transporter permease	0	1	1	1	2	2	2	1	1	0	1	0	0	0	0	0	3276800	1142800	270920	250730	0.000969534	0.000394946	0.000361035	3	0.000575172	418390	617650	228330	0.000451056	0.000845065	0.000206815	3	0.000500979	22904	137100	0	2.9466e-05	0.000208003	0	2	0.000118735	188030	0	0
CDS/locus_tag="FG28_RS03260"	CDS/locus_tag=FG28_RS03260	FG28_RS03260	FG28_RS03260	WP_036379948.1	ATP-binding cassette domain-containing protein	0	7	6	6	11	8	9	7	7	8	11	9	10	11	11	8	135730000	9571600	5873800	8497800	0.0081204	0.00856281	0.0122363	3	0.00963983	10006000	8555000	18705000	0.0107872	0.0117049	0.0169424	3	0.0131449	11163000	14648000	4718000	0.0143612	0.0222234	0.0081675	3	0.0149174	3122600	6678600	14655000
CDS/locus_tag="FG28_RS03265"	CDS/locus_tag=FG28_RS03265	FG28_RS03265	FG28_RS03265	WP_036379949.1	DUF389 domain-containing protein	0	10	12	9	10	7	8	8	9	8	11	5	5	9	8	6	49120000	6553300	2959500	3287900	0.00555972	0.00431435	0.00473436	3	0.00486948	2684400	2434800	2344500	0.00289399	0.00333128	0.00212358	3	0.00278295	3654300	4751500	2727500	0.00470125	0.0072088	0.00472168	3	0.00554391	3688100	1543300	3116000
CDS/locus_tag="FG28_RS03270"	CDS/locus_tag=FG28_RS03270	FG28_RS03270	FG28_RS03270	WP_036379952.1	mannose-1-phosphate guanylyltransferase	0	11	10	12	11	10	10	7	6	6	10	9	7	9	8	8	198190000	19506000	11125000	13594000	0.0165486	0.016218	0.0195745	3	0.017447	11710000	8238100	28577000	0.0126243	0.0112713	0.0258842	3	0.0165933	10515000	6757100	9620300	0.0135275	0.0102516	0.0166541	3	0.0134777	13137000	14005000	14646000
CDS/locus_tag="FG28_RS03275"	CDS/locus_tag=FG28_RS03275	FG28_RS03275	FG28_RS03275	WP_036379954.1	metallopeptidase	0	0	1	1	1	1	1	0	1	1	1	1	0	0	0	0	509150	0	57432	66640	0	8.37242e-05	9.59572e-05	2	8.98407e-05	42936	58706	60644	4.62883e-05	8.03212e-05	5.49295e-05	3	6.0513e-05	0	39578	73174	0	6.00463e-05	0.000126674	2	9.33602e-05	110040	0	0
CDS/locus_tag="FG28_RS03280"	CDS/locus_tag=FG28_RS03280	FG28_RS03280	FG28_RS03280	WP_036379956.1	glycogen debranching protein	0	13	12	13	15	14	3	14	12	12	6	10	10	11	13	10	45276000	4596300	2642200	2986200	0.00389943	0.00385179	0.00429993	3	0.00401705	5398600	1904100	186130	0.0058201	0.00260518	0.000168591	3	0.00286462	5634000	4072400	4379600	0.00724813	0.0061785	0.00758169	3	0.00700277	1069200	1764700	1470600
CDS/locus_tag="FG28_RS03285"	CDS/locus_tag=FG28_RS03285	FG28_RS03285	FG28_RS03285	WP_036386098.1	SDR family oxidoreductase	0	10	6	6	5	6	6	1	2	2	1	1	1	1	1	1	31498000	10453000	4623700	3160900	0.00886816	0.00674042	0.00455149	3	0.00672002	1020400	3358400	8437700	0.00110007	0.00459494	0.00764262	3	0.00444588	20290	44553	53891	2.61031e-05	6.75942e-05	9.32927e-05	3	6.233e-05	58949	32061	80350
CDS/locus_tag="FG28_RS03290"	CDS/locus_tag=FG28_RS03290	FG28_RS03290	FG28_RS03290	WP_036379958.1	M20/M25/M40 family metallo-hydrolase	0	12	13	13	14	12	13	11	12	9	14	12	11	14	14	12	326880000	23098000	12031000	14930000	0.019596	0.0175388	0.0214982	3	0.0195443	16443000	15550000	32355000	0.0177268	0.0212754	0.0293062	3	0.0227695	11376000	9431900	6489900	0.0146352	0.0143097	0.0112349	3	0.0133933	52402000	30903000	44169000
CDS/locus_tag="FG28_RS03295"	CDS/locus_tag=FG28_RS03295	FG28_RS03295	FG28_RS03295	WP_036379960.1	pyruvate dehydrogenase complex dihydrolipoamide acetyltransferase	0	24	25	24	25	24	24	25	24	25	24	24	24	25	26	24	1649100000	126160000	73814000	94273000	0.107032	0.107606	0.135747	3	0.116795	161190000	75488000	18042000	0.173775	0.103282	0.0163419	3	0.0977997	145470000	106620000	125050000	0.187147	0.16176	0.216479	3	0.188462	76472000	117450000	106310000
CDS/gene="pdhA"	CDS/gene=pdhA	pdhA	FG28_RS03300	WP_036379965.1	pyruvate dehydrogenase (acetyl-transferring) E1 component subunit alpha	0	20	17	17	18	18	17	16	16	13	18	18	17	21	18	20	755700000	72393000	37702000	51583000	0.0614171	0.0549619	0.0742761	3	0.0635517	42589000	58486000	65500000	0.0459142	0.0800202	0.059328	3	0.0617541	43085000	30667000	10076000	0.0554288	0.0465269	0.0174429	3	0.0397995	77894000	47721000	46611000
CDS/gene="cdd"	CDS/gene=cdd	cdd	FG28_RS03305	WP_036379967.1	cytidine deaminase	0	5	5	3	4	4	4	3	3	3	1	2	1	2	3	4	59003000	9810600	4884800	3472200	0.00832316	0.00712105	0.00499974	3	0.00681465	9433300	7352700	3931200	0.0101698	0.0100599	0.00356076	3	0.00793017	3425100	2578400	2494200	0.00440639	0.00391185	0.0043178	3	0.00421201	329090	1765500	159270
CDS/gene="porV"	CDS/gene=porV	porV	FG28_RS03310	WP_036379969.1	type IX secretion system outer membrane channel protein PorV	0	27	25	25	30	25	26	26	26	28	25	22	23	23	21	22	5026300000	463190000	348020000	356360000	0.392963	0.507343	0.513135	3	0.471147	425970000	252750000	864280000	0.459228	0.345811	0.782839	3	0.529293	299080000	198200000	274650000	0.384766	0.300702	0.475457	3	0.386975	448520000	211110000	338800000
CDS/gene="gldJ"	CDS/gene=gldJ	gldJ	FG28_RS03315	WP_036379971.1	gliding motility lipoprotein GldJ	0	35	34	35	38	35	37	37	35	37	33	40	37	39	41	37	5694800000	415590000	286970000	148430000	0.35258	0.418344	0.213729	3	0.328218	347260000	192620000	513190000	0.374373	0.263542	0.464832	3	0.367582	606990000	448940000	445650000	0.780892	0.681115	0.771481	3	0.744496	361120000	365270000	482190000
CDS/gene="murF"	CDS/gene=murF	murF	FG28_RS03320	WP_036379973.1	UDP-N-acetylmuramoyl-tripeptide--D-alanyl-D-alanine ligase	0	6	7	8	4	5	7	4	5	4	6	5	5	6	5	5	81036000	10972000	4653100	4702800	0.00930848	0.00678328	0.00677172	3	0.00762116	2414800	3062300	9735300	0.00260334	0.00418982	0.00881795	3	0.0052037	3137000	4493100	3789300	0.00403575	0.00681677	0.0065598	3	0.0058041	6881900	6011500	7569600
CDS/locus_tag="FG28_RS03365"	CDS/locus_tag=FG28_RS03365	FG28_RS03365	FG28_RS03365	WP_036379986.1	6-pyruvoyl tetrahydrobiopterin synthase	0	3	3	2	2	2	1	1	0	1	0	0	0	2	1	2	13954000	4392400	2606100	1349200	0.00372644	0.00379917	0.00194276	3	0.00315612	1136200	1172900	37937	0.00122491	0.00160475	3.43622e-05	3	0.000954676	106580	0	148770	0.000137115	0	0.000257541	2	0.000197328	0	0	0
CDS/locus_tag="FG28_RS03380"	CDS/locus_tag=FG28_RS03380	FG28_RS03380	FG28_RS03380	WP_036379988.1	bifunctional folylpolyglutamate synthase/dihydrofolate synthase	0	15	12	11	15	12	14	7	7	8	14	8	8	8	6	6	220340000	31482000	9633600	16796000	0.0267088	0.0140438	0.0241851	3	0.0216459	27948000	13957000	55554000	0.0301301	0.0190959	0.0503192	3	0.0331817	6569000	3473400	3985500	0.00845101	0.00526972	0.00689945	3	0.00687339	22811000	6290400	12150000
CDS/locus_tag="FG28_RS03385"	CDS/locus_tag=FG28_RS03385	FG28_RS03385	FG28_RS03385	WP_036379992.1	cell envelope integrity protein TolA	0	4	5	6	7	6	7	5	6	5	6	5	6	5	5	6	661330000	31401000	100320000	27472000	0.0266401	0.146246	0.0395579	3	0.0708147	18064000	19798000	65953000	0.0194744	0.0270875	0.0597383	3	0.0354334	34832000	124020000	22101000	0.0448113	0.188159	0.0382599	3	0.0904099	29570000	21401000	25752000
CDS/locus_tag="FG28_RS03390"	CDS/locus_tag=FG28_RS03390	FG28_RS03390	FG28_RS03390	WP_036379994.1	biopolymer transporter ExbD	0	7	6	6	7	6	7	8	9	8	6	8	3	7	8	7	1169100000	196130000	148000000	133760000	0.166394	0.215754	0.192606	3	0.191584	148030000	107990000	93687000	0.159588	0.147751	0.0848589	3	0.130733	49154000	52142000	38179000	0.0632365	0.0791079	0.0660931	3	0.0694792	40419000	63399000	2113800
CDS/locus_tag="FG28_RS03395"	CDS/locus_tag=FG28_RS03395	FG28_RS03395	FG28_RS03395	WP_036379995.1	MotA/TolQ/ExbB proton channel family protein	0	9	8	7	11	10	10	5	4	4	8	6	2	4	5	5	2733900000	754960000	287160000	294260000	0.640496	0.418621	0.423715	3	0.494277	252430000	232910000	340490000	0.272139	0.318666	0.308406	3	0.299737	81101000	41149000	7219700	0.104336	0.0624298	0.0124983	3	0.0597548	166810000	189030000	5886400
CDS/locus_tag="FG28_RS03400"	CDS/locus_tag=FG28_RS03400	FG28_RS03400	FG28_RS03400	WP_036380001.1	sodium:proton antiporter	0	2	1	1	2	2	2	1	1	1	0	0	0	1	2	1	9372700	1628800	604720	39215	0.00138185	0.000881559	5.6467e-05	3	0.000773292	1976100	584510	1691900	0.00213039	0.000799723	0.00153247	3	0.00148753	957870	829920	59083	0.0012323	0.00125912	0.000102281	3	0.000864568	0	0	0
CDS/locus_tag="FG28_RS03405"	CDS/locus_tag=FG28_RS03405	FG28_RS03405	FG28_RS03405	WP_036380003.1	acyl-CoA dehydrogenase	0	13	11	12	10	9	9	11	10	11	11	11	11	13	13	14	364690000	18139000	13165000	15670000	0.0153888	0.0191919	0.0225638	3	0.0190482	11180000	11546000	26587000	0.0120529	0.0157972	0.0240817	3	0.0173106	37797000	24087000	25611000	0.0486258	0.0365439	0.0443361	3	0.0431686	30832000	19771000	25836000
CDS/gene="gltB"	CDS/gene=gltB	gltB	FG28_RS03410	WP_036380006.1	glutamate synthase large subunit	0	57	57	57	67	63	54	25	26	25	47	45	45	37	48	40	183950000	28424000	16851000	20406000	0.0241145	0.0245653	0.0293833	3	0.026021	28297000	28917000	4446300	0.0305063	0.0395641	0.00402733	3	0.0246992	1187800	2282200	1417500	0.0015281	0.00346247	0.00245389	3	0.00248149	19490000	8343600	10586000
CDS/gene="gltD"	CDS/gene=gltD	gltD	FG28_RS03415	WP_036380008.1	glutamate synthase subunit beta	0	19	18	18	25	20	22	11	11	13	22	25	24	15	14	14	423620000	34933000	20931000	17905000	0.0296366	0.0305132	0.025782	3	0.0286439	33170000	30466000	34778000	0.0357598	0.0416834	0.0315009	3	0.0363147	10062000	9134000	10913000	0.0129447	0.0138578	0.0188919	3	0.0152315	45230000	60658000	60466000
CDS/locus_tag="FG28_RS03450"	CDS/locus_tag=FG28_RS03450	FG28_RS03450	FG28_RS03450	WP_081894206.1	putative porin	0	11	9	6	10	8	4	7	8	7	5	5	5	4	5	5	42005000	4073900	1631300	2473700	0.00345623	0.0023781	0.00356196	3	0.0031321	2517100	1580400	239150	0.00271363	0.00216229	0.000216615	3	0.00169751	4669000	5453500	4357700	0.00600666	0.00827385	0.00754377	3	0.00727476	1348500	2627600	2652700
CDS/locus_tag="FG28_RS03460"	CDS/locus_tag=FG28_RS03460	FG28_RS03460	FG28_RS03460	WP_036380016.1	hypothetical protein	0	19	16	16	15	19	10	16	15	17	5	8	8	13	13	12	59897000	7723000	3712300	3729600	0.00655207	0.00541178	0.00537038	3	0.00577808	5941100	3412300	67141	0.00640496	0.00466869	6.08143e-05	3	0.00371149	6898200	5365800	7752200	0.00887452	0.0081408	0.0134201	3	0.0101451	1137200	2419300	2272700
CDS/locus_tag="FG28_RS03465"	CDS/locus_tag=FG28_RS03465	FG28_RS03465	FG28_RS03465	WP_036380018.1	OmpA family protein	0	5	5	3	0	0	0	5	4	4	1	1	1	2	2	2	7764300	796930	426630	448890	0.000676103	0.00062194	0.000646372	3	0.000648138	0	0	0	0	0	0	0	0	1822800	1156000	1675000	0.00234503	0.00175384	0.00289965	3	0.00233284	114450	232490	0
CDS/locus_tag="FG28_RS03470"	CDS/locus_tag=FG28_RS03470	FG28_RS03470	FG28_RS03470	WP_036380021.1	hypothetical protein	0	2	1	1	2	2	1	2	2	2	2	2	2	1	2	2	9420200	979630	92024	94616	0.000831103	0.000134152	0.000136241	3	0.000367165	313760	144650	81246	0.000338257	0.000197909	7.35902e-05	3	0.000203252	1624900	2960300	1362300	0.00209043	0.00449126	0.00235833	3	0.00298001	88205	78026	139980
CDS/locus_tag="FG28_RS03480"	CDS/locus_tag=FG28_RS03480	FG28_RS03480	FG28_RS03480	WP_156102194.1	hypothetical protein	0	1	0	1	1	1	0	1	1	1	0	0	0	0	0	0	2296800	218320	0	230310	0.000185219	0	0.000331631	2	0.000258425	291820	343850	0	0.000314604	0.000470453	0	2	0.000392529	566580	356700	289270	0.000728904	0.000541172	0.000500766	3	0.000590281	0	0	0
CDS/gene="lipB"	CDS/gene=lipB	lipB	FG28_RS03485	WP_036380028.1	lipoyl(octanoyl) transferase LipB	0	1	1	1	2	1	2	1	1	1	2	1	1	1	1	1	7121800	570770	209020	335550	0.000484232	0.000304709	0.00048317	3	0.000424037	128790	334400	1353300	0.000138845	0.000457524	0.00122578	3	0.000607383	516420	483190	382610	0.000664374	0.000733078	0.00066235	3	0.000686601	378700	500950	649670
CDS/locus_tag="FG28_RS03490"	CDS/locus_tag=FG28_RS03490	FG28_RS03490	FG28_RS03490	WP_036380030.1	hypothetical protein	0	7	6	5	7	7	6	4	6	6	4	3	3	5	5	5	244980000	21288000	14293000	10898000	0.0180604	0.0208363	0.0156924	3	0.0181964	19170000	22581000	32464000	0.0206667	0.0308952	0.0294049	3	0.0269889	14335000	14056000	6234600	0.018442	0.0213253	0.0107929	3	0.0168534	16649000	13824000	15123000
CDS/locus_tag="FG28_RS03495"	CDS/locus_tag=FG28_RS03495	FG28_RS03495	FG28_RS03495	WP_036380032.1	response regulator transcription factor	Transcription factor, LuxR family contains 1 HTH_LUXR	1	1	1	1	1	1	0	0	0	1	1	0	0	0	0	1813000	216210	137090	132180	0.000183429	0.000199849	0.00019033	3	0.000191203	117340	268900	289740	0.000126501	0.000367907	0.000262438	3	0.000252282	0	0	0	0	0	0	0	0	417820	233700	0
CDS/gene="lysS"	CDS/gene=lysS	lysS	FG28_RS03505	WP_036380034.1	lysine--tRNA ligase	0	24	20	19	22	23	24	17	17	16	18	22	22	27	26	23	247340000	21392000	10124000	9154700	0.0181486	0.0147587	0.0131822	3	0.0153632	17058000	16087000	21352000	0.0183898	0.0220101	0.01934	3	0.0199133	14922000	9950400	11972000	0.0191971	0.0150964	0.0207252	3	0.0183396	7991900	16143000	21607000
CDS/locus_tag="FG28_RS03510"	CDS/locus_tag=FG28_RS03510	FG28_RS03510	FG28_RS03510	WP_036386108.1	TonB-dependent receptor	SusC-like	2	2	2	1	1	0	1	1	1	0	0	0	1	0	0	919870	84096	224210	128090	7.13457e-05	0.000326853	0.000184441	3	0.000194213	17718	157750	0	1.91014e-05	0.000215833	0	2	0.000117467	88226	83749	136030	0.000113503	0.000127061	0.000235487	3	0.000158683	0	0	0
CDS/locus_tag="FG28_RS03515"	CDS/locus_tag=FG28_RS03515	FG28_RS03515	FG28_RS03515	WP_036386110.1	DASS family sodium-coupled anion symporter	0	2	1	2	0	0	1	0	0	0	1	0	0	1	1	0	2756900	729590	117860	303490	0.000618973	0.000171816	0.000437006	3	0.000409265	0	0	0	0	0	0	0	0	0	0	0	0	0	0	0	0	1036500	0	0
CDS/locus_tag="FG28_RS03530"	CDS/locus_tag=FG28_RS03530	FG28_RS03530	FG28_RS03530	WP_036380041.1	MarR family transcriptional regulator	0	10	9	7	9	9	9	7	6	4	5	6	4	7	7	9	124130000	16494000	9827200	5735200	0.0139933	0.0143261	0.00825831	3	0.0121925	4269100	6846500	21179000	0.00460241	0.00936734	0.0191833	3	0.011051	1373600	1528400	1184000	0.00176713	0.00231883	0.00204967	3	0.00204521	2375000	19809000	19367000
CDS/locus_tag="FG28_RS03550"	CDS/locus_tag=FG28_RS03550	FG28_RS03550	FG28_RS03550	WP_051947167.1	adenylate/guanylate cyclase domain-containing protein	0	0	1	1	1	1	0	1	0	1	0	0	0	1	1	1	97466000	0	631450	2515400	0	0.000920526	0.00362201	2	0.00227127	555470	798070	0	0.000598839	0.00109191	0	2	0.000845377	4545600	0	2057200	0.00584791	0	0.00356129	2	0.0047046	0	0	0
CDS/locus_tag="FG28_RS03555"	CDS/locus_tag=FG28_RS03555	FG28_RS03555	FG28_RS03555	WP_036380049.1	helix-turn-helix transcriptional regulator	Transcription factor, AraC family contains 1 HTH_AraC	2	2	2	1	1	1	1	1	1	1	1	1	1	1	1	9168600	1302100	776240	965410	0.00110468	0.0011316	0.00139013	3	0.0012088	592060	519240	870310	0.000638286	0.000710421	0.000788301	3	0.000712336	752710	646310	476180	0.00096836	0.000980558	0.000824333	3	0.000924417	383220	318650	289670
CDS/locus_tag="FG28_RS03565"	CDS/locus_tag=FG28_RS03565	FG28_RS03565	FG28_RS03565	WP_036380054.1	hypothetical protein	0	0	0	0	0	0	0	1	1	1	1	2	3	1	1	1	1903400	0	0	0	0	0	0	0	0	0	0	0	0	0	0	0	0	59454	135400	108460	7.64875e-05	0.000205424	0.000187759	3	0.000156557	273750	310770	821810
CDS/locus_tag="FG28_RS03570"	CDS/locus_tag=FG28_RS03570	FG28_RS03570	FG28_RS03570	WP_051947168.1	TonB-dependent receptor	TonB-dependent hemoglobin/transferrin/lactoferrin receptor family *	0	0	0	0	0	0	0	1	1	0	0	0	0	0	0	52624	0	0	0	0	0	0	0	0	0	0	0	0	0	0	0	0	0	17541	35083	0	2.66126e-05	6.07335e-05	2	4.3673e-05	0	0	0
CDS/locus_tag="FG28_RS03575"	CDS/locus_tag=FG28_RS03575	FG28_RS03575	FG28_RS03575	WP_036380056.1	hypothetical protein	0	0	1	1	1	1	1	3	2	2	0	1	1	1	1	0	9635100	0	110270	278010	0	0.000160751	0.000400316	2	0.000280534	36486	183980	560760	3.93347e-05	0.00025172	0.00050792	3	0.000266325	3783700	1319000	1198000	0.00486772	0.00200114	0.0020739	3	0.00298092	0	987370	679570
CDS/locus_tag="FG28_RS03580"	CDS/locus_tag=FG28_RS03580	FG28_RS03580	FG28_RS03580	WP_036386115.1	arsenate reductase	0	2	1	1	1	1	1	3	3	2	1	1	1	1	2	1	36368000	2657500	1844700	1690700	0.00225458	0.0026892	0.0024345	3	0.00245943	1160700	789280	1710400	0.00125132	0.00107989	0.00154923	3	0.00129348	6928100	7960000	1827000	0.00891299	0.0120766	0.00316279	3	0.0080508	389830	483410	453260
CDS/locus_tag="FG28_RS03590"	CDS/locus_tag=FG28_RS03590	FG28_RS03590	FG28_RS03590	WP_036380059.1	hypothetical protein	0	0	0	0	0	0	0	0	0	0	2	2	2	0	0	0	625430	0	0	0	0	0	0	0	0	0	0	0	0	0	0	0	0	0	0	0	0	0	0	0	0	98936	234750	291750
CDS/locus_tag="FG28_RS03595"	CDS/locus_tag=FG28_RS03595	FG28_RS03595	FG28_RS03595	WP_036380060.1	hypothetical protein	0	1	1	0	0	0	0	1	1	1	1	1	1	1	1	1	870410	108610	71494	0	9.2143e-05	0.000104224	0	2	9.81834e-05	0	0	0	0	0	0	0	0	77385	60572	53843	9.95557e-05	9.18976e-05	9.32096e-05	3	9.48876e-05	132580	84495	111580
CDS/gene="hemL"	CDS/gene=hemL	hemL	FG28_RS03600	WP_036380062.1	glutamate-1-semialdehyde 2,1-aminomutase	0	11	9	9	9	9	10	10	10	8	12	10	9	10	8	9	330440000	24233000	12620000	15180000	0.0205589	0.0183974	0.0218582	3	0.0202715	14204000	12443000	44753000	0.015313	0.0170244	0.0405359	3	0.0242911	13928000	9069700	17393000	0.0179184	0.0137602	0.0301097	3	0.0205961	37974000	26085000	33418000
CDS/locus_tag="FG28_RS03605"	CDS/locus_tag=FG28_RS03605	FG28_RS03605	FG28_RS03605	WP_036380063.1	LysM peptidoglycan-binding domain-containing protein	CAZyme, multi-domain, GH73 and CBM50	3	2	2	2	0	2	0	0	0	3	2	3	1	1	1	5337300	586960	265670	289850	0.000497968	0.000387293	0.000417365	3	0.000434209	306060	0	273960	0.000329956	0	0.000248145	2	0.00028905	0	0	0	0	0	0	0	0	1133100	780700	1210600
CDS/locus_tag="FG28_RS03610"	CDS/locus_tag=FG28_RS03610	FG28_RS03610	FG28_RS03610	WP_051947169.1	1-aminocyclopropane-1-carboxylate deaminase/D-cysteine desulfhydrase	0	6	5	5	6	5	7	3	2	2	2	2	3	3	4	3	75883000	3305000	2231400	2240300	0.00280391	0.00325293	0.00322588	3	0.00309424	2011200	814080	5185500	0.00216823	0.00111382	0.00469687	3	0.00265964	17318000	11127000	13701000	0.0222796	0.0168815	0.0237183	3	0.0209598	618060	568260	1671200
CDS/locus_tag="FG28_RS03620"	CDS/locus_tag=FG28_RS03620	FG28_RS03620	FG28_RS03620	WP_036380064.1	DUF4136 domain-containing protein	0	13	14	16	16	16	13	17	16	17	13	15	14	17	17	16	11744000000	984640000	926320000	1086100000	0.835353	1.35039	1.56391	3	1.24988	831440000	644580000	662930000	0.896356	0.88191	0.600462	3	0.792909	1473000000	1103100000	956520000	1.89501	1.67358	1.65587	3	1.74149	183780000	372070000	60878000
CDS/locus_tag="FG28_RS03625"	CDS/locus_tag=FG28_RS03625	FG28_RS03625	FG28_RS03625	WP_036380066.1	aromatic amino acid hydroxylase	0	2	2	3	6	6	6	3	5	5	0	1	1	8	8	7	30509000	513840	923240	563500	0.000435934	0.0013459	0.000811403	3	0.000864411	568200	1785600	3993600	0.000612563	0.00244305	0.00361728	3	0.0022243	3505100	3783400	2320300	0.00450931	0.00574004	0.00401676	3	0.00475537	0	376920	817530
CDS/locus_tag="FG28_RS03630"	CDS/locus_tag=FG28_RS03630	FG28_RS03630	FG28_RS03630	WP_036380067.1	DUF4230 domain-containing protein	0	7	6	7	8	5	7	3	5	4	3	1	1	5	6	6	15932000	2277500	2833100	2559700	0.0019322	0.00413009	0.0036858	3	0.00324936	1159300	570600	4157400	0.00124981	0.000780691	0.00376565	3	0.00193205	316620	301810	192330	0.000407331	0.000457895	0.00033295	3	0.000399392	306000	137870	6799.9
CDS/locus_tag="FG28_RS03635"	CDS/locus_tag=FG28_RS03635	FG28_RS03635	FG28_RS03635	WP_036380068.1	GSCFA domain-containing protein	0	3	3	2	4	4	3	2	2	1	1	1	1	3	3	3	8416300	1455000	359080	278790	0.0012344	0.000523466	0.000401439	3	0.000719768	985720	928660	1261300	0.00106268	0.00127059	0.00114245	3	0.00115857	501000	330040	81884	0.000644536	0.000500725	0.000141752	3	0.000429004	115630	123120	91735
CDS/gene="alaS"	CDS/gene=alaS	alaS	FG28_RS03645	WP_036380073.1	alanine--tRNA ligase	0	36	28	30	36	33	25	29	30	29	22	24	24	34	33	33	138040000	13833000	5264100	6559100	0.0117357	0.00767399	0.00944467	3	0.00961812	12477000	5943100	1025400	0.0134512	0.00813131	0.000928777	3	0.00750375	11566000	10357000	10563000	0.0148796	0.0157133	0.018286	3	0.016293	6571900	5233700	7184300
CDS/locus_tag="FG28_RS03650"	CDS/locus_tag=FG28_RS03650	FG28_RS03650	FG28_RS03650	WP_036380075.1	M23 family metallopeptidase	0	18	15	14	17	14	15	12	12	11	15	12	12	17	15	14	196580000	17761000	9238200	10416000	0.0150682	0.0134674	0.0149984	3	0.0145113	12870000	18255000	23654000	0.0138748	0.0249764	0.0214251	3	0.0200921	8912600	8138500	4157300	0.011466	0.0123474	0.00719685	3	0.0103368	21582000	12491000	13266000
CDS/locus_tag="FG28_RS03655"	CDS/locus_tag=FG28_RS03655	FG28_RS03655	FG28_RS03655	WP_036380078.1	MerR family transcriptional regulator	Transcription factor, MerR family contains 1 MerR	5	5	5	4	4	2	3	3	2	2	3	3	5	5	3	117600000	18236000	13752000	14232000	0.0154711	0.0200476	0.0204931	3	0.0186706	11874000	9380400	4657200	0.0128011	0.0128342	0.00421835	3	0.00995121	7543000	8628300	2473600	0.00970406	0.0130905	0.00428214	3	0.00902558	1950200	2817100	1237200
CDS/locus_tag="FG28_RS03660"	CDS/locus_tag=FG28_RS03660	FG28_RS03660	FG28_RS03660	WP_036380080.1	LemA family protein	0	14	14	14	14	14	14	16	15	14	14	13	13	16	14	16	3797700000	355120000	284560000	248650000	0.301278	0.414831	0.35804	3	0.35805	352730000	220330000	365650000	0.38027	0.301454	0.331195	3	0.33764	254250000	217500000	275630000	0.327092	0.329983	0.477153	3	0.378076	131030000	196770000	167550000
CDS/locus_tag="FG28_RS03665"	CDS/locus_tag=FG28_RS03665	FG28_RS03665	FG28_RS03665	WP_036380082.1	TPM domain-containing protein	0	2	2	2	3	4	4	2	2	2	2	4	2	1	1	1	13939000	1332200	675960	376870	0.00113022	0.000985413	0.000542668	3	0.000886099	1328400	944720	2779000	0.00143212	0.00129256	0.00251714	3	0.00174727	431910	397770	127450	0.000555652	0.000603482	0.000220633	3	0.000459922	855230	2657100	67420
CDS/locus_tag="FG28_RS03670"	CDS/locus_tag=FG28_RS03670	FG28_RS03670	FG28_RS03670	WP_036380084.1	TPM domain-containing protein	0	8	7	5	10	9	8	2	1	1	3	2	0	2	2	2	74713000	14353000	15875000	2998000	0.0121769	0.0231425	0.00431692	3	0.0132121	12726000	13063000	14190000	0.0137196	0.0178727	0.0128529	3	0.0148151	138520	40045	25367	0.000178206	6.07548e-05	4.39137e-05	3	9.42914e-05	132890	676740	0
CDS/locus_tag="FG28_RS03675"	CDS/locus_tag=FG28_RS03675	FG28_RS03675	FG28_RS03675	WP_036380086.1	hypothetical protein	0	0	0	0	1	1	1	0	0	0	0	0	0	0	0	0	22235000	0	0	0	0	0	0	0	0	3866300	7838400	10531000	0.00416817	0.0107245	0.00953867	3	0.00814376	0	0	0	0	0	0	0	0	0	0	0
CDS/locus_tag="FG28_RS03680"	CDS/locus_tag=FG28_RS03680	FG28_RS03680	FG28_RS03680	WP_036380088.1	membrane protein	0	54	51	49	58	50	42	23	32	28	42	27	32	35	40	34	51915000	9565600	5555700	7027500	0.00811531	0.00809908	0.0101191	3	0.00877784	7020700	4698000	1820700	0.00756885	0.00642777	0.00164914	3	0.00521525	940260	1988400	1095200	0.00120964	0.00301673	0.00189594	3	0.00204077	2947600	1032700	1539200
CDS/gene="pbpC"	CDS/gene=pbpC	pbpC	FG28_RS03685	WP_036380090.1	penicillin-binding protein 1C	CAZyme, single-domain, contains GT51	1	1	1	3	1	3	1	1	1	0	0	0	1	2	1	1654600	42896	22317	123330	3.63923e-05	3.25337e-05	0.000177587	3	8.2171e-05	165740	383420	187030	0.00017868	0.000524593	0.000169406	3	0.000290893	8337.2	12029	42161	1.07258e-05	1.825e-05	7.29865e-05	3	3.39874e-05	0	0	0
CDS/locus_tag="FG28_RS03690"	CDS/locus_tag=FG28_RS03690	FG28_RS03690	FG28_RS03690	WP_051947170.1	hypothetical protein	0	1	1	1	3	3	3	1	1	1	2	1	1	1	1	1	4586200	564760	290790	189160	0.000479134	0.000423913	0.000272378	3	0.000391808	548610	368890	1119500	0.000591443	0.000504713	0.00101401	3	0.000703389	77013	74536	65721	9.90771e-05	0.000113083	0.000113772	3	0.000108644	315710	258260	264840
CDS/locus_tag="FG28_RS03695"	CDS/locus_tag=FG28_RS03695	FG28_RS03695	FG28_RS03695	WP_036380092.1	ribosome biogenesis GTPase Der	0	9	8	8	7	9	8	7	6	6	5	6	6	4	6	5	136700000	18743000	7280500	7257500	0.0159013	0.0106135	0.0104503	3	0.0123217	12718000	13102000	9487200	0.013711	0.0179261	0.00859322	3	0.0134101	11511000	3742000	6147800	0.0148089	0.00567723	0.0106427	3	0.0103763	7579500	9241900	8998600
CDS/locus_tag="FG28_RS03705"	CDS/locus_tag=FG28_RS03705	FG28_RS03705	FG28_RS03705	WP_036380095.1	GTPase Era	0	10	7	8	12	11	11	7	6	7	12	8	8	9	8	8	89158000	9808400	6012400	5117300	0.00832129	0.00876486	0.00736857	3	0.00815158	7836600	10266000	14348000	0.00844845	0.0140459	0.012996	3	0.0118301	3034900	2038900	985190	0.00390439	0.00309334	0.0017055	3	0.00290108	8102800	5185200	5162900
CDS/locus_tag="FG28_RS03735"	CDS/locus_tag=FG28_RS03735	FG28_RS03735	FG28_RS03735	WP_036380102.1	endonuclease/exonuclease/phosphatase family protein	0	4	2	1	4	3	3	1	1	0	4	2	2	2	2	1	13629000	1823200	588090	151410	0.00154677	0.000857316	0.00021802	3	0.000874037	1959400	1169900	2804600	0.00211238	0.00160065	0.00254032	3	0.00208445	214760	170450	0	0.000276288	0.000258601	0	2	0.000267444	730070	342750	518940
CDS/locus_tag="FG28_RS03740"	CDS/locus_tag=FG28_RS03740	FG28_RS03740	FG28_RS03740	WP_051947171.1	PQQ-binding-like beta-propeller repeat protein	0	1	2	3	3	4	3	2	3	2	2	1	1	1	2	1	3481100	325590	247000	169210	0.000276226	0.000360076	0.000243651	3	0.000293318	546830	842440	157670	0.000589524	0.00115262	0.000142813	3	0.000628319	143710	150710	80314	0.000184883	0.000228652	0.000139035	3	0.00018419	80138	59583	3602.7
CDS/locus_tag="FG28_RS03745"	CDS/locus_tag=FG28_RS03745	FG28_RS03745	FG28_RS03745	WP_036380104.1	cupin domain-containing protein	0	5	3	3	7	6	6	2	2	2	5	4	4	4	4	3	22205000	1767700	543970	629780	0.00149969	0.000792998	0.000906842	3	0.00106651	2126300	1909000	4642400	0.00229231	0.00261188	0.00420495	3	0.00303638	260740	148510	401190	0.000335442	0.000225314	0.000694515	3	0.000418423	3496400	1220000	1840900
CDS/locus_tag="FG28_RS03750"	CDS/locus_tag=FG28_RS03750	FG28_RS03750	FG28_RS03750	WP_051947563.1	gluconolaconase	0	23	20	20	23	24	24	21	21	22	12	17	16	17	19	18	231540000	23542000	15850000	7130300	0.0199727	0.0231061	0.0102672	3	0.017782	17245000	13789000	28882000	0.0185914	0.018866	0.0261605	3	0.021206	25882000	17201000	18287000	0.0332972	0.0260967	0.0316573	3	0.0303504	5623600	9010700	8612400
CDS/locus_tag="FG28_RS03765"	CDS/locus_tag=FG28_RS03765	FG28_RS03765	FG28_RS03765	WP_036380107.1	TolC family protein	0	11	11	10	12	10	10	10	10	10	13	8	9	13	11	11	364590000	28542000	11511000	17238000	0.0242146	0.0167807	0.0248216	3	0.021939	18700000	12197000	29943000	0.02016	0.0166879	0.0271215	3	0.0213231	17854000	19634000	12402000	0.0229691	0.029788	0.0214696	3	0.0247422	45498000	25578000	32356000
CDS/locus_tag="FG28_RS03770"	CDS/locus_tag=FG28_RS03770	FG28_RS03770	FG28_RS03770	WP_036380109.1	efflux RND transporter permease subunit	0	29	28	24	27	31	26	15	20	17	29	19	22	26	27	19	98268000	11019000	5659900	6646700	0.00934835	0.00825099	0.00957081	3	0.00905671	8069800	9619600	3479400	0.00869986	0.0131615	0.00315154	3	0.00833762	2137300	4424200	3979100	0.00274963	0.00671224	0.00688837	3	0.00545008	14289000	5307000	6133700
CDS/locus_tag="FG28_RS03775"	CDS/locus_tag=FG28_RS03775	FG28_RS03775	FG28_RS03775	WP_036380111.1	HlyD family efflux transporter periplasmic adaptor subunit	0	15	16	16	14	15	13	12	12	13	18	17	17	17	16	15	697820000	44896000	25294000	31576000	0.0380891	0.0368735	0.0454674	3	0.0401433	31511000	28789000	51312000	0.0339713	0.0393889	0.0464769	3	0.0399457	28593000	31655000	24742000	0.0367849	0.0480258	0.0428318	3	0.0425475	86381000	73744000	83959000
CDS/locus_tag="FG28_RS03780"	CDS/locus_tag=FG28_RS03780	FG28_RS03780	FG28_RS03780	WP_036380112.1	hypothetical protein	0	10	9	10	13	10	10	10	8	9	12	12	12	9	12	11	459640000	18761000	8608600	9957600	0.0159165	0.0125496	0.0143383	3	0.0142681	43494000	7086400	68829000	0.0468898	0.00969557	0.0623433	3	0.0396429	19071000	15419000	8977400	0.0245348	0.0233931	0.0155411	3	0.0211564	39942000	19935000	51767000
CDS/locus_tag="FG28_RS03785"	CDS/locus_tag=FG28_RS03785	FG28_RS03785	FG28_RS03785	WP_036380114.1	ABC-F family ATP-binding cassette domain-containing protein	0	10	12	10	15	16	13	5	4	6	9	11	13	11	11	9	31886000	2466900	1306700	528910	0.00209288	0.0019049	0.000761595	3	0.00158646	2650700	3818100	3406300	0.00285766	0.0052239	0.00308533	3	0.00372229	1057600	277140	921410	0.0013606	0.000420467	0.00159509	3	0.00112538	1939100	3563700	2493700
CDS/gene="gldN"	CDS/gene=gldN	gldN	FG28_RS03800	WP_036380120.1	gliding motility protein GldN	0	31	26	25	30	29	29	23	22	21	28	23	22	26	24	24	3775900000	310760000	167630000	299180000	0.263644	0.244371	0.430799	3	0.312938	308690000	239080000	396650000	0.332791	0.327108	0.359274	3	0.339724	278090000	214470000	41668000	0.357762	0.325386	0.072133	3	0.25176	428180000	252740000	209560000
CDS/gene="gldM"	CDS/gene=gldM	gldM	FG28_RS03805	WP_036380121.1	gliding motility protein GldM	0	41	41	37	43	39	41	38	37	38	43	42	40	40	38	38	3577300000	274380000	176590000	186990000	0.23278	0.257432	0.269253	3	0.253155	157790000	71793000	157060000	0.17011	0.0982267	0.14226	3	0.136866	238080000	163400000	189310000	0.30629	0.247905	0.327721	3	0.293972	479580000	464270000	401070000
CDS/gene="gldL"	CDS/gene=gldL	gldL	FG28_RS03810	WP_036380122.1	gliding motility protein GldL	0	14	10	12	12	12	12	11	11	11	14	11	10	11	11	12	3185000000	488590000	349760000	299040000	0.414512	0.509879	0.430598	3	0.451663	210500000	126490000	382980000	0.226935	0.173063	0.346892	3	0.248963	107030000	100730000	91635000	0.137694	0.152824	0.158633	3	0.149717	386760000	232990000	84430000
CDS/gene="gldK"	CDS/gene=gldK	gldK	FG28_RS03815	WP_036380124.1	gliding motility lipoprotein GldK	*	22	22	20	23	23	23	24	23	24	22	24	23	25	24	23	3453000000	306910000	177550000	86318000	0.260378	0.258832	0.124292	3	0.214501	245800000	129860000	277550000	0.264991	0.177674	0.251397	3	0.231354	440050000	295670000	287660000	0.566124	0.44858	0.497979	3	0.504227	206630000	185850000	241040000
CDS/locus_tag="FG28_RS03820"	CDS/locus_tag=FG28_RS03820	FG28_RS03820	FG28_RS03820	WP_036380127.1	formimidoylglutamase	0	13	13	12	17	15	16	12	10	11	13	11	13	14	12	12	515860000	75933000	71380000	59798000	0.0644204	0.104058	0.0861052	3	0.084861	15428000	12763000	98221000	0.0166326	0.0174623	0.0889657	3	0.0410202	11580000	6082500	81187000	0.0148977	0.00922815	0.140546	3	0.0548905	23450000	9361000	18080000
CDS/gene="topA"	CDS/gene=topA	topA	FG28_RS03825	WP_036386129.1	type I DNA topoisomerase	0	55	43	42	51	51	30	48	48	51	46	51	50	57	56	46	577780000	55787000	28163000	31524000	0.0473288	0.0410559	0.0453925	3	0.0445924	47039000	27549000	4541900	0.0507116	0.0376924	0.00411392	3	0.0308393	41904000	41939000	49370000	0.0539094	0.0636283	0.0854662	3	0.067668	34868000	39640000	50259000
CDS/locus_tag="FG28_RS03830"	CDS/locus_tag=FG28_RS03830	FG28_RS03830	FG28_RS03830	WP_036380128.1	hypothetical protein	0	1	2	2	1	0	1	2	3	3	2	1	1	4	4	3	182590000	397110	597710	4659700	0.000336902	0.00087134	0.00670966	3	0.0026393	131790	0	111050	0.00014208	0	0.000100586	2	0.000121333	8618200	37256000	12249000	0.0110873	0.0565234	0.0212047	3	0.0296051	1646700	4171100	4392800
CDS/gene="miaB"	CDS/gene=miaB	miaB	FG28_RS03840	WP_036380131.1	tRNA (N6-isopentenyl adenosine(37)-C2)-methylthiotransferase MiaB	0	2	3	3	2	1	1	2	1	1	8	6	6	1	1	1	9163200	650500	500610	671240	0.000551874	0.000729788	0.000966541	3	0.000749401	274440	51408	84210	0.000295867	7.03361e-05	7.62749e-05	3	0.000147493	490550	64954	120310	0.000631092	9.85458e-05	0.000208273	3	0.000312637	2304900	2260300	1194300
CDS/locus_tag="FG28_RS03845"	CDS/locus_tag=FG28_RS03845	FG28_RS03845	FG28_RS03845	WP_036380133.1	sigma-54-dependent Fis family transcriptional regulator	DNA-binding protein, Fis family contains 1 AAA_5,1 HTH_8	19	15	13	17	13	12	9	10	9	9	14	13	14	14	14	143260000	13578000	6951000	2898900	0.0115194	0.0101331	0.00417422	3	0.00860891	11008000	6529000	12496000	0.0118675	0.00893294	0.0113185	3	0.0107063	11028000	7883000	5835500	0.0141875	0.0119598	0.010102	3	0.0120831	7361500	10845000	13747000
CDS/locus_tag="FG28_RS03850"	CDS/locus_tag=FG28_RS03850	FG28_RS03850	FG28_RS03850	WP_036380135.1	LptE family protein	0	3	4	5	5	6	5	5	5	5	3	3	3	3	3	4	324600000	31421000	22102000	22388000	0.0266571	0.0322202	0.0322372	3	0.0303715	37553000	30752000	31439000	0.040485	0.0420747	0.0284765	3	0.0370121	22474000	24082000	22891000	0.0289128	0.0365363	0.0396275	3	0.0350255	5829900	20041000	3016500
CDS/locus_tag="FG28_RS03855"	CDS/locus_tag=FG28_RS03855	FG28_RS03855	FG28_RS03855	WP_036380137.1	hypothetical protein	0	3	3	3	4	4	4	2	3	3	5	4	4	3	3	3	25531000	2614300	1036500	954640	0.00221793	0.00151101	0.00137462	3	0.00170119	1155800	705690	1989400	0.00124604	0.000965521	0.00180194	3	0.00133783	1285700	810910	1046700	0.00165405	0.00123028	0.00181198	3	0.00156544	4001400	2301600	2319200
CDS/gene="secG"	CDS/gene=secG	secG	FG28_RS03860	WP_036380139.1	preprotein translocase subunit SecG	0	1	1	1	1	1	1	1	1	1	3	3	1	1	1	0	16722000	3504900	859410	890000	0.0029735	0.00125285	0.00128154	3	0.00183596	967160	1013000	932800	0.00104267	0.00138598	0.000844903	3	0.00109118	488030	356410	360690	0.00062785	0.000540732	0.000624404	3	0.000597662	1754100	4393800	37739
CDS/locus_tag="FG28_RS03865"	CDS/locus_tag=FG28_RS03865	FG28_RS03865	FG28_RS03865	WP_036380142.1	co-chaperone GroES	0	7	8	8	9	9	8	9	9	9	5	6	6	11	11	11	1688600000	153470000	111260000	97409000	0.130202	0.162195	0.140263	3	0.14422	90861000	105390000	71571000	0.0979551	0.144194	0.0648269	3	0.102325	104280000	95914000	53720000	0.134156	0.145517	0.0929967	3	0.124223	73698000	114840000	20116000
CDS/gene="groL"	CDS/gene=groL	groL	FG28_RS03870	WP_036380144.1	chaperonin GroEL	0	39	39	37	48	43	45	42	43	41	43	44	44	51	49	48	7240600000	457690000	253870000	146940000	0.388297	0.370091	0.211584	3	0.323324	353440000	373210000	441800000	0.381035	0.510624	0.400169	3	0.430609	542990000	394320000	416450000	0.698556	0.598248	0.720932	3	0.672579	385500000	434610000	598930000
CDS/locus_tag="FG28_RS03880"	CDS/locus_tag=FG28_RS03880	FG28_RS03880	FG28_RS03880	WP_036380149.1	efflux RND transporter periplasmic adaptor subunit	0	0	0	0	2	0	0	0	0	1	2	5	6	0	0	0	5223100	0	0	0	0	0	0	0	0	492850	0	0	0.00053133	0	0	1	0	0	0	150740	0	0	0.000260952	1	0	325360	2588900	1665300
CDS/locus_tag="FG28_RS03885"	CDS/locus_tag=FG28_RS03885	FG28_RS03885	FG28_RS03885	WP_036380151.1	membrane protein	0	4	2	2	5	3	3	2	2	2	1	3	3	1	2	1	7973700	1481900	623020	470920	0.00125722	0.000908237	0.000678094	3	0.000947851	443200	415910	1000300	0.000477803	0.000569046	0.000906042	3	0.000650964	297990	318790	460580	0.000383364	0.000483657	0.000797327	3	0.000554782	760210	418150	235390
CDS/locus_tag="FG28_RS03890"	CDS/locus_tag=FG28_RS03890	FG28_RS03890	FG28_RS03890	WP_036380153.1	copper-translocating P-type ATPase	0	5	6	5	5	5	2	5	5	4	5	5	5	5	7	5	9444400	673610	319900	229120	0.00057148	0.000466349	0.000329918	3	0.000455916	369550	234710	36511	0.000398403	0.000321129	3.30706e-05	3	0.000250867	1049100	785050	823240	0.00134967	0.00119105	0.00142514	3	0.00132195	895550	1263000	1055200
CDS/locus_tag="FG28_RS03895"	CDS/locus_tag=FG28_RS03895	FG28_RS03895	FG28_RS03895	WP_036380155.1	helix-turn-helix transcriptional regulator	Transcription factor, AraC family contains 1 HTH_AraC	0	0	0	0	0	0	0	0	0	2	2	0	0	0	0	944310	0	0	0	0	0	0	0	0	0	0	0	0	0	0	0	0	0	0	0	0	0	0	0	0	366720	577590	0
CDS/locus_tag="FG28_RS03905"	CDS/locus_tag=FG28_RS03905	FG28_RS03905	FG28_RS03905	WP_081894484.1	TolC family protein	0	0	1	0	0	0	0	0	1	1	2	2	2	0	1	1	1190800	0	20841	0	0	3.0382e-05	0	1	0	0	0	0	0	0	0	0	0	0	50406	54322	0	7.64741e-05	9.40388e-05	2	8.52565e-05	211910	410800	329980
CDS/locus_tag="FG28_RS03915"	CDS/locus_tag=FG28_RS03915	FG28_RS03915	FG28_RS03915	WP_036380160.1	efflux RND transporter permease subunit	0	8	8	7	7	10	7	1	1	1	9	7	9	4	7	8	2418900	295170	190200	200970	0.000250418	0.000277273	0.000289384	3	0.000272358	178650	345590	99362	0.000192598	0.000472834	8.99991e-05	3	0.000251811	27806	37694	19865	3.57724e-05	5.7188e-05	3.4389e-05	3	4.24498e-05	448810	85308	160900
CDS/locus_tag="FG28_RS03925"	CDS/locus_tag=FG28_RS03925	FG28_RS03925	FG28_RS03925	WP_036380162.1	GAF domain-containing protein	0	1	1	1	2	2	2	0	0	0	2	0	0	2	2	2	22344000	1823000	1042100	857190	0.00154661	0.00151917	0.0012343	3	0.00143336	3630300	5412600	4681700	0.00391374	0.00740549	0.00424054	3	0.00518659	0	0	0	0	0	0	0	0	1324800	0	0
CDS/gene="purH"	CDS/gene=purH	purH	FG28_RS03930	WP_036380164.1	bifunctional phosphoribosylaminoimidazolecarboxamide formyltransferase/IMP cyclohydrolase	0	17	18	18	17	20	19	14	17	14	14	16	19	22	21	21	955200000	57341000	39439000	30022000	0.0486472	0.0574941	0.0432297	3	0.0497903	60015000	57124000	88023000	0.0647007	0.0781567	0.0797286	3	0.0741954	73967000	59192000	67006000	0.0951584	0.0898039	0.115997	3	0.10032	33548000	56752000	80594000
CDS/locus_tag="FG28_RS03935"	CDS/locus_tag=FG28_RS03935	FG28_RS03935	FG28_RS03935	WP_036380166.1	rod shape-determining protein	0	15	13	12	13	14	11	11	12	11	12	12	12	11	11	12	796470000	53006000	42799000	52059000	0.0449695	0.0623923	0.0749615	3	0.0607744	38782000	42928000	96075000	0.0418099	0.0587338	0.0870219	3	0.0625219	53715000	25399000	36882000	0.0691043	0.0385344	0.0638478	3	0.0571622	99032000	57038000	81533000
CDS/gene="mreC"	CDS/gene=mreC	mreC	FG28_RS03940	WP_036380168.1	rod shape-determining protein MreC	0	3	2	2	7	5	6	3	4	3	4	5	5	6	6	5	34779000	1760500	1324000	1181900	0.00149358	0.00193012	0.00170186	3	0.00170852	2318700	1866700	3632800	0.00249973	0.00255401	0.00329048	3	0.00278141	1775700	2009800	1311700	0.00228444	0.0030492	0.00227073	3	0.00253479	3065700	2865600	2637300
CDS/locus_tag="FG28_RS03950"	CDS/locus_tag=FG28_RS03950	FG28_RS03950	FG28_RS03950	WP_036380174.1	penicillin-binding protein	0	14	16	15	22	15	15	16	15	14	6	11	14	10	11	7	65734000	6265300	4011600	1511300	0.00531538	0.0058481	0.00217617	3	0.00444655	6279900	2575700	6501500	0.00677021	0.00352406	0.00588887	3	0.00539438	9113100	6123400	4519300	0.011724	0.0092902	0.00782353	3	0.00961257	1236600	3198000	6093900
CDS/locus_tag="FG28_RS03955"	CDS/locus_tag=FG28_RS03955	FG28_RS03955	FG28_RS03955	WP_036380176.1	rod shape-determining protein RodA	0	3	3	3	2	3	3	3	3	3	3	2	2	2	2	2	27309000	1065800	2094100	1195200	0.000904208	0.00305277	0.00172101	3	0.00189266	673300	1581800	1364500	0.000725869	0.00216421	0.00123592	3	0.00137533	2899000	3628000	2697600	0.00372956	0.00550427	0.00466991	3	0.00463458	2436900	1437100	2518500
CDS/locus_tag="FG28_RS03965"	CDS/locus_tag=FG28_RS03965	FG28_RS03965	FG28_RS03965	WP_036380181.1	alpha-L-fucosidase	CAZyme, single-domain, contains GH29	3	3	3	3	2	3	2	2	2	3	2	1	3	4	4	18537000	762020	1110900	897080	0.000646486	0.00161947	0.00129174	3	0.0011859	426160	792790	2420300	0.000459433	0.00108469	0.00219224	3	0.00124545	1772800	1354000	1164600	0.0022807	0.00205424	0.00201608	3	0.00211701	1575800	1119600	872940
CDS/locus_tag="FG28_RS03970"	CDS/locus_tag=FG28_RS03970	FG28_RS03970	FG28_RS03970	WP_036380182.1	carboxy terminal-processing peptidase	0	39	35	35	37	29	27	31	31	29	38	39	35	34	34	32	508970000	58915000	36554000	30232000	0.0499826	0.0532883	0.0435321	3	0.0489343	52114000	11401000	12320000	0.0561829	0.0155988	0.0111591	3	0.0276469	28995000	27131000	23974000	0.037302	0.0411622	0.0415023	3	0.0399888	57953000	58396000	44337000
CDS/gene="surE"	CDS/gene=surE	surE	FG28_RS03975	WP_036380184.1	5'/3'-nucleotidase SurE	0	2	1	2	2	1	0	0	0	1	0	0	0	1	0	0	9544400	3191700	594550	1967000	0.00270779	0.000866733	0.00283235	3	0.00213562	2041000	1379900	0	0.00220035	0.00188797	0	2	0.00204416	0	0	300660	0	0	0.000520484	1	0	0	0	0
CDS/gene="lpxB"	CDS/gene=lpxB	lpxB	FG28_RS03985	WP_036380189.1	lipid-A-disaccharide synthase	CAZyme, single-domain, contains GT19	4	3	3	3	2	3	2	2	1	2	0	0	3	4	3	10246000	1353000	1125500	922530	0.00114786	0.00164075	0.00132838	3	0.00137233	673100	626690	1053500	0.000725653	0.000857433	0.000954229	3	0.000845772	409360	644320	257100	0.000526641	0.000977539	0.000445075	3	0.000649752	777270	0	0
CDS/locus_tag="FG28_RS03990"	CDS/locus_tag=FG28_RS03990	FG28_RS03990	FG28_RS03990	WP_036380191.1	C40 family peptidase	0	5	5	5	6	6	3	5	5	4	2	3	3	6	6	2	24530000	4146100	1970100	1794800	0.00351749	0.00287201	0.00258439	3	0.0029913	3331100	2854500	773110	0.00359118	0.00390551	0.00070026	3	0.00273232	1331300	1154400	544080	0.00171272	0.00175141	0.000941877	3	0.00146867	743260	975420	319810
CDS/locus_tag="FG28_RS04000"	CDS/locus_tag=FG28_RS04000	FG28_RS04000	FG28_RS04000	WP_036380196.1	MFS transporter	0	2	2	1	1	1	1	1	1	1	1	1	0	1	1	1	3287900	1004600	294710	237420	0.000852287	0.000429627	0.000341869	3	0.000541261	63368	165690	16357	6.83155e-05	0.000226696	1.48157e-05	3	0.000103276	114500	46678	56635	0.000147304	7.08182e-05	9.80429e-05	3	0.000105388	656850	62168	0
CDS/locus_tag="FG28_RS04005"	CDS/locus_tag=FG28_RS04005	FG28_RS04005	FG28_RS04005	WP_036380198.1	S9 family peptidase	*	25	21	21	21	24	21	16	16	18	16	16	16	17	19	13	176010000	20001000	15320000	4166900	0.0169685	0.0223335	0.00600006	3	0.0151007	16174000	10315000	15707000	0.0174368	0.0141129	0.0142269	3	0.0152589	14603000	9311500	10101000	0.0187867	0.0141271	0.0174862	3	0.0168	6911900	9051600	10270000
CDS/locus_tag="FG28_RS04010"	CDS/locus_tag=FG28_RS04010	FG28_RS04010	FG28_RS04010	WP_036380200.1	hydroxymethylglutaryl-CoA reductase, degradative	0	7	8	8	14	11	12	5	5	5	9	6	7	6	5	6	61421000	7384900	3070600	3523800	0.00626523	0.00447631	0.00507404	3	0.00527186	2873400	2929000	9199400	0.00309774	0.00400744	0.00833254	3	0.00514591	3157300	1604100	2446000	0.00406186	0.00243368	0.00423436	3	0.00357663	6185300	5128500	7124200
CDS/locus_tag="FG28_RS04015"	CDS/locus_tag=FG28_RS04015	FG28_RS04015	FG28_RS04015	WP_036380202.1	hypothetical protein	0	2	3	3	4	4	4	2	1	2	3	3	2	2	2	2	20932000	495300	887000	1028300	0.000420205	0.00129307	0.00148068	3	0.00106465	1618200	1150500	3222900	0.00174454	0.00157411	0.00291921	3	0.00207929	1000500	263120	950470	0.00128714	0.000399196	0.00164539	3	0.00111058	3085300	3126500	2781600
CDS/locus_tag="FG28_RS04025"	CDS/locus_tag=FG28_RS04025	FG28_RS04025	FG28_RS04025	WP_036380206.1	peptidylprolyl isomerase	0	44	43	39	44	48	26	41	40	38	42	42	42	50	53	48	882160000	59771000	32280000	43215000	0.0507088	0.0470577	0.0622267	3	0.0533311	71939000	46622000	3178400	0.0775557	0.0637879	0.0028789	3	0.0480742	61795000	50127000	64000000	0.0794992	0.0760509	0.110793	3	0.0887809	55105000	62755000	61941000
CDS/locus_tag="FG28_RS04030"	CDS/locus_tag=FG28_RS04030	FG28_RS04030	FG28_RS04030	WP_036380207.1	HlyC/CorC family transporter	0	5	5	5	5	4	5	3	2	4	4	2	2	4	4	3	17076000	3093800	1318800	1049700	0.00262473	0.00192254	0.0015115	3	0.00201959	1610600	1698900	1379400	0.00173635	0.00232442	0.00124942	3	0.00177006	770760	682490	473040	0.000991582	0.00103545	0.000818897	3	0.000948642	1354200	604420	372460
CDS/gene="lptC"	CDS/gene=lptC	lptC	FG28_RS04040	WP_051947173.1	LPS export ABC transporter periplasmic protein LptC	0	5	5	4	6	6	4	3	3	3	7	5	3	5	5	5	107030000	11238000	6007900	5760100	0.00953415	0.0087583	0.00829416	3	0.0088622	6166800	6898800	6286700	0.00664828	0.0094389	0.00569431	3	0.00726049	4114700	4688400	3316800	0.00529356	0.00711307	0.00574183	3	0.00604949	5059600	8126300	2216100
CDS/locus_tag="FG28_RS04045"	CDS/locus_tag=FG28_RS04045	FG28_RS04045	FG28_RS04045	WP_036380212.1	tetratricopeptide repeat protein	0	33	30	30	34	32	33	31	30	29	34	32	33	33	33	30	7467700000	558720000	433920000	497390000	0.474009	0.632567	0.716209	3	0.607595	330910000	217200000	354880000	0.356746	0.297172	0.32144	3	0.325119	632300000	645120000	443990000	0.813453	0.978753	0.768607	3	0.853604	790310000	646120000	542380000
CDS/locus_tag="FG28_RS04050"	CDS/locus_tag=FG28_RS04050	FG28_RS04050	FG28_RS04050	WP_036380214.1	membrane protein	0	16	13	13	19	14	17	12	10	11	15	12	12	15	15	13	734190000	67888000	37667000	42640000	0.0575951	0.0549108	0.0613988	3	0.0579683	39871000	36706000	74592000	0.042984	0.0502209	0.0675632	3	0.0535894	29454000	37932000	28687000	0.0378925	0.057549	0.0496611	3	0.0483676	92869000	33227000	57978000
CDS/locus_tag="FG28_RS04055"	CDS/locus_tag=FG28_RS04055	FG28_RS04055	FG28_RS04055	WP_036380216.1	type III pantothenate kinase	0	3	1	2	3	1	1	1	1	1	1	1	1	2	2	1	5767400	450590	44099	565840	0.000382274	6.42874e-05	0.000814772	3	0.000420444	501870	181360	423990	0.000541054	0.000248136	0.000384038	3	0.000391076	929800	436200	387780	0.00119619	0.000661787	0.0006713	3	0.000843091	40292	314630	559010
CDS/locus_tag="FG28_RS04065"	CDS/locus_tag=FG28_RS04065	FG28_RS04065	FG28_RS04065	WP_036380218.1	HicB family protein	0	4	4	3	5	5	1	3	2	2	0	0	0	2	2	1	217330000	35128000	31601000	20537000	0.0298021	0.0460679	0.0295719	3	0.0351473	40322000	22895000	789180	0.0434702	0.0313248	0.000714816	3	0.0251699	11170000	15141000	13050000	0.0143702	0.0229714	0.0225913	3	0.0199776	0	0	0
CDS/locus_tag="FG28_RS04070"	CDS/locus_tag=FG28_RS04070	FG28_RS04070	FG28_RS04070	WP_036386134.1	type II toxin-antitoxin system HicA family toxin	0	0	1	1	0	0	0	2	2	1	0	0	1	1	1	1	9847400	0	1183200	1046400	0	0.00172487	0.00150675	2	0.00161581	0	0	0	0	0	0	0	0	2033700	1585000	683850	0.00261635	0.0024047	0.00118384	3	0.0020683	0	0	246230
CDS/locus_tag="FG28_RS04075"	CDS/locus_tag=FG28_RS04075	FG28_RS04075	FG28_RS04075	WP_036380221.1	DUF1398 domain-containing protein	0	0	1	1	1	2	3	1	1	1	1	1	1	1	1	1	6913000	0	142200	249110	0	0.000207299	0.000358702	2	0.000283	260440	1297000	974500	0.000280774	0.00177455	0.000882673	3	0.000979332	326920	228040	180810	0.000420582	0.000345974	0.000313007	3	0.000359854	150310	1389000	1314400
CDS/locus_tag="FG28_RS04085"	CDS/locus_tag=FG28_RS04085	FG28_RS04085	FG28_RS04085	WP_036380225.1	hypothetical protein	0	1	1	1	1	1	1	0	0	0	1	1	0	0	1	1	3968000	648470	536470	494660	0.000550152	0.000782064	0.000712278	3	0.000681498	493270	418240	703930	0.000531783	0.000572233	0.000637599	3	0.000580538	0	0	0	0	0	0	0	0	198160	368480	0
CDS/locus_tag="FG28_RS04105"	CDS/locus_tag=FG28_RS04105	FG28_RS04105	FG28_RS04105	WP_036380228.1	slipin family protein	0	5	6	6	9	8	9	7	6	7	1	0	2	9	10	8	211520000	5555700	1993300	3092800	0.00471337	0.00290583	0.00445343	3	0.00402421	5038400	14526000	15094000	0.00543178	0.0198744	0.0136717	3	0.0129926	38584000	33658000	20287000	0.0496383	0.0510647	0.0351196	3	0.0452742	42282	0	202010
CDS/locus_tag="FG28_RS04115"	CDS/locus_tag=FG28_RS04115	FG28_RS04115	FG28_RS04115	WP_036380231.1	helix-turn-helix transcriptional regulator	Sigma factor, Unclassified contains 1 Sigma70_r3,1 HTH_AraC	4	4	4	5	2	4	3	3	1	3	2	3	1	0	1	7255300	725740	527110	495190	0.000615707	0.000768419	0.000713041	3	0.000699056	738070	238590	1114000	0.000795696	0.000326437	0.00100903	3	0.000710387	639800	363550	25759	0.000823102	0.000551565	4.45924e-05	3	0.000473086	800730	500980	847860
CDS/gene="cls"	CDS/gene=cls	cls	FG28_RS04130	WP_036380236.1	cardiolipin synthase	0	3	2	3	2	1	1	2	2	2	2	2	2	2	1	2	4828900	379740	270770	301410	0.000322166	0.000394728	0.00043401	3	0.000383635	177870	77543	290370	0.000191757	0.000106094	0.000263009	3	0.000186953	407290	266090	389760	0.000523978	0.000403702	0.000674728	3	0.000534136	559620	507040	612600
CDS/locus_tag="FG28_RS04135"	CDS/locus_tag=FG28_RS04135	FG28_RS04135	FG28_RS04135	WP_036380237.1	hypothetical protein	0	0	0	0	0	0	0	0	0	0	0	0	0	1	1	1	1079200	0	0	0	0	0	0	0	0	0	0	0	0	0	0	0	0	0	0	0	0	0	0	0	0	0	0	0
CDS/locus_tag="FG28_RS04145"	CDS/locus_tag=FG28_RS04145	FG28_RS04145	FG28_RS04145	WP_036380241.1	GH3 auxin-responsive promoter	0	4	3	3	1	2	2	3	2	3	1	3	2	7	5	4	13005000	1245800	565990	759350	0.00105692	0.000825099	0.00109341	3	0.00099181	108940	309880	453020	0.000117446	0.000423976	0.000410332	3	0.000317251	1551600	724230	1292500	0.00199613	0.00109878	0.00223749	3	0.00177747	123020	770640	493300
CDS/locus_tag="FG28_RS04150"	CDS/locus_tag=FG28_RS04150	FG28_RS04150	FG28_RS04150	WP_036380242.1	hypothetical protein	0	4	4	5	4	4	2	7	5	6	0	0	0	6	6	6	4638400	221150	90269	158020	0.00018762	0.000131594	0.000227538	3	0.000182251	307850	129160	3849.1	0.000331886	0.000176716	3.4864e-06	3	0.000170696	649430	232630	789210	0.000835491	0.000352938	0.00136623	3	0.000851553	0	0	0
CDS/locus_tag="FG28_RS04160"	CDS/locus_tag=FG28_RS04160	FG28_RS04160	FG28_RS04160	WP_156102343.1	glycoside hydrolase family 32 protein	CAZyme, single-domain, contains GH32 *	8	5	4	7	7	6	6	4	6	7	6	5	6	5	3	38954000	5035400	2340900	3624400	0.00427196	0.00341256	0.0052189	3	0.00430114	3257200	1780100	4980000	0.00351151	0.00243552	0.00451074	3	0.00348592	3159800	1336100	2145500	0.00406508	0.00202708	0.00371415	3	0.00326877	3063800	2011900	1650900
CDS/locus_tag="FG28_RS04165"	CDS/locus_tag=FG28_RS04165	FG28_RS04165	FG28_RS04165	WP_036380247.1	rhodanese-like domain-containing protein	0	2	2	1	3	3	2	1	2	3	1	1	0	3	4	1	24110000	717470	555350	445700	0.00060869	0.000809588	0.000641779	3	0.000686686	1252800	804600	262140	0.00135061	0.00110085	0.000237439	3	0.0008963	1533100	1232900	1599800	0.00197233	0.00187051	0.00276947	3	0.0022041	118850	195670	0
CDS/locus_tag="FG28_RS04175"	CDS/locus_tag=FG28_RS04175	FG28_RS04175	FG28_RS04175	WP_036380248.1	glycosyltransferase	0	10	3	5	7	6	6	1	1	1	1	1	0	1	1	1	13799000	5071300	772510	1823900	0.00430241	0.00112616	0.0026263	3	0.00268496	948170	1596800	2801800	0.0010222	0.00218473	0.00253779	3	0.00191491	131490	68233	45183	0.000169162	0.000103521	7.8218e-05	3	0.000116967	118800	70848	0
CDS/locus_tag="FG28_RS04180"	CDS/locus_tag=FG28_RS04180	FG28_RS04180	FG28_RS04180	WP_036380251.1	purine-nucleoside phosphorylase	0	11	11	9	13	12	14	9	11	10	9	10	9	10	11	11	435800000	37810000	34921000	33729000	0.0320774	0.0509077	0.0485675	3	0.0438509	35560000	39429000	61995000	0.0383364	0.0539465	0.0561532	3	0.0494787	21939000	20957000	13341000	0.0282245	0.0317952	0.0230951	3	0.0277049	29925000	30574000	20851000
CDS/locus_tag="FG28_RS04185"	CDS/locus_tag=FG28_RS04185	FG28_RS04185	FG28_RS04185	WP_036380253.1	methyltransferase domain-containing protein	0	8	8	7	10	9	10	3	3	1	5	6	6	3	3	5	70773000	5625200	3063300	3103300	0.00477233	0.00446567	0.00446855	3	0.00456885	5065100	12705000	19154000	0.00546056	0.0173829	0.0173491	3	0.0133975	2150600	3150600	163510	0.00276674	0.00477998	0.000283058	3	0.00260993	4870800	4305800	4594600
CDS/locus_tag="FG28_RS04190"	CDS/locus_tag=FG28_RS04190	FG28_RS04190	FG28_RS04190	WP_036380254.1	DUF547 domain-containing protein	0	8	6	6	8	7	7	4	4	4	3	2	2	4	4	5	72863000	10771000	6950400	5390600	0.00913795	0.0101323	0.00776211	3	0.00901078	7740500	6567100	19764000	0.00834485	0.00898507	0.0179016	3	0.0117439	2885800	2290000	1672700	0.00371258	0.0034743	0.00289567	3	0.00336085	1647000	1423800	1385400
CDS/locus_tag="FG28_RS04195"	CDS/locus_tag=FG28_RS04195	FG28_RS04195	FG28_RS04195	WP_081894213.1	glycosyltransferase family 2 protein	CAZyme, single-domain, contains GT2	3	2	2	2	2	2	1	1	1	1	1	1	1	1	2	2123300	310860	82176	176120	0.000263729	0.000119796	0.000253601	3	0.000212375	80536	103330	375080	8.68239e-05	0.000141375	0.000339736	3	0.000189312	48275	37320	199980	6.21057e-05	5.66205e-05	0.000346193	3	0.000154973	63971	138350	199660
CDS/locus_tag="FG28_RS04200"	CDS/locus_tag=FG28_RS04200	FG28_RS04200	FG28_RS04200	WP_156102202.1	hypothetical protein	0	4	4	4	3	2	2	1	0	1	2	2	2	4	5	4	9058200	1282500	868680	830760	0.00108805	0.00126636	0.00119624	3	0.00118355	617070	449590	977730	0.000665248	0.000615126	0.000885599	3	0.000721991	287000	0	37895	0.000369225	0	6.56014e-05	2	0.000217413	486810	321970	363880
CDS/locus_tag="FG28_RS04205"	CDS/locus_tag=FG28_RS04205	FG28_RS04205	FG28_RS04205	WP_036380257.1	glycoside hydrolase	CAZyme, single-domain, contains GH113	5	4	3	6	4	4	2	1	0	1	1	0	2	2	2	6683700	1423600	505850	461010	0.00120776	0.000737427	0.000663824	3	0.00086967	1016700	946880	1074800	0.00109608	0.00129552	0.000973522	3	0.00112171	197190	124740	0	0.000253685	0.000189251	0	2	0.000221468	181270	56054	0
CDS/locus_tag="FG28_RS04210"	CDS/locus_tag=FG28_RS04210	FG28_RS04210	FG28_RS04210	WP_036380259.1	NAD(P)/FAD-dependent oxidoreductase	0	10	7	6	12	7	11	1	2	2	3	1	1	2	2	1	39955000	7199200	1979500	4378200	0.00610769	0.00288571	0.00630432	3	0.00509924	6979400	2660400	12776000	0.00752432	0.00363994	0.0115721	3	0.0075788	50209	531260	368210	6.45938e-05	0.000806008	0.000637422	3	0.000502675	1739800	159960	94045
CDS/locus_tag="FG28_RS04215"	CDS/locus_tag=FG28_RS04215	FG28_RS04215	FG28_RS04215	WP_036380260.1	4Fe-4S binding protein	0	4	3	3	3	3	3	1	1	1	0	0	0	1	1	1	6578600	1310400	757210	636940	0.00111172	0.00110386	0.000917152	3	0.00104424	315330	1416500	1763500	0.00033995	0.00193805	0.00159733	3	0.00129177	116650	73450	13126	0.00015007	0.000111436	2.27229e-05	3	9.47429e-05	0	0	0
CDS/locus_tag="FG28_RS04220"	CDS/locus_tag=FG28_RS04220	FG28_RS04220	FG28_RS04220	WP_036380261.1	glycosyltransferase family 2 protein	CAZyme, single-domain, contains GT2	4	3	2	2	2	2	3	3	3	2	2	2	2	2	2	11998000	941430	508840	334140	0.000798695	0.000741786	0.00048114	3	0.000673873	682590	588930	1845600	0.000735884	0.00080577	0.00167169	3	0.00107111	725330	654270	570980	0.000933136	0.000992635	0.000988444	3	0.000971405	1020800	983860	799830
CDS/locus_tag="FG28_RS04235"	CDS/locus_tag=FG28_RS04235	FG28_RS04235	FG28_RS04235	WP_036380265.1	GNAT family N-acetyltransferase	0	3	2	3	6	4	3	3	2	3	5	2	1	3	3	2	12281000	2274000	568330	371100	0.00192923	0.00082851	0.000534359	3	0.00109737	1287700	1817600	1045200	0.00138824	0.00248683	0.000946711	3	0.00160726	467460	169300	181540	0.000601387	0.000256856	0.000314271	3	0.000390838	1032700	451110	116390
CDS/locus_tag="FG28_RS04240"	CDS/locus_tag=FG28_RS04240	FG28_RS04240	FG28_RS04240	WP_036380267.1	argininosuccinate synthase	0	17	16	16	19	15	17	13	15	15	17	12	11	22	20	18	661200000	73638000	27109000	34110000	0.0624733	0.0395194	0.0491161	3	0.0503696	55132000	37402000	95436000	0.0594365	0.0511732	0.0864431	3	0.0656843	36362000	29296000	28495000	0.0467797	0.0444468	0.0493287	3	0.0468517	52660000	19806000	28737000
CDS/locus_tag="FG28_RS04245"	CDS/locus_tag=FG28_RS04245	FG28_RS04245	FG28_RS04245	WP_036380269.1	N-acetyl-gamma-glutamyl-phosphate reductase	0	5	4	4	4	2	3	5	4	5	5	4	4	5	5	4	203150000	26190000	8966000	10037000	0.0222192	0.0130706	0.0144526	3	0.0165808	13449000	6800400	17183000	0.014499	0.00930427	0.0155639	3	0.0131224	19680000	12057000	12410000	0.0253183	0.0182924	0.0214834	3	0.021698	12718000	7784500	9193500
CDS/gene="proC"	CDS/gene=proC	proC	FG28_RS04250	WP_036380270.1	pyrroline-5-carboxylate reductase	0	7	5	5	6	5	6	5	4	4	6	4	5	6	6	5	98511000	12169000	7952300	3896300	0.010324	0.0115928	0.00561041	3	0.00917575	5825300	2467600	14830000	0.00628012	0.00337616	0.0134326	3	0.00769628	7209600	4436900	2383500	0.00927514	0.0067315	0.00412616	3	0.00671094	10334000	3455400	4415900
CDS/locus_tag="FG28_RS04255"	CDS/locus_tag=FG28_RS04255	FG28_RS04255	FG28_RS04255	WP_036380272.1	aspartate aminotransferase family protein	0	12	10	11	12	11	10	12	10	12	13	9	8	11	10	11	395370000	30549000	21911000	30286000	0.0259173	0.0319418	0.0436098	3	0.033823	16899000	15387000	36203000	0.0182184	0.0210524	0.0327916	3	0.0240208	39932000	23418000	35058000	0.0513725	0.0355289	0.0606902	3	0.0491972	29801000	21864000	27040000
CDS/locus_tag="FG28_RS04260"	CDS/locus_tag=FG28_RS04260	FG28_RS04260	FG28_RS04260	WP_036380273.1	acetylornithine carbamoyltransferase	0	10	6	7	9	7	7	6	6	6	5	3	2	9	7	4	76932000	12772000	2185100	3479700	0.0108356	0.00318543	0.00501054	3	0.00634385	6039100	6423400	6318000	0.00651061	0.00878846	0.00572266	3	0.00700724	5280300	4132200	1731100	0.0067931	0.00626922	0.00299677	3	0.00535303	7382800	908120	361560
CDS/gene="argB"	CDS/gene=argB	argB	FG28_RS04265	WP_036380274.1	acetylglutamate kinase	0	7	6	6	8	8	8	5	6	6	4	3	5	6	6	6	129000000	19545000	3644200	4474600	0.0165817	0.0053125	0.00644313	3	0.00944577	13538000	9920400	20755000	0.014595	0.013573	0.0187993	3	0.0156558	6295000	6312700	3941900	0.00809851	0.0095774	0.00682397	3	0.00816662	7745700	2193300	5428000
CDS/locus_tag="FG28_RS04270"	CDS/locus_tag=FG28_RS04270	FG28_RS04270	FG28_RS04270	WP_036380275.1	M20 family metallo-hydrolase	0	10	12	12	12	11	14	8	7	8	11	8	10	7	9	8	187020000	16647000	12517000	16734000	0.0141231	0.0182472	0.0240959	3	0.0188221	16243000	18564000	44754000	0.0175112	0.0253992	0.0405368	3	0.0278157	6216800	2584200	6381100	0.0079979	0.00392065	0.0110466	3	0.00765504	15715000	5001000	13083000
CDS/gene="argH"	CDS/gene=argH	argH	FG28_RS04275	WP_036380276.1	argininosuccinate lyase	0	14	9	9	11	10	10	12	12	12	10	7	8	11	11	10	243800000	23305000	11934000	14929000	0.0197716	0.0173974	0.0214968	3	0.0195552	14781000	17271000	32632000	0.015935	0.0236301	0.0295571	3	0.0230407	11662000	7637500	11208000	0.0150031	0.0115873	0.0194026	3	0.015331	28171000	8494000	15232000
CDS/locus_tag="FG28_RS04280"	CDS/locus_tag=FG28_RS04280	FG28_RS04280	FG28_RS04280	WP_036380277.1	J domain-containing protein	0	5	3	3	4	3	3	2	2	2	5	1	1	8	7	7	17399000	1331600	728530	542500	0.00112971	0.00106205	0.000781164	3	0.000990974	1092900	629630	817670	0.00117823	0.000861456	0.000740621	3	0.000926769	351760	262320	219430	0.000452539	0.000397982	0.000379863	3	0.000410128	2730400	343650	312130
CDS/locus_tag="FG28_RS04285"	CDS/locus_tag=FG28_RS04285	FG28_RS04285	FG28_RS04285	WP_036380279.1	MerR family transcriptional regulator	0	2	2	2	2	2	1	1	1	0	2	2	0	1	1	0	82504000	16123000	9825600	8954700	0.0136785	0.0143237	0.0128942	3	0.0136321	11650000	8517200	8826500	0.0125596	0.0116532	0.00799478	3	0.0107358	669770	737930	0	0.000861658	0.00111956	0	2	0.000990609	7424900	6819700	0
CDS/locus_tag="FG28_RS04305"	CDS/locus_tag=FG28_RS04305	FG28_RS04305	FG28_RS04305	WP_036380282.1	rRNA pseudouridine synthase	0	9	4	5	8	9	8	3	3	3	8	5	5	10	10	9	60329000	6182200	2042400	1311300	0.00524488	0.00297741	0.00188819	3	0.00337016	5532800	7665700	6347600	0.00596478	0.0104882	0.00574947	3	0.0074008	2090800	866020	552780	0.00268981	0.00131389	0.000956938	3	0.00165355	7417700	3756700	4101700
CDS/locus_tag="FG28_RS04315"	CDS/locus_tag=FG28_RS04315	FG28_RS04315	FG28_RS04315	WP_036380285.1	mevalonate kinase	0	2	2	0	1	0	0	1	2	1	2	1	1	0	0	0	2724500	899330	517600	0	0.000762978	0.000754556	0	2	0.000758767	250870	0	0	0.000270457	0	0	1	0	328710	32358	356230	0.000422885	4.90924e-05	0.000616683	3	0.000362887	200830	59958	78652
CDS/locus_tag="FG28_RS04320"	CDS/locus_tag=FG28_RS04320	FG28_RS04320	FG28_RS04320	WP_036380286.1	diphosphomevalonate decarboxylase	0	3	2	2	5	3	5	4	4	4	6	5	5	2	3	2	25311000	1036800	682870	677350	0.000879605	0.000995486	0.000975339	3	0.000950143	1801700	1059700	5069000	0.00194237	0.00144988	0.00459135	3	0.0026612	1147600	854160	1308100	0.00147639	0.0012959	0.0022645	3	0.00167893	3575800	1852500	2733900
CDS/locus_tag="FG28_RS04330"	CDS/locus_tag=FG28_RS04330	FG28_RS04330	FG28_RS04330	WP_081894215.1	DUF1697 domain-containing protein	0	2	3	3	4	3	4	1	1	2	1	0	2	2	2	2	12130000	1263100	1063700	1245200	0.00107159	0.00155066	0.00179301	3	0.00147175	2115000	1284900	1604200	0.00228013	0.00175799	0.00145304	3	0.00183039	215130	89690	1378800	0.000276764	0.000136074	0.00238689	3	0.000933243	152980	0	89686
CDS/gene="glpK"	CDS/gene=glpK	glpK	FG28_RS04335	WP_036380289.1	glycerol kinase GlpK	0	19	18	17	16	17	18	16	17	14	17	16	16	17	18	14	259710000	33194000	15124000	15378000	0.0281613	0.0220477	0.0221433	3	0.0241174	22667000	10623000	22404000	0.0244368	0.0145343	0.0202929	3	0.0197547	24437000	18829000	11997000	0.0314382	0.0285667	0.0207684	3	0.0269244	10167000	17268000	15105000
CDS/locus_tag="FG28_RS04345"	CDS/locus_tag=FG28_RS04345	FG28_RS04345	FG28_RS04345	WP_036380293.1	NAD(P)/FAD-dependent oxidoreductase	0	1	0	0	0	0	0	0	1	0	0	0	0	1	1	1	670670	267890	0	0	0.000227274	0	0	1	0	0	0	0	0	0	0	0	0	0	162430	0	0	0.000246433	0	1	0	0	0	0
CDS/locus_tag="FG28_RS04350"	CDS/locus_tag=FG28_RS04350	FG28_RS04350	FG28_RS04350	WP_081894486.1	glycerophosphodiester phosphodiesterase	0	17	13	11	18	15	16	12	13	11	12	8	10	13	16	12	680070000	67662000	30253000	29835000	0.0574034	0.0441027	0.0429604	3	0.0481555	63560000	33639000	84522000	0.0685225	0.0460247	0.0765575	3	0.0637016	42005000	28532000	24602000	0.0540394	0.0432877	0.0425894	3	0.0466388	64009000	33090000	35258000
CDS/locus_tag="FG28_RS04360"	CDS/locus_tag=FG28_RS04360	FG28_RS04360	FG28_RS04360	WP_036380297.1	alpha-amylase	CAZyme, single-domain, contains GH13_38	10	10	10	11	12	9	8	7	7	3	8	8	12	11	9	22515000	2084100	1255000	446680	0.00176812	0.00182954	0.00064319	3	0.00141361	1840100	1332100	2640000	0.00198377	0.00182257	0.00239123	3	0.00206586	1941000	1341500	947190	0.00249709	0.00203527	0.00163972	3	0.00205736	184640	954130	1245800
CDS/locus_tag="FG28_RS04365"	CDS/locus_tag=FG28_RS04365	FG28_RS04365	FG28_RS04365	WP_036380298.1	glycoside hydrolase family 65 protein	CAZyme, single-domain, contains GH65	22	18	18	17	16	11	15	18	15	10	11	12	16	16	14	85297000	9384900	5927400	5393900	0.007962	0.00864095	0.00776686	3	0.00812327	7634700	4955400	860310	0.00823079	0.00677995	0.000779243	3	0.00526333	7109100	8390100	6921700	0.00914585	0.0127292	0.0119824	3	0.0112858	3650400	2642800	3147700
CDS/locus_tag="FG28_RS04370"	CDS/locus_tag=FG28_RS04370	FG28_RS04370	FG28_RS04370	WP_036380299.1	LacI family transcriptional regulator	Transcription factor, LacI family contains 1 LacI,1 Peripla_BP_1	17	12	13	15	14	14	11	12	11	13	9	10	16	12	11	310190000	36900000	16937000	19494000	0.0313054	0.0246907	0.0280701	3	0.0280221	15681000	22343000	33605000	0.0169053	0.0305696	0.0304384	3	0.0259711	23649000	16197000	15507000	0.0304244	0.0245735	0.0268447	3	0.0272809	33200000	14894000	13007000
CDS/locus_tag="FG28_RS04375"	CDS/locus_tag=FG28_RS04375	FG28_RS04375	FG28_RS04375	WP_036380300.1	SusC/RagA family TonB-linked outer membrane protein	SusC-like	38	36	36	35	35	30	36	39	39	34	34	37	36	34	34	6658100000	500120000	338730000	404250000	0.424294	0.4938	0.582093	3	0.500062	490060000	259010000	35845000	0.528322	0.354376	0.0324673	3	0.305055	731820000	716410000	765990000	0.941485	1.08691	1.32603	3	1.11814	307190000	347750000	450600000
CDS/locus_tag="FG28_RS04380"	CDS/locus_tag=FG28_RS04380	FG28_RS04380	FG28_RS04380	WP_036380301.1	RagB/SusD family nutrient uptake outer membrane protein	SusD-like	18	19	17	20	19	19	18	17	17	17	16	17	18	18	16	8537900000	593920000	409780000	440320000	0.503873	0.597376	0.634032	3	0.578427	539310000	304090000	552430000	0.581417	0.416054	0.500375	3	0.499282	942430000	706770000	721550000	1.21243	1.07229	1.2491	3	1.17794	439430000	504150000	578920000
CDS/locus_tag="FG28_RS04385"	CDS/locus_tag=FG28_RS04385	FG28_RS04385	FG28_RS04385	WP_036380302.1	VCBS repeat-containing protein	0	17	15	17	23	12	12	7	10	10	12	9	9	7	8	7	17803000	2643000	1492400	2094500	0.00224228	0.00217562	0.00301594	3	0.00247795	4794200	419200	467060	0.00516851	0.000573547	0.000423049	3	0.00205504	534760	1429900	794450	0.000687968	0.00216939	0.0013753	3	0.00141089	1385200	357360	449540
CDS/locus_tag="FG28_RS04390"	CDS/locus_tag=FG28_RS04390	FG28_RS04390	FG28_RS04390	WP_036380303.1	VCBS repeat-containing protein	*	29	27	28	33	27	27	22	23	21	20	18	17	22	21	18	167230000	25875000	14728000	19063000	0.021952	0.0214704	0.0274495	3	0.0236239	28521000	12627000	5921700	0.0307478	0.0172762	0.0053637	3	0.0177959	5280600	15655000	5388800	0.00679348	0.0237512	0.00932875	3	0.0132911	10373000	3704400	8005000
CDS/locus_tag="FG28_RS04395"	CDS/locus_tag=FG28_RS04395	FG28_RS04395	FG28_RS04395	WP_036380304.1	vanadium-dependent haloperoxidase	0	31	30	29	30	29	29	25	27	26	27	29	27	28	26	25	7670400000	736170000	401440000	588370000	0.624555	0.585218	0.847214	3	0.685662	613490000	286640000	724260000	0.661389	0.392179	0.656013	3	0.56986	672690000	574940000	571100000	0.865415	0.872278	0.988652	3	0.908782	353120000	349290000	434970000
CDS/locus_tag="FG28_RS04400"	CDS/locus_tag=FG28_RS04400	FG28_RS04400	FG28_RS04400	WP_036380305.1	transcriptional regulator	0	27	22	21	25	24	25	21	24	23	25	19	21	26	24	24	1362500000	105390000	78789000	96315000	0.0894112	0.114858	0.138687	3	0.114319	78548000	83183000	141750000	0.0846807	0.11381	0.128393	3	0.108961	97933000	83603000	54093000	0.125991	0.126839	0.0936424	3	0.115491	137800000	90969000	108040000
CDS/locus_tag="FG28_RS04405"	CDS/locus_tag=FG28_RS04405	FG28_RS04405	FG28_RS04405	WP_036380306.1	hypothetical protein	0	4	4	2	4	1	4	1	1	1	5	3	2	1	1	1	13996000	2250600	1116400	806300	0.00190937	0.00162748	0.00116102	3	0.00156596	1471000	150890	2225600	0.00158585	0.000206447	0.00201588	3	0.00126939	177510	127230	103380	0.000228366	0.000193029	0.000178965	3	0.00020012	2680500	1422300	945870
CDS/locus_tag="FG28_RS04410"	CDS/locus_tag=FG28_RS04410	FG28_RS04410	FG28_RS04410	WP_036380307.1	phosphoesterase	0	11	13	13	18	12	10	6	4	9	8	4	4	9	14	9	3901200	485710	263960	374370	0.000412069	0.0003848	0.000539068	3	0.000445312	695580	443000	70183	0.000749888	0.00060611	6.35697e-05	3	0.000473189	71399	104570	241670	9.18547e-05	0.00015865	0.000418364	3	0.000222956	297380	49923	97234
CDS/locus_tag="FG28_RS04415"	CDS/locus_tag=FG28_RS04415	FG28_RS04415	FG28_RS04415	WP_036380308.1	HD domain-containing protein	0	14	10	11	11	12	12	11	12	12	12	7	8	11	9	11	133360000	10833000	7434400	7684000	0.00919055	0.0108378	0.0110645	3	0.0103643	6994300	5968600	21668000	0.00754039	0.0081662	0.0196262	3	0.0117776	13118000	8434800	6700500	0.0168763	0.012797	0.0115995	3	0.0137576	8715700	6248600	7867900
CDS/locus_tag="FG28_RS04420"	CDS/locus_tag=FG28_RS04420	FG28_RS04420	FG28_RS04420	WP_036380309.1	GAF domain-containing protein	0	2	3	3	6	13	3	2	2	2	2	2	1	3	4	4	8298000	242330	334100	126540	0.000205589	0.00048705	0.000182209	3	0.000291616	1377100	3929800	70511	0.00148462	0.00537673	6.38668e-05	3	0.0023084	140910	160610	301460	0.00018128	0.000243672	0.000521868	3	0.000315607	159100	171310	78486
CDS/locus_tag="FG28_RS04425"	CDS/locus_tag=FG28_RS04425	FG28_RS04425	FG28_RS04425	WP_036380310.1	serine/threonine protein phosphatase	0	2	1	2	2	2	2	3	1	1	1	1	0	1	1	1	9444600	715910	176710	553980	0.000607367	0.000257607	0.000797695	3	0.000554223	276910	305160	972390	0.00029853	0.000417518	0.000880762	3	0.00053227	532970	320960	186820	0.000685665	0.000486949	0.000323411	3	0.000498675	217280	4619000	0
CDS/locus_tag="FG28_RS04430"	CDS/locus_tag=FG28_RS04430	FG28_RS04430	FG28_RS04430	WP_036380311.1	aminotransferase class V-fold PLP-dependent enzyme	0	5	3	5	6	4	6	3	3	3	2	1	2	3	3	3	14957000	1202900	687690	1281900	0.00102052	0.00100251	0.00184585	3	0.00128963	849970	523570	2738700	0.000916332	0.000716345	0.00248063	3	0.0013711	1411300	830300	1292000	0.00181564	0.0012597	0.00223663	3	0.00177065	1007200	357280	702980
CDS/locus_tag="FG28_RS04445"	CDS/locus_tag=FG28_RS04445	FG28_RS04445	FG28_RS04445	WP_036380313.1	hypothetical protein	0	2	2	1	2	2	2	0	0	0	4	3	1	0	0	0	4769000	611990	309150	184280	0.000519203	0.000450678	0.000265351	3	0.000411744	451760	387960	1417600	0.000487032	0.000530804	0.00128402	3	0.000767285	0	0	0	0	0	0	0	0	1019800	326190	60298
CDS/locus_tag="FG28_RS04450"	CDS/locus_tag=FG28_RS04450	FG28_RS04450	FG28_RS04450	WP_036380314.1	acylase	0	13	13	13	13	10	9	8	8	7	8	7	7	9	8	6	40825000	5432100	3420000	2810600	0.00460851	0.00498567	0.00404708	3	0.00454708	5190800	3218000	3815300	0.00559608	0.00440285	0.00345579	3	0.0044849	2800700	2423800	2024600	0.0036031	0.0036773	0.00350486	3	0.00359509	1231600	1473600	2169200
CDS/locus_tag="FG28_RS04455"	CDS/locus_tag=FG28_RS04455	FG28_RS04455	FG28_RS04455	WP_036386145.1	hypothetical protein	0	1	0	0	1	1	1	0	0	0	0	0	0	1	1	0	10351000	728070	0	0	0.000617683	0	0	1	0	2756300	879220	4983000	0.0029715	0.00120294	0.00451345	3	0.00289597	0	0	0	0	0	0	0	0	0	0	0
CDS/locus_tag="FG28_RS04460"	CDS/locus_tag=FG28_RS04460	FG28_RS04460	FG28_RS04460	WP_036380315.1	ABC transporter ATP-binding protein	0	9	7	6	8	7	6	6	6	5	5	3	3	5	7	3	7228700	683180	366170	257820	0.000579599	0.000533802	0.000371244	3	0.000494882	271000	488750	552420	0.000292159	0.000668705	0.000500366	3	0.000487076	758790	796190	199080	0.000976182	0.00120795	0.000344635	3	0.000842922	419020	329740	479140
CDS/locus_tag="FG28_RS04465"	CDS/locus_tag=FG28_RS04465	FG28_RS04465	FG28_RS04465	WP_036380316.1	2Fe-2S iron-sulfur cluster binding domain-containing protein	0	0	0	0	1	1	1	0	0	0	1	0	0	1	1	0	7804100	0	0	0	0	0	0	0	0	472680	1815300	996260	0.000509585	0.00248368	0.000902383	3	0.00129855	0	0	0	0	0	0	0	0	1910200	0	0
CDS/locus_tag="FG28_RS04475"	CDS/locus_tag=FG28_RS04475	FG28_RS04475	FG28_RS04475	WP_036380318.1	NAD(P)/FAD-dependent oxidoreductase	0	1	1	1	4	5	2	0	0	0	6	4	4	1	0	0	12047000	579330	380670	422730	0.000491495	0.00055494	0.000608703	3	0.000551713	1492700	914620	662620	0.00160924	0.00125138	0.000600181	3	0.0011536	0	0	0	0	0	0	0	0	3682400	1709200	1777700
CDS/locus_tag="FG28_RS04480"	CDS/locus_tag=FG28_RS04480	FG28_RS04480	FG28_RS04480	WP_036380319.1	NifU family protein	0	2	1	1	2	3	1	2	2	0	0	0	0	2	2	1	13136000	2122200	1230100	816030	0.00180044	0.00179324	0.00117503	3	0.00158957	612710	1540200	292650	0.000660548	0.00210729	0.000265074	3	0.00101097	1417600	1024900	0	0.00182374	0.00155494	0	2	0.00168934	0	0	0
CDS/locus_tag="FG28_RS04485"	CDS/locus_tag=FG28_RS04485	FG28_RS04485	FG28_RS04485	WP_036380320.1	Mrp/NBP35 family ATP-binding protein	0	6	4	6	9	8	8	4	4	4	8	5	6	4	5	6	307080000	21058000	13483000	24141000	0.0178653	0.0196555	0.0347614	3	0.0240941	20088000	18532000	56337000	0.0216564	0.0253554	0.0510284	3	0.03268	7871400	4215700	8403700	0.0101265	0.00639591	0.014548	3	0.0103568	49526000	17278000	29841000
CDS/locus_tag="FG28_RS04490"	CDS/locus_tag=FG28_RS04490	FG28_RS04490	FG28_RS04490	WP_036380321.1	amidase	0	9	9	6	15	10	10	7	8	7	5	5	5	10	10	9	61433000	5421800	4228700	835590	0.00459977	0.00616459	0.00120319	3	0.00398918	8301400	4690900	6353000	0.00894954	0.00641806	0.00575436	3	0.00704065	4536900	4751900	3045300	0.00583671	0.00720941	0.00527183	3	0.00610599	1541300	1780000	2331500
CDS/locus_tag="FG28_RS04495"	CDS/locus_tag=FG28_RS04495	FG28_RS04495	FG28_RS04495	WP_036380322.1	MGMT family protein	0	0	0	0	1	2	2	2	1	0	1	1	1	1	1	0	8426000	0	0	0	0	0	0	0	0	809020	1228700	618730	0.000872185	0.0016811	0.000560427	3	0.0010379	1310800	649690	0	0.00168634	0.000985686	0	2	0.00133601	533830	518860	888360
CDS/gene="trmB"	CDS/gene=trmB	trmB	FG28_RS04505	WP_036386146.1	tRNA (guanosine(46)-N7)-methyltransferase TrmB	0	3	3	3	4	2	2	1	1	1	1	1	1	1	1	1	16967000	1601400	868380	1308600	0.0013586	0.00126592	0.0018843	3	0.00150294	3195000	1299100	2672900	0.00344445	0.00177742	0.00242103	3	0.00254764	719710	878190	376710	0.000925906	0.00133236	0.000652137	3	0.000970133	251230	386120	973560
CDS/locus_tag="FG28_RS04515"	CDS/locus_tag=FG28_RS04515	FG28_RS04515	FG28_RS04515	WP_036380325.1	two-component sensor histidine kinase	Histidine kinase, Classic contains 1 HisKA,1 HATPase_c	10	8	8	6	5	5	3	3	4	4	2	2	5	4	4	25378000	5271700	3117400	3155300	0.00447243	0.00454454	0.00454342	3	0.00452013	1294600	1607500	2599500	0.00139568	0.00219937	0.00235455	3	0.0019832	725330	436930	1149100	0.000933136	0.000662894	0.00198925	3	0.00119509	1911800	586750	624800
CDS/locus_tag="FG28_RS04520"	CDS/locus_tag=FG28_RS04520	FG28_RS04520	FG28_RS04520	WP_036380326.1	response regulator transcription factor	Response regulator, OmpR family contains 1 Response_reg,1 Trans_reg_C	11	4	5	11	10	8	10	10	8	8	7	7	11	9	8	531350000	53467000	21158000	32967000	0.0453606	0.0308441	0.0474703	3	0.041225	46436000	45398000	69626000	0.0500615	0.0621133	0.0630652	3	0.0584133	38095000	46324000	18709000	0.0490092	0.0702811	0.0323878	3	0.0505594	17359000	8347900	24349000
CDS/locus_tag="FG28_RS04535"	CDS/locus_tag=FG28_RS04535	FG28_RS04535	FG28_RS04535	WP_036380328.1	T9SS type A sorting domain-containing protein	0	1	1	1	0	1	1	0	0	1	0	1	0	1	1	0	11251000	2588100	1619800	2419000	0.0021957	0.00236134	0.0034832	3	0.00268008	0	1409900	0	0	0.00192902	0	1	0	0	0	945140	0	0	0.00163617	1	0	0	0	0
CDS/locus_tag="FG28_RS04540"	CDS/locus_tag=FG28_RS04540	FG28_RS04540	FG28_RS04540	WP_036380329.1	T9SS type A sorting domain-containing protein	0	0	0	0	1	1	0	1	0	0	0	1	1	1	1	0	4402700	0	0	0	0	0	0	0	0	1095200	242600	0	0.00118071	0.000331924	0	2	0.000756316	0	0	0	0	0	0	0	0	0	1371100	128100
CDS/locus_tag="FG28_RS04545"	CDS/locus_tag=FG28_RS04545	FG28_RS04545	FG28_RS04545	WP_036386151.1	acyltransferase	0	2	2	2	3	2	2	3	3	3	2	1	1	3	3	2	8080500	658440	259200	234980	0.00055861	0.000377861	0.000338356	3	0.000424942	227520	287470	583710	0.000245284	0.000393315	0.000528707	3	0.000389102	1649300	599280	674850	0.00212182	0.000909206	0.00116826	3	0.00139976	753420	407650	383990
CDS/locus_tag="FG28_RS04550"	CDS/locus_tag=FG28_RS04550	FG28_RS04550	FG28_RS04550	WP_036380330.1	tyrosine--tRNA ligase	0	11	9	10	10	11	11	10	10	8	9	9	9	14	14	11	257470000	11146000	9994100	8955800	0.00945609	0.0145694	0.0128958	3	0.0123071	6761100	8038600	16795000	0.00728898	0.0109984	0.0152124	3	0.0111666	13005000	20080000	10337000	0.0167309	0.0304646	0.0178948	3	0.0216968	18328000	26270000	36238000
CDS/locus_tag="FG28_RS04555"	CDS/locus_tag=FG28_RS04555	FG28_RS04555	FG28_RS04555	WP_036380331.1	NAD-dependent epimerase/dehydratase family protein	0	7	5	5	7	5	4	6	6	5	5	3	2	6	4	6	26356000	2804000	1274200	1106500	0.00237887	0.00185753	0.00159329	3	0.00194323	1853100	1783800	2326400	0.00199778	0.00244058	0.00210718	3	0.00218185	3676500	3123400	983330	0.00472981	0.00473871	0.00170228	3	0.0037236	1404700	728220	607140
CDS/locus_tag="FG28_RS04560"	CDS/locus_tag=FG28_RS04560	FG28_RS04560	FG28_RS04560	WP_036380332.1	DUF4296 domain-containing protein	0	2	2	2	2	2	2	1	1	1	2	2	1	0	0	0	29455000	5838100	3961200	3249600	0.00495295	0.00577463	0.00467921	3	0.0051356	4650900	2325600	1647900	0.00501402	0.00318187	0.00149262	3	0.0032295	1211000	1198700	1172800	0.00155795	0.00181862	0.00203028	3	0.00180228	1901000	1722000	575950
CDS/locus_tag="FG28_RS04565"	CDS/locus_tag=FG28_RS04565	FG28_RS04565	FG28_RS04565	WP_036380333.1	dihydroorotase	0	7	4	4	7	6	5	4	4	4	8	7	6	8	7	4	81232000	7950800	2607100	2161000	0.00674534	0.00380062	0.0031117	3	0.00455255	8335400	3865100	5056200	0.0089862	0.00528821	0.00457976	3	0.00628472	7255900	7299900	5427000	0.0093347	0.0110751	0.00939488	3	0.00993491	6761500	4344300	3026800
CDS/locus_tag="FG28_RS04570"	CDS/locus_tag=FG28_RS04570	FG28_RS04570	FG28_RS04570	WP_036380334.1	polyprenol monophosphomannose synthase	CAZyme, single-domain, contains GT2	4	5	3	4	2	2	4	4	4	2	2	3	4	4	3	57013000	3954500	2036000	1925000	0.00335494	0.00296808	0.00277187	3	0.00303163	1481800	1218800	2317100	0.00159749	0.00166755	0.00209876	3	0.00178794	11779000	5078200	7525500	0.0151537	0.00770446	0.0130277	3	0.0119619	791160	2681500	4232700
CDS/locus_tag="FG28_RS04575"	CDS/locus_tag=FG28_RS04575	FG28_RS04575	FG28_RS04575	WP_036380335.1	glycosyltransferase family 39 protein	CAZyme, single-domain, contains GT83 **	4	3	3	2	2	2	1	1	0	4	3	2	1	3	2	2496500	415700	252920	138950	0.000352673	0.000368706	0.000200079	3	0.000307153	219940	235780	50255	0.000237112	0.000322593	4.55195e-05	3	0.000201741	7537.6	4421.2	0	9.69711e-06	6.70768e-06	0	2	8.2024e-06	448030	318350	47720
CDS/locus_tag="FG28_RS04585"	CDS/locus_tag=FG28_RS04585	FG28_RS04585	FG28_RS04585	WP_036380337.1	uroporphyrinogen-III synthase	0	17	11	11	16	15	13	11	11	10	12	13	13	11	12	12	375470000	50809000	16759000	20048000	0.0431056	0.0244312	0.0288678	3	0.0321349	42081000	26021000	43230000	0.0453665	0.0356018	0.0391564	3	0.0400416	14807000	11945000	7083400	0.0190492	0.0181225	0.0122623	3	0.016478	18869000	32793000	44220000
CDS/gene="pckA"	CDS/gene=pckA	pckA	FG28_RS04590	WP_036380338.1	phosphoenolpyruvate carboxykinase (ATP)	0	4	6	6	5	5	9	10	9	10	3	3	4	9	10	8	44919000	1450500	1533500	1574600	0.00123058	0.00223553	0.00226732	3	0.00191114	1785300	1714100	3319200	0.00192469	0.00234522	0.00300643	3	0.00242545	6147400	4163200	4963500	0.00790862	0.00631626	0.0085925	3	0.00760579	665520	503010	1615600
CDS/locus_tag="FG28_RS04600"	CDS/locus_tag=FG28_RS04600	FG28_RS04600	FG28_RS04600	WP_036380340.1	saccharopine dehydrogenase	0	4	4	4	3	4	4	1	6	4	5	2	2	4	4	4	13849000	1770100	1171000	1397200	0.00150173	0.00170708	0.00201188	3	0.00174023	896410	786490	632670	0.000966398	0.00107607	0.000573054	3	0.000871841	504910	2362800	615610	0.000649566	0.00358475	0.00106571	3	0.00176668	679670	264350	205030
CDS/locus_tag="FG28_RS04605"	CDS/locus_tag=FG28_RS04605	FG28_RS04605	FG28_RS04605	WP_036380341.1	AsnC family transcriptional regulator	Transcription factor, AsnC family contains 1 HTH_IclR,1 AsnC_trans_reg	7	7	5	9	8	6	5	6	6	4	5	4	5	7	7	73976000	6898200	5666900	4562500	0.00585233	0.00826119	0.0065697	3	0.00689441	4914200	7892600	5365600	0.00529788	0.0107986	0.00486	3	0.0069855	7015700	5967800	4259200	0.00902569	0.00905413	0.00737326	3	0.00848436	2771100	4641900	1148600
CDS/locus_tag="FG28_RS04615"	CDS/locus_tag=FG28_RS04615	FG28_RS04615	FG28_RS04615	WP_036380343.1	ferritin	0	6	4	7	4	5	4	6	6	6	3	5	4	6	7	7	654450000	55305000	35103000	37268000	0.0469199	0.0511731	0.0536635	3	0.0505855	33594000	72282000	35186000	0.0362169	0.0988958	0.0318704	3	0.055661	67504000	61407000	47056000	0.0868438	0.0931645	0.0814604	3	0.0871562	35169000	48279000	11328000
CDS/locus_tag="FG28_RS04620"	CDS/locus_tag=FG28_RS04620	FG28_RS04620	FG28_RS04620	WP_036380344.1	DinB family protein	0	1	0	0	0	0	0	0	1	1	1	0	0	0	1	0	441390	223700	0	0	0.000189784	0	0	1	0	0	0	0	0	0	0	0	0	0	47554	22990	0	7.21472e-05	3.97988e-05	2	5.5973e-05	94722	0	0
CDS/locus_tag="FG28_RS04625"	CDS/locus_tag=FG28_RS04625	FG28_RS04625	FG28_RS04625	WP_036380345.1	helix-turn-helix transcriptional regulator	Transcription factor, HxlR family contains 1 HxlR	1	1	1	0	0	0	1	1	1	0	0	0	1	1	1	3528400	937110	577830	599320	0.00079503	0.000842359	0.000862981	3	0.000833457	0	0	0	0	0	0	0	0	217950	248690	218270	0.000280392	0.000377303	0.000377855	3	0.000345184	0	0	0
CDS/locus_tag="FG28_RS04630"	CDS/locus_tag=FG28_RS04630	FG28_RS04630	FG28_RS04630	WP_036380346.1	zinc metallopeptidase	0	5	5	5	6	6	5	7	7	7	7	5	6	6	5	6	385160000	59441000	26700000	25335000	0.0504288	0.0389232	0.0364807	3	0.0419442	39741000	34855000	37357000	0.0428438	0.0476884	0.0338369	3	0.0414564	30338000	26363000	19153000	0.0390298	0.039997	0.0331565	3	0.0373944	10905000	10535000	8948300
CDS/locus_tag="FG28_RS04640"	CDS/locus_tag=FG28_RS04640	FG28_RS04640	FG28_RS04640	WP_036380348.1	leucine--tRNA ligase	0	24	20	21	24	24	7	23	22	22	20	19	17	26	27	28	138710000	18162000	7696100	7120000	0.0154084	0.0112194	0.0102523	3	0.0122933	10133000	9355300	139290	0.0109241	0.0127999	0.000126165	3	0.00795006	10578000	7815300	12408000	0.0136086	0.0118571	0.0214799	3	0.0156485	6587600	7209400	6292400
CDS/locus_tag="FG28_RS04645"	CDS/locus_tag=FG28_RS04645	FG28_RS04645	FG28_RS04645	WP_036380349.1	FtsX-like permease family protein	0	7	6	6	7	6	7	8	8	7	4	5	6	8	7	6	453200000	31738000	17563000	25033000	0.026926	0.0256033	0.0360459	3	0.0295251	34126000	34069000	52984000	0.0367904	0.046613	0.0479913	3	0.0437983	16066000	43232000	18114000	0.0206689	0.06559	0.0313578	3	0.0392056	36508000	25066000	17104000
CDS/gene="truB"	CDS/gene=truB	truB	FG28_RS04660	WP_036386154.1	tRNA pseudouridine(55) synthase TruB	0	4	2	2	4	3	3	3	3	3	2	2	2	2	2	2	21170000	1915700	671090	1142400	0.00162525	0.000978313	0.00164498	3	0.00141618	1790000	1789100	3683400	0.00192976	0.00244784	0.00333631	3	0.0025713	2211300	1380000	990880	0.00284483	0.00209369	0.00171535	3	0.00221796	543550	859070	1350600
CDS/locus_tag="FG28_RS04665"	CDS/locus_tag=FG28_RS04665	FG28_RS04665	FG28_RS04665	WP_036380352.1	energy transducer TonB	0	2	2	3	1	1	1	1	2	2	1	1	1	1	1	1	5733200	962090	396730	626220	0.000816222	0.000578352	0.000901715	3	0.00076543	342410	71976	375640	0.000369144	9.84771e-05	0.000340244	3	0.000269288	164660	267370	324320	0.000211835	0.000405644	0.000561442	3	0.000392974	855710	281620	340620
CDS/locus_tag="FG28_RS04670"	CDS/locus_tag=FG28_RS04670	FG28_RS04670	FG28_RS04670	WP_051947180.1	thioredoxin family protein	0	3	3	2	1	1	1	0	0	0	0	0	0	0	0	0	3652900	2049100	547460	291230	0.00173842	0.000798086	0.000419352	3	0.000985287	41302	225390	498430	4.45267e-05	0.000308377	0.000451463	3	0.000268122	0	0	0	0	0	0	0	0	0	0	0
CDS/gene="tag"	CDS/gene=tag	tag	FG28_RS04675	WP_036380353.1	DNA-3-methyladenine glycosylase I	0	6	5	5	5	5	5	3	3	3	3	5	4	5	6	5	260870000	34472000	19264000	20313000	0.0292455	0.028083	0.0292494	3	0.0288593	13149000	22249000	16150000	0.0141756	0.0304409	0.0146282	3	0.0197483	18880000	20072000	14507000	0.0242891	0.0304525	0.0251136	3	0.0266184	1708500	20320000	1761200
CDS/locus_tag="FG28_RS04680"	CDS/locus_tag=FG28_RS04680	FG28_RS04680	FG28_RS04680	WP_156102203.1	hypothetical protein	0	4	4	4	3	3	3	2	2	2	1	1	1	3	2	2	42370000	8232900	3811000	2673500	0.00698467	0.00555567	0.00384966	3	0.00546333	4774500	4000300	2206700	0.00514727	0.00547319	0.00199876	3	0.00420641	2168300	2169500	1954500	0.00278951	0.00329149	0.00338351	3	0.00315484	159130	459080	115400
CDS/locus_tag="FG28_RS04690"	CDS/locus_tag=FG28_RS04690	FG28_RS04690	FG28_RS04690	WP_051947182.1	short-chain fatty acid transporter	0	1	1	1	1	1	1	0	0	0	0	0	0	0	0	0	267080	60041	15536	14660	5.09379e-05	2.26483e-05	2.11094e-05	3	3.15652e-05	58479	30162	88203	6.30448e-05	4.12675e-05	7.98917e-05	3	6.14013e-05	0	0	0	0	0	0	0	0	0	0	0
CDS/locus_tag="FG28_RS04695"	CDS/locus_tag=FG28_RS04695	FG28_RS04695	FG28_RS04695	WP_036380355.1	DUF3127 domain-containing protein	0	3	3	3	4	4	3	2	2	3	3	4	6	3	3	4	94879000	10375000	4151100	3376500	0.00880199	0.00605146	0.00486194	3	0.0065718	4435200	6038300	1964500	0.00478148	0.00826156	0.00177939	3	0.00494081	2069600	1958000	1848200	0.00266254	0.00297061	0.00319949	3	0.00294421	19750000	18442000	6730700
CDS/locus_tag="FG28_RS04700"	CDS/locus_tag=FG28_RS04700	FG28_RS04700	FG28_RS04700	WP_036386162.1	HAMP domain-containing histidine kinase	Histidine kinase, Classic contains 1 HisKA,1 HATPase_c	10	9	8	7	6	6	6	5	3	4	3	3	4	5	3	49568000	4841900	3945300	3415100	0.00410779	0.00575145	0.00491752	3	0.00492559	3679100	6013300	9645400	0.00396635	0.00822736	0.00873652	3	0.00697674	3242900	1797800	1139800	0.00417199	0.00272756	0.00197315	3	0.00295756	2768500	1983400	2325100
CDS/locus_tag="FG28_RS04705"	CDS/locus_tag=FG28_RS04705	FG28_RS04705	FG28_RS04705	WP_036380356.1	hypothetical protein	0	1	2	2	2	2	3	2	2	2	2	2	0	1	1	1	87912000	11319000	6592300	6929000	0.00960286	0.00961024	0.0099773	3	0.00973013	13208000	14072000	6565100	0.0142392	0.0192532	0.00594647	3	0.0131463	7898600	6808500	6127500	0.0101615	0.0103296	0.0106075	3	0.0103662	325520	2154800	0
CDS/locus_tag="FG28_RS04710"	CDS/locus_tag=FG28_RS04710	FG28_RS04710	FG28_RS04710	WP_036380357.1	HIT family protein	0	2	3	3	4	4	3	2	2	2	1	2	1	2	2	2	45369000	4118800	2792300	2696500	0.00349433	0.00407061	0.00388278	3	0.00381591	6186100	4612100	2605800	0.00666909	0.00631025	0.00236026	3	0.0051132	3092300	3049400	1580900	0.00397824	0.00462644	0.00273675	3	0.00378048	641470	2016700	77072
CDS/gene="greA"	CDS/gene=greA	greA	FG28_RS04715	WP_036380358.1	transcription elongation factor GreA	0	8	7	9	10	10	8	9	9	9	9	8	9	8	8	11	180910000	18211000	8606400	8949100	0.0154499	0.0125464	0.0128861	3	0.0136275	14549000	8934300	7585000	0.0156849	0.0122239	0.00687027	3	0.011593	14013000	11140000	9081500	0.0180277	0.0169012	0.0157213	3	0.0168834	15335000	16142000	3522900
CDS/locus_tag="FG28_RS04720"	CDS/locus_tag=FG28_RS04720	FG28_RS04720	FG28_RS04720	WP_036380359.1	hypothetical protein	0	3	3	3	3	3	1	2	2	2	2	1	2	2	2	2	122540000	15070000	7133000	7672400	0.0127852	0.0103985	0.0110477	3	0.0114105	14452000	13164000	119150	0.0155804	0.0180109	0.000107923	3	0.0112331	5875400	5207400	15044000	0.00755869	0.00790048	0.0260432	3	0.0138341	2935600	2422000	4330900
CDS/locus_tag="FG28_RS04725"	CDS/locus_tag=FG28_RS04725	FG28_RS04725	FG28_RS04725	WP_036380360.1	aldo/keto reductase	0	18	14	16	15	17	15	12	12	10	17	12	13	18	16	16	1028700000	116420000	25444000	22721000	0.0987689	0.0370922	0.0327167	3	0.0561926	63888000	73100000	114360000	0.0688761	0.100015	0.103584	3	0.090825	31769000	20937000	13424000	0.0408708	0.0317649	0.0232388	3	0.0319581	166640000	36578000	51580000
CDS/locus_tag="FG28_RS04730"	CDS/locus_tag=FG28_RS04730	FG28_RS04730	FG28_RS04730	WP_036380361.1	Gfo/Idh/MocA family oxidoreductase	*	12	6	5	6	6	7	7	8	5	7	3	2	8	6	5	81227000	15601000	3780400	3472600	0.0132356	0.00551106	0.00500031	3	0.00791567	7339600	3407300	9120100	0.00791265	0.00466185	0.00826072	3	0.00694507	5127900	4279300	2239700	0.00659704	0.0064924	0.00387723	3	0.00565555	8825100	3005100	1878900
CDS/locus_tag="FG28_RS04735"	CDS/locus_tag=FG28_RS04735	FG28_RS04735	FG28_RS04735	WP_081894219.1	TonB-dependent receptor	TonB-dependent hemoglobin/transferrin/lactoferrin receptor family *	3	3	2	2	3	1	1	0	1	0	0	0	2	2	1	1002800	123630	101550	84978	0.000104886	0.000148039	0.000122363	3	0.000125096	204970	174790	1613.2	0.000220973	0.000239147	1.46119e-06	3	0.00015386	35369	0	37859	4.55022e-05	0	6.55391e-05	2	5.55206e-05	0	0	0
CDS/locus_tag="FG28_RS04745"	CDS/locus_tag=FG28_RS04745	FG28_RS04745	FG28_RS04745	WP_036380362.1	sigma-54-dependent Fis family transcriptional regulator	Response regulator, NtrC family contains 1 Response_reg,1 AAA_5,1 HTH_8	3	2	1	2	3	1	2	1	1	3	4	4	1	1	1	10838000	1589200	678340	537580	0.00134825	0.000988882	0.00077408	3	0.00103707	551710	1213400	764300	0.000594785	0.00166017	0.00069228	3	0.000982411	1050300	272690	371330	0.00135121	0.000413715	0.000642823	3	0.000802583	964610	1322500	586690
CDS/locus_tag="FG28_RS04755";REV__CDS/locus_tag="FG28_RS00130"	CDS/locus_tag=FG28_RS04755	FG28_RS04755	FG28_RS04755	WP_036380364.1	DUF4301 family protein	0	22	20	21	22	22	19	24	22	24	14	15	15	20	21	16	441070000	24149000	30864000	30514000	0.0204876	0.0449935	0.0439381	3	0.0364731	19397000	21097000	33085000	0.0209114	0.0288648	0.0299674	3	0.0265812	52079000	43064000	42729000	0.0669996	0.0653351	0.0739697	3	0.0687681	13319000	22511000	22138000
CDS/locus_tag="FG28_RS04765"	CDS/locus_tag=FG28_RS04765	FG28_RS04765	FG28_RS04765	WP_036380365.1	hypothetical protein	0	1	1	1	0	0	0	1	1	0	1	0	1	1	0	1	26324000	10271000	5395000	8480100	0.00871376	0.00786482	0.0122108	3	0.00959645	0	0	0	0	0	0	0	0	606820	498610	0	0.000780673	0.000756473	0	2	0.000768573	65124	0	108300
CDS/locus_tag="FG28_RS04770"	CDS/locus_tag=FG28_RS04770	FG28_RS04770	FG28_RS04770	WP_036380366.1	4'-phosphopantetheinyl transferase superfamily protein	0	5	4	4	5	4	4	1	1	1	1	1	1	1	1	1	35614000	6781700	3761700	3046400	0.00575349	0.0054838	0.00438661	3	0.00520797	4346400	2192700	7917400	0.00468575	0.00300004	0.00717135	3	0.00495238	2235300	1073800	986520	0.00287571	0.00162913	0.0017078	3	0.00207088	128860	794980	1133300
CDS/locus_tag="FG28_RS04775"	CDS/locus_tag=FG28_RS04775	FG28_RS04775	FG28_RS04775	WP_036380367.1	adenosylhomocysteinase	0	22	19	18	20	19	18	12	15	12	23	17	19	23	18	19	461660000	49740000	21621000	22138000	0.0421986	0.031519	0.0318773	3	0.0351983	27555000	31059000	40910000	0.0297064	0.0424947	0.0370551	3	0.0364187	11041000	21150000	12353000	0.0142042	0.032088	0.0213847	3	0.022559	59180000	33456000	37861000
CDS/locus_tag="FG28_RS04780"	CDS/locus_tag=FG28_RS04780	FG28_RS04780	FG28_RS04780	WP_036380368.1	DUF3332 domain-containing protein	0	2	2	2	2	2	2	2	2	1	0	0	0	2	1	0	37310000	7947500	2462000	3183000	0.00674254	0.0035891	0.00458331	3	0.00497165	8402900	9755000	1037300	0.00905897	0.0133467	0.000939555	3	0.00778175	1697300	1559000	321330	0.00218357	0.00236526	0.000556266	3	0.0017017	0	0	0
CDS/locus_tag="FG28_RS04785"	CDS/locus_tag=FG28_RS04785	FG28_RS04785	FG28_RS04785	WP_036386170.1	D-TA family PLP-dependent enzyme	0	6	4	4	6	6	5	4	4	4	6	3	3	7	4	5	38279000	4636300	546150	941270	0.00393337	0.000796176	0.00135537	3	0.0020283	5256100	1101100	2070400	0.00566648	0.00150652	0.00187531	3	0.0030161	1416600	1462800	3693500	0.00182245	0.00221931	0.00639395	3	0.00347857	2194500	1762200	1241200
CDS/gene="rpmA"	CDS/gene=rpmA	rpmA	FG28_RS04805	WP_036380371.1	50S ribosomal protein L27	0	3	3	3	3	4	3	4	3	3	1	2	1	3	3	3	296340000	29836000	25443000	21360000	0.0253124	0.0370907	0.030757	3	0.0310534	31406000	31029000	20762000	0.0338581	0.0424537	0.0188056	3	0.0317058	29643000	26658000	17047000	0.0381357	0.0404445	0.0295107	3	0.0360303	8936300	28125000	7282500
CDS/gene="rplU"	CDS/gene=rplU	rplU	FG28_RS04810	WP_036380372.1	50S ribosomal protein L21	0	16	16	15	16	16	15	15	16	15	18	15	14	19	18	20	1623800000	292140000	133130000	114870000	0.247847	0.194077	0.165405	3	0.202443	155120000	164110000	170630000	0.167231	0.224534	0.154552	3	0.182106	37578000	35185000	46888000	0.048344	0.0533814	0.0811695	3	0.060965	101240000	118520000	21588000
CDS/locus_tag="FG28_RS04820"	CDS/locus_tag=FG28_RS04820	FG28_RS04820	FG28_RS04820	WP_036380374.1	insulinase family protein	0	12	11	9	14	8	14	8	8	8	13	7	6	10	11	9	218790000	21377000	9073700	15288000	0.0181359	0.0132276	0.0220137	3	0.0177924	25135000	3914800	30579000	0.0270974	0.00535621	0.0276975	3	0.0200504	10057000	13403000	9776600	0.0129383	0.0203345	0.0169246	3	0.0167325	14820000	12365000	10686000
CDS/locus_tag="FG28_RS04825"	CDS/locus_tag=FG28_RS04825	FG28_RS04825	FG28_RS04825	WP_036380375.1	insulinase family protein	0	32	29	27	30	29	24	22	21	24	25	24	21	29	31	31	306010000	37676000	20560000	13148000	0.0319637	0.0299723	0.0189323	3	0.0269561	36690000	18543000	9573600	0.0395546	0.0253704	0.00867148	3	0.0245322	19254000	18397000	22526000	0.0247702	0.0279113	0.0389956	3	0.030559	16241000	16663000	12447000
CDS/locus_tag="FG28_RS04830"	CDS/locus_tag=FG28_RS04830	FG28_RS04830	FG28_RS04830	WP_036380376.1	hypothetical protein	0	6	5	5	4	4	2	6	6	4	2	5	2	4	6	5	37061000	4649300	1569200	2433000	0.00394439	0.00228758	0.00350336	3	0.00324511	1976200	2111200	670420	0.00213049	0.00288853	0.000607246	3	0.00187542	5450700	3616800	1880700	0.00701232	0.00548728	0.00325575	3	0.00525178	1383200	2480600	1083700
CDS/gene="gldD"	CDS/gene=gldD	gldD	FG28_RS04840	WP_036380383.1	gliding motility lipoprotein GldD	0	2	1	1	3	3	3	0	0	0	4	1	1	1	2	1	8562100	2586500	308820	282660	0.00219435	0.000450197	0.000407012	3	0.00101719	1383800	1405900	1662900	0.00149184	0.00192354	0.00150621	3	0.00164053	0	0	0	0	0	0	0	0	659150	52823	13748
CDS/gene="gldE"	CDS/gene=gldE	gldE	FG28_RS04845	WP_036380389.1	gliding motility-associated protein GldE	0	8	5	5	8	5	5	5	6	6	5	6	4	7	7	6	51763000	4903000	2784100	3371000	0.00415963	0.00405865	0.00485402	3	0.00435743	3726600	1968600	4206500	0.00401756	0.00269343	0.00381012	3	0.00350704	3298700	3217500	3903300	0.00424377	0.00488147	0.00675715	3	0.00529413	2566400	3860200	1691300
CDS/gene="mutY"	CDS/gene=mutY	mutY	FG28_RS04855	WP_036380393.1	A/G-specific adenine glycosylase	0	1	0	0	2	0	2	0	0	0	1	0	0	0	0	0	1338600	208810	0	0	0.000177151	0	0	1	0	180740	0	701230	0.000194851	0	0.000635153	2	0.000415002	0	0	0	0	0	0	0	0	247850	0	0
CDS/locus_tag="FG28_RS04860"	CDS/locus_tag=FG28_RS04860	FG28_RS04860	FG28_RS04860	WP_036380395.1	integration host factor subunit beta	DNA-binding protein, Bhl family contains 1 Bac_DNA_binding	7	8	7	7	7	9	7	7	6	4	6	7	7	7	7	3554800000	525290000	385380000	340660000	0.445648	0.561806	0.490528	3	0.499327	379370000	308960000	302260000	0.40899	0.422717	0.273778	3	0.368495	169550000	142340000	122280000	0.218126	0.215953	0.211683	3	0.215254	79061000	137340000	21183000
CDS/locus_tag="FG28_RS04865"	CDS/locus_tag=FG28_RS04865	FG28_RS04865	FG28_RS04865	WP_036380396.1	ribonuclease E/G	0	12	13	13	13	12	10	11	11	11	13	13	13	13	13	11	217510000	22340000	11411000	12684000	0.0189529	0.0166349	0.0182641	3	0.0179507	15962000	11523000	14598000	0.0172083	0.0157657	0.0132224	3	0.0153988	12610000	9804500	10881000	0.0162227	0.014875	0.0188365	3	0.0166448	14771000	13498000	14394000
CDS/locus_tag="FG28_RS04875"	CDS/locus_tag=FG28_RS04875	FG28_RS04875	FG28_RS04875	WP_036380400.1	cupin-like domain-containing protein	0	3	1	2	2	2	1	1	1	0	1	1	1	1	2	2	4696600	335950	127670	338520	0.000285015	0.000186117	0.000487446	3	0.000319526	411990	361210	459910	0.000444157	0.000494205	0.000416573	3	0.000451645	228830	123010	0	0.000294389	0.000186626	0	2	0.000240508	614420	414290	523150
CDS/gene="bioB"	CDS/gene=bioB	bioB	FG28_RS04880	WP_036380402.1	biotin synthase BioB	0	0	0	0	1	0	2	0	0	0	4	2	2	0	0	0	7667000	0	0	0	0	0	0	0	0	170550	0	578300	0.000183866	0	0.000523807	2	0.000353836	0	0	0	0	0	0	0	0	3434600	1734500	1749100
CDS/locus_tag="FG28_RS04885"	CDS/locus_tag=FG28_RS04885	FG28_RS04885	FG28_RS04885	WP_156102344.1	beta-ketoacyl synthase	0	2	1	1	1	2	2	2	2	2	2	2	1	4	4	5	6881000	430060	153060	178540	0.000364856	0.00022313	0.000257086	3	0.000281691	108240	236280	486440	0.000116691	0.000323277	0.000440603	3	0.000293524	392680	284830	427390	0.000505182	0.000432134	0.000739871	3	0.000559062	761950	323270	301710
CDS/gene="bioA"	CDS/gene=bioA	bioA	FG28_RS04890	WP_036386174.1	adenosylmethionine--8-amino-7-oxononanoate transaminase	0	2	2	3	3	3	3	4	4	4	4	3	3	4	4	4	42581000	5012800	2179000	3371000	0.00425278	0.00317654	0.00485402	3	0.00409445	4229800	4182800	8847200	0.00456005	0.00572288	0.00801353	3	0.00609882	1713000	1330000	1220000	0.00220377	0.00201783	0.00211199	3	0.0021112	2343700	1448700	2322900
CDS/gene="bioD"	CDS/gene=bioD	bioD	FG28_RS04900	WP_036380406.1	dethiobiotin synthase	0	4	3	3	2	3	3	1	3	2	2	0	1	3	3	2	16258000	2728200	788200	503190	0.00231456	0.00114904	0.00072456	3	0.00139605	857280	734230	2935100	0.000924213	0.00100457	0.00265853	3	0.0015291	762800	1142100	616540	0.000981341	0.00173275	0.00106732	3	0.00126047	705150	0	115720
CDS/locus_tag="FG28_RS04905"	CDS/locus_tag=FG28_RS04905	FG28_RS04905	FG28_RS04905	WP_036380408.1	DUF2007 domain-containing protein	0	2	1	1	2	2	1	0	0	0	1	1	0	2	1	0	4815000	771760	366410	315700	0.000654749	0.000534151	0.000454587	3	0.000547829	1175100	914270	285220	0.00126685	0.0012509	0.000258344	3	0.000925363	0	0	0	0	0	0	0	0	157420	186640	0
CDS/locus_tag="FG28_RS04910"	CDS/locus_tag=FG28_RS04910	FG28_RS04910	FG28_RS04910	WP_036380410.1	pyridoxal phosphate-dependent aminotransferase family protein	0	4	3	3	3	2	2	1	1	1	1	1	1	1	1	1	8954200	581840	354130	413950	0.000493624	0.00051625	0.000596061	3	0.000535311	504180	633650	1066300	0.000543544	0.000866956	0.000965823	3	0.000792108	681020	481740	467530	0.000876131	0.000730878	0.000809358	3	0.000805456	722130	549420	534540
CDS/locus_tag="FG28_RS04915"	CDS/locus_tag=FG28_RS04915	FG28_RS04915	FG28_RS04915	WP_036380412.1	M61 family metallopeptidase	0	7	7	7	7	8	8	9	9	8	4	7	7	7	6	6	72101000	4982500	4215200	1593500	0.00422708	0.00614491	0.00229453	3	0.00422217	6381900	3510500	8959700	0.00688017	0.00480304	0.00811543	3	0.00659955	7662300	5891400	3716900	0.00985754	0.00893822	0.00643446	3	0.00841007	1456600	4058000	4869500
CDS/locus_tag="FG28_RS04920"	CDS/locus_tag=FG28_RS04920	FG28_RS04920	FG28_RS04920	WP_036380414.1	GNAT family N-acetyltransferase	0	2	2	2	0	0	0	2	3	3	4	3	3	3	2	3	51220000	1918300	722140	710030	0.00162746	0.00105273	0.0010224	3	0.0012342	0	0	0	0	0	0	0	0	2832600	5121100	5237400	0.00364414	0.00776955	0.00906666	3	0.00682678	8765400	7224100	6786500
CDS/locus_tag="FG28_RS04925"	CDS/locus_tag=FG28_RS04925	FG28_RS04925	FG28_RS04925	WP_036380416.1	F0F1 ATP synthase subunit epsilon	0	1	1	1	2	2	2	2	2	2	1	1	0	3	3	2	99985000	10066000	5618700	4756700	0.00853984	0.00819093	0.00684933	3	0.00786003	6726300	8743600	3499200	0.00725146	0.0119629	0.00316947	3	0.00746129	5667300	5609000	2584000	0.00729097	0.00850977	0.00447326	3	0.006758	3639500	2725200	0
CDS/locus_tag="FG28_RS04930"	CDS/locus_tag=FG28_RS04930	FG28_RS04930	FG28_RS04930	WP_036380418.1	F0F1 ATP synthase subunit beta	0	25	25	24	27	28	26	26	25	25	25	25	26	30	29	27	5667100000	382930000	273050000	285630000	0.324872	0.398052	0.411288	3	0.378071	292110000	383020000	312730000	0.314917	0.524046	0.283262	3	0.374075	427570000	374530000	355900000	0.550068	0.568223	0.616112	3	0.578134	282170000	430950000	373330000
CDS/locus_tag="FG28_RS04935"	CDS/locus_tag=FG28_RS04935	FG28_RS04935	FG28_RS04935	WP_036380420.1	TonB-dependent receptor	SusC-like	33	31	33	36	35	31	38	37	36	30	33	33	37	37	37	3054800000	281260000	123440000	187920000	0.238617	0.17995	0.270592	3	0.22972	273390000	128880000	28205000	0.294735	0.176333	0.0255473	3	0.165538	399290000	309980000	353880000	0.513686	0.47029	0.612615	3	0.532197	85984000	131400000	151730000
CDS/locus_tag="FG28_RS04940"	CDS/locus_tag=FG28_RS04940	FG28_RS04940	FG28_RS04940	WP_036380422.1	recombinase family protein	0	4	3	1	2	1	3	5	5	5	0	2	2	2	2	2	7957400	860120	203770	37073	0.000729713	0.000297055	5.33827e-05	3	0.00036005	160210	40593	364510	0.000172719	5.55391e-05	0.000330162	3	0.00018614	1119400	768530	2718800	0.00144011	0.00116599	0.00470661	3	0.00243757	0	407120	555670
CDS/locus_tag="FG28_RS04960"	CDS/locus_tag=FG28_RS04960	FG28_RS04960	FG28_RS04960	WP_156102205.1	hypothetical protein	0	3	3	2	6	5	4	2	2	1	6	3	1	2	2	2	15868000	1771700	1312900	1002900	0.00150308	0.00191394	0.00144411	3	0.00162038	2209800	1437700	1033000	0.00238233	0.00196705	0.000935661	3	0.00176168	799330	743600	680890	0.00102834	0.00112816	0.00117871	3	0.00111174	1400600	728100	203100
CDS/locus_tag="FG28_RS04975"	CDS/locus_tag=FG28_RS04975	FG28_RS04975	FG28_RS04975	WP_156102206.1	hypothetical protein	0	5	3	3	5	3	4	4	2	4	3	3	3	3	4	3	67393000	6373700	3476700	3209600	0.00540735	0.00506832	0.00462161	3	0.00503243	3465000	1751400	7895800	0.00373553	0.00239625	0.00715178	3	0.00442786	3957900	2140400	4521800	0.00509183	0.00324734	0.00782785	3	0.00538901	7354200	6765400	6617400
CDS/locus_tag="FG28_RS04980"	CDS/locus_tag=FG28_RS04980	FG28_RS04980	FG28_RS04980	WP_036380435.1	recombinase family protein	0	1	1	0	2	2	2	1	2	2	2	2	1	1	0	2	1505900	175090	108510	0	0.000148544	0.000158186	0	2	0.000153365	143940	143690	113220	0.000155178	0.000196596	0.000102551	3	0.000151442	172430	134790	138260	0.000221831	0.000204498	0.000239347	3	0.000221892	177510	166310	0
CDS/gene="glmS"	CDS/gene=glmS	glmS	FG28_RS05005	WP_036380445.1	glutamine--fructose-6-phosphate transaminase (isomerizing)	0	17	13	16	18	16	19	9	8	9	11	11	14	11	10	7	143590000	18035000	5746700	2755400	0.0153006	0.00837752	0.00396759	3	0.00921524	13349000	7110600	23409000	0.0143912	0.00972868	0.0212032	3	0.0151077	3684200	5101900	5034200	0.00473972	0.00774042	0.00871489	3	0.00706501	9050500	13620000	20081000
CDS/locus_tag="FG28_RS05010"	CDS/locus_tag=FG28_RS05010	FG28_RS05010	FG28_RS05010	WP_036380447.1	DUF4270 domain-containing protein	0	7	4	5	5	4	3	3	2	2	4	3	3	4	4	4	48804000	7349500	2686900	4559900	0.0062352	0.00391696	0.00656595	3	0.0055727	5779700	2638600	333500	0.00623096	0.00361012	0.000302074	3	0.00338105	1504400	1418700	1939000	0.00193541	0.0021524	0.00335667	3	0.00248149	2931800	3878200	3283900
CDS/locus_tag="FG28_RS05015"	CDS/locus_tag=FG28_RS05015	FG28_RS05015	FG28_RS05015	WP_036386178.1	glycogen/starch synthase	CAZyme, single-domain, contains GT5	15	15	13	18	18	19	15	14	13	18	11	14	15	12	13	1600700000	181160000	79579000	142050000	0.153693	0.11601	0.204543	3	0.158082	148040000	98674000	277510000	0.159598	0.135005	0.25136	3	0.181988	90754000	87213000	43385000	0.116755	0.132316	0.0751054	3	0.108059	86428000	43761000	97016000
CDS/locus_tag="FG28_RS05020"	CDS/locus_tag=FG28_RS05020	FG28_RS05020	FG28_RS05020	WP_036380448.1	pantoate--beta-alanine ligase	0	7	4	4	7	6	5	3	3	4	6	3	3	6	8	5	22541000	3249500	1308900	1293000	0.00275683	0.00190811	0.00186183	3	0.00217559	961690	1143200	2432200	0.00103677	0.00156412	0.00220301	3	0.0016013	1079400	770420	526410	0.00138865	0.00116885	0.000911288	3	0.00115626	2247100	855740	1059100
CDS/locus_tag="FG28_RS05025"	CDS/locus_tag=FG28_RS05025	FG28_RS05025	FG28_RS05025	WP_036380451.1	aspartate 1-decarboxylase	0	3	2	3	3	3	2	3	3	3	2	2	2	3	3	3	120960000	18655000	11639000	13081000	0.0158266	0.0169673	0.0188358	3	0.0172099	8942800	9843200	9999600	0.00964102	0.0134674	0.00905734	3	0.0107219	11777000	10614000	6866200	0.0151511	0.0161032	0.0118863	3	0.0143802	1137800	2042100	369580
CDS/locus_tag="FG28_RS05030"	CDS/locus_tag=FG28_RS05030	FG28_RS05030	FG28_RS05030	WP_036380452.1	flippase-like domain-containing protein	0	1	1	1	2	1	0	1	1	1	1	1	1	1	1	1	2038600	30592	205410	123420	2.59538e-05	0.000299446	0.000177717	3	0.000167706	610740	27481	0	0.000658424	3.75993e-05	0	2	0.000348012	353700	110990	63095	0.000455035	0.00016839	0.000109226	3	0.000244217	179030	87065	25780
CDS/locus_tag="FG28_RS05035"	CDS/locus_tag=FG28_RS05035	FG28_RS05035	FG28_RS05035	WP_036380453.1	esterase	*	15	14	14	20	17	19	18	19	18	14	15	13	16	17	17	1731200000	135980000	93072000	107650000	0.115363	0.13568	0.155009	3	0.135351	112100000	70010000	269150000	0.120852	0.0957873	0.243788	3	0.153476	144760000	87236000	130960000	0.186234	0.132351	0.22671	3	0.181765	129010000	77516000	114030000
CDS/gene="radA"	CDS/gene=radA	radA	FG28_RS05040	WP_036380454.1	DNA repair protein RadA	0	6	5	6	4	5	5	3	5	4	5	4	5	5	5	5	32944000	5054800	918270	1996400	0.00428841	0.00133865	0.00287468	3	0.00283392	2209200	1246000	4377700	0.00238169	0.00170477	0.00396519	3	0.00268388	880390	2611400	1756000	0.00113262	0.00396192	0.00303988	3	0.00271147	2498700	820670	1663700
CDS/locus_tag="FG28_RS05045"	CDS/locus_tag=FG28_RS05045	FG28_RS05045	FG28_RS05045	WP_036380456.1	aldo/keto reductase	0	23	19	19	19	19	20	15	17	17	22	19	18	16	16	19	738950000	61942000	44276000	54578000	0.0525506	0.0645454	0.0785887	3	0.0652283	42890000	75962000	114260000	0.0462387	0.103931	0.103493	3	0.0845542	32918000	25025000	8893900	0.042349	0.037967	0.0153966	3	0.0319042	89980000	35865000	55426000
CDS/gene="xth"	CDS/gene=xth	xth	FG28_RS05050	WP_036386180.1	exodeoxyribonuclease III	0	4	6	4	7	7	6	5	6	6	5	4	4	7	6	4	97470000	5760300	5271600	4284600	0.00488695	0.00768492	0.00616954	3	0.00624714	4816100	4590100	9997800	0.00519212	0.00628015	0.00905571	3	0.00684266	7742800	8835600	5418600	0.0099611	0.0134051	0.00938034	3	0.0109155	6658100	4960900	4972800
CDS/locus_tag="FG28_RS05055"	CDS/locus_tag=FG28_RS05055	FG28_RS05055	FG28_RS05055	WP_036380458.1	hypothetical protein	0	7	7	7	7	7	7	5	5	5	3	5	4	5	5	5	987520000	130470000	98504000	95148000	0.110689	0.143599	0.137007	3	0.130431	116310000	67255000	87087000	0.125391	0.0920179	0.0788808	3	0.0987632	84582000	83068000	71731000	0.108815	0.126028	0.124176	3	0.119673	14247000	26929000	7011900
CDS/locus_tag="FG28_RS05060"	CDS/locus_tag=FG28_RS05060	FG28_RS05060	FG28_RS05060	WP_036380460.1	cysteine hydrolase	0	1	1	1	2	2	3	0	0	0	0	0	0	0	1	0	12149000	716200	1208300	1351700	0.000607613	0.00176146	0.00194636	3	0.00143848	4095100	611500	3851000	0.00441483	0.000836651	0.00348812	3	0.0029132	0	0	0	0	0	0	0	0	0	0	0
CDS/locus_tag="FG28_RS05065"	CDS/locus_tag=FG28_RS05065	FG28_RS05065	FG28_RS05065	WP_036380462.1	Gfo/Idh/MocA family oxidoreductase	0	3	4	4	5	4	5	3	2	3	3	3	1	3	3	4	46968000	5023200	3573700	3149600	0.00426161	0.00520973	0.00453522	3	0.00466885	8119300	2274500	10735000	0.00875322	0.00311196	0.00972344	3	0.00719621	1761100	572110	1450500	0.00226565	0.000867984	0.00251101	3	0.00188155	3836800	1523500	549740
CDS/locus_tag="FG28_RS05070"	CDS/locus_tag=FG28_RS05070	FG28_RS05070	FG28_RS05070	WP_036380464.1	TonB-dependent receptor	TonB-dependent siderophore receptor *	16	15	13	16	15	15	14	12	11	12	12	12	14	14	13	254330000	29723000	19975000	9044200	0.0252165	0.0291195	0.0130231	3	0.022453	25077000	17528000	23581000	0.0270349	0.0239817	0.021359	3	0.0241252	21627000	18563000	15283000	0.0278231	0.0281631	0.026457	3	0.0274811	10722000	12070000	11121000
CDS/locus_tag="FG28_RS05075"	CDS/locus_tag=FG28_RS05075	FG28_RS05075	FG28_RS05075	WP_036380466.1	acetyltransferase	0	5	4	4	5	5	5	5	3	5	4	3	1	3	3	4	29014000	4400100	2434000	2396500	0.00373298	0.00354828	0.0034508	3	0.00357735	1954600	2532400	3431200	0.00210721	0.00346481	0.00310788	3	0.0028933	2285400	1998800	1867700	0.00294016	0.00303251	0.00323324	3	0.00306864	1441400	743630	234580
CDS/gene="dcm"	CDS/gene=dcm	dcm	FG28_RS05080	WP_036380468.1	DNA cytosine methyltransferase	0	3	3	3	1	2	2	1	1	1	3	3	3	1	1	1	33019000	8584200	330080	1141300	0.0072827	0.00048119	0.0016434	3	0.00313576	55196	473110	3591200	5.95055e-05	0.000647306	0.0032528	3	0.00131987	1499700	1145300	1118900	0.00192936	0.00173761	0.00193697	3	0.00186798	560490	1926500	3104700
CDS/locus_tag="FG28_RS05085"	CDS/locus_tag=FG28_RS05085	FG28_RS05085	FG28_RS05085	WP_036380470.1	hypothetical protein	0	8	3	4	9	5	6	2	3	3	2	2	2	4	4	5	115530000	20382000	2331900	7348400	0.0172918	0.00339944	0.0105812	3	0.0104241	21977000	5118900	12082000	0.0236929	0.00700365	0.0109435	3	0.01388	12989000	7497300	2642800	0.0167103	0.0113746	0.00457505	3	0.0108867	2131700	2289000	4369000
CDS/locus_tag="FG28_RS05095"	CDS/locus_tag=FG28_RS05095	FG28_RS05095	FG28_RS05095	WP_036380474.1	helix-turn-helix transcriptional regulator	Transcription factor, Xre family contains 1 HTH_XRE	1	1	1	2	2	1	2	2	2	1	1	1	2	2	2	87094000	8952600	5630300	5384600	0.00759525	0.00820784	0.00775347	3	0.00785218	6648000	7016700	2084400	0.00716705	0.00960021	0.00188799	3	0.00621841	9329300	7202600	2898700	0.0120021	0.0109275	0.00501805	3	0.0093159	0	4524000	427410
CDS/locus_tag="FG28_RS05100"	CDS/locus_tag=FG28_RS05100	FG28_RS05100	FG28_RS05100	WP_036380476.1	leucine-rich repeat protein	0	0	0	0	2	2	2	0	0	0	0	1	0	1	1	1	12066000	0	0	0	0	0	0	0	0	5213000	2295700	448550	0.00562001	0.00314096	0.000406283	3	0.00305575	0	0	0	0	0	0	0	0	0	168080	0
CDS/locus_tag="FG28_RS05105"	CDS/locus_tag=FG28_RS05105	FG28_RS05105	FG28_RS05105	WP_036380478.1	DUF3124 domain-containing protein	0	1	2	2	1	1	1	2	2	2	0	1	0	0	1	1	13769000	2725000	1532800	1333100	0.00231185	0.00223451	0.00191958	3	0.00215531	366130	277270	576340	0.000394716	0.000379359	0.000522032	3	0.000432036	1990600	1820100	2217600	0.0025609	0.00276139	0.00383897	3	0.00305375	0	308670	0
CDS/locus_tag="FG28_RS05110"	CDS/locus_tag=FG28_RS05110	FG28_RS05110	FG28_RS05110	WP_036380480.1	FAD-binding protein	*	11	10	10	12	12	13	12	11	12	11	11	10	12	11	10	280280000	20596000	9839000	13084000	0.0174733	0.0143433	0.0188401	3	0.0168856	17800000	7352600	32492000	0.0191898	0.0100598	0.0294303	3	0.0195599	26448000	22738000	23628000	0.0340253	0.0344973	0.0409033	3	0.0364753	16943000	17466000	16794000
CDS/locus_tag="FG28_RS05115"	CDS/locus_tag=FG28_RS05115	FG28_RS05115	FG28_RS05115	WP_036380482.1	formate--tetrahydrofolate ligase	0	4	3	4	2	1	1	3	4	3	4	5	5	4	6	4	10702000	451570	509570	476230	0.000383105	0.00074285	0.00068574	3	0.000603898	650300	160780	164370	0.000701073	0.000219978	0.000148881	3	0.000356644	718750	790020	590520	0.000924671	0.00119859	0.00102227	3	0.00104851	1321700	806200	886050
CDS/locus_tag="FG28_RS05130"	CDS/locus_tag=FG28_RS05130	FG28_RS05130	FG28_RS05130	WP_036380487.1	hypothetical protein	0	3	3	3	3	3	2	3	3	3	3	3	2	4	4	4	190390000	26250000	20588000	19076000	0.0222701	0.0300131	0.0274682	3	0.0265838	19852000	11973000	1276200	0.021402	0.0163814	0.00115594	3	0.0129798	9455600	11099000	7623900	0.0121646	0.016839	0.013198	3	0.0140672	2416200	14309000	486820
CDS/locus_tag="FG28_RS05135"	CDS/locus_tag=FG28_RS05135	FG28_RS05135	FG28_RS05135	WP_036380489.1	glycine--tRNA ligase	0	19	18	18	21	20	19	13	17	15	18	17	18	23	21	19	433660000	33870000	15778000	17734000	0.0287348	0.0230011	0.0255358	3	0.0257572	21987000	27255000	36696000	0.0237037	0.0372901	0.0332381	3	0.0314106	23662000	23335000	19014000	0.0304411	0.035403	0.0329158	3	0.03292	34027000	25717000	27525000
CDS/locus_tag="FG28_RS05140"	CDS/locus_tag=FG28_RS05140	FG28_RS05140	FG28_RS05140	WP_036380491.1	hypothetical protein	0	9	8	7	8	8	7	5	5	5	7	7	7	9	9	6	168410000	21450000	9655500	6315600	0.0181978	0.0140758	0.00909405	3	0.0137892	15223000	11016000	22696000	0.0164116	0.015072	0.0205574	3	0.017347	10890000	8245200	4718000	0.01401	0.0125093	0.0081675	3	0.0115623	11240000	18920000	8236600
CDS/locus_tag="FG28_RS05150"	CDS/locus_tag=FG28_RS05150	FG28_RS05150	FG28_RS05150	WP_036380493.1	hypothetical protein	0	12	12	9	9	9	10	6	7	6	6	7	7	9	10	8	62231000	9044100	5840000	2424200	0.00767287	0.00851354	0.00349069	3	0.00655903	3707000	4002400	5719700	0.00399643	0.00547606	0.00518073	3	0.00488441	4365000	2761600	3503200	0.00561557	0.0041898	0.00606452	3	0.00528996	2208800	1512500	3316600
CDS/locus_tag="FG28_RS05155"	CDS/locus_tag=FG28_RS05155	FG28_RS05155	FG28_RS05155	WP_036380495.1	amidohydrolase	0	7	6	6	9	7	7	8	8	8	6	5	8	8	8	9	762110000	45029000	31342000	43971000	0.0382019	0.0456903	0.0633153	3	0.0490692	40702000	40062000	106630000	0.0438799	0.0548126	0.0965823	3	0.0650916	62162000	58958000	43820000	0.0799713	0.0894489	0.0758584	3	0.0817596	40890000	9578400	60767000
CDS/locus_tag="FG28_RS05160"	CDS/locus_tag=FG28_RS05160	FG28_RS05160	FG28_RS05160	WP_036380497.1	ankyrin repeat domain-containing protein	0	1	0	0	1	1	2	2	1	1	1	1	0	0	0	1	7777600	268440	0	0	0.00022774	0	0	1	0	1284500	1431500	738340	0.00138479	0.00195857	0.000668766	3	0.00133737	306650	302460	161800	0.000394505	0.000458881	0.000280098	3	0.000377828	1530600	1612800	0
CDS/gene="katG"	CDS/gene=katG	katG	FG28_RS05165	WP_036386184.1	catalase/peroxidase HPI	*	47	39	40	46	47	46	41	41	41	37	38	37	47	48	46	3156300000	219820000	159410000	104670000	0.186492	0.232387	0.150718	3	0.189866	279090000	228220000	225990000	0.30088	0.312249	0.204695	3	0.272608	191980000	158660000	174200000	0.246982	0.240713	0.301564	3	0.263086	156030000	173700000	206810000
CDS/locus_tag="FG28_RS05170"	CDS/locus_tag=FG28_RS05170	FG28_RS05170	FG28_RS05170	WP_036380499.1	DinB family protein	0	2	2	2	2	2	2	2	2	2	6	3	2	3	3	3	25612000	1383300	570910	932190	0.00117357	0.000832271	0.00134229	3	0.00111604	1272200	257510	1285800	0.00137153	0.000352324	0.00116464	3	0.00096283	2635100	2232700	1443400	0.00339005	0.00338737	0.00249872	3	0.00309205	1870300	2276400	504410
CDS/locus_tag="FG28_RS05175"	CDS/locus_tag=FG28_RS05175	FG28_RS05175	FG28_RS05175	WP_036380501.1	lipid-binding SYLF domain-containing protein	0	6	6	6	7	7	7	7	7	7	5	7	7	7	8	9	560940000	56519000	35619000	43175000	0.0479498	0.0519253	0.0621691	3	0.0540148	54307000	58868000	70351000	0.0585471	0.0805428	0.0637218	3	0.0676039	34787000	25077000	26327000	0.0447534	0.0380459	0.0455756	3	0.0427917	8550200	19463000	5754500
CDS/locus_tag="FG28_RS05195"	CDS/locus_tag=FG28_RS05195	FG28_RS05195	FG28_RS05195	WP_036380509.1	hypothetical protein	0	2	2	1	1	1	1	2	2	2	1	1	0	1	1	1	147120000	18036000	10046000	13009000	0.0153015	0.014645	0.0187321	3	0.0162262	12472000	13124000	8473800	0.0134458	0.0179562	0.00767532	3	0.0130258	14238000	13792000	13434000	0.0183172	0.0209247	0.0232561	3	0.0208327	1798800	3395700	0
CDS/locus_tag="FG28_RS05200"	CDS/locus_tag=FG28_RS05200	FG28_RS05200	FG28_RS05200	WP_036380511.1	TonB-dependent receptor	SusC-like	14	13	12	13	13	6	16	18	15	6	6	5	17	16	12	100300000	9539300	5348700	6365300	0.00809299	0.00779732	0.00916561	3	0.00835198	7913700	3918000	364540	0.00853157	0.00536058	0.000330189	3	0.00474078	12058000	14495000	12104000	0.0155126	0.0219913	0.0209537	3	0.0194859	2123300	1212600	934320
CDS/locus_tag="FG28_RS05205"	CDS/locus_tag=FG28_RS05205	FG28_RS05205	FG28_RS05205	WP_036380513.1	glucose-6-phosphate isomerase	0	19	18	19	21	20	23	15	16	13	16	15	14	22	17	16	889210000	80069000	47123000	45663000	0.0679293	0.0686958	0.0657517	3	0.0674589	60770000	66088000	81734000	0.0655147	0.0904212	0.0740322	3	0.076656	55297000	48915000	53308000	0.0711395	0.0742121	0.0922834	3	0.0792117	63187000	54525000	48530000
CDS/locus_tag="FG28_RS05215"	CDS/locus_tag=FG28_RS05215	FG28_RS05215	FG28_RS05215	WP_036380516.1	tryptophan 2,3-dioxygenase	0	11	12	12	12	10	11	13	9	8	10	8	8	9	13	9	241400000	24774000	15051000	20751000	0.0210179	0.0219413	0.0298801	3	0.0242798	21678000	19517000	31673000	0.0233705	0.026703	0.0286885	3	0.026254	21861000	13722000	3706000	0.0281241	0.0208185	0.00641559	3	0.0184528	19107000	10699000	11456000
CDS/locus_tag="FG28_RS05220"	CDS/locus_tag=FG28_RS05220	FG28_RS05220	FG28_RS05220	WP_036380518.1	DUF3108 domain-containing protein	0	9	8	8	8	6	9	7	7	7	6	5	6	9	7	6	159470000	19170000	10154000	9665900	0.0162635	0.0148025	0.0139183	3	0.0149948	12526000	6364200	17840000	0.013504	0.00870746	0.0161589	3	0.0127901	21624000	12853000	5471900	0.0278192	0.0195001	0.00947261	3	0.0189307	7786100	7330800	5985800
CDS/locus_tag="FG28_RS05225"	CDS/locus_tag=FG28_RS05225	FG28_RS05225	FG28_RS05225	WP_156102208.1	patatin	0	13	11	12	13	11	9	8	9	6	8	10	9	10	12	11	54376000	7272600	3349600	2950200	0.00616996	0.00488304	0.00424809	3	0.00510036	5143300	2408800	207000	0.00554487	0.00329571	0.000187494	3	0.00300936	5125300	3597200	1984700	0.00659369	0.00545754	0.00343579	3	0.00516234	2566300	2747800	1652400
CDS/gene="uvrC"	CDS/gene=uvrC	uvrC	FG28_RS05230	WP_036380519.1	excinuclease ABC subunit UvrC	0	7	7	7	10	7	7	6	6	7	1	5	6	5	4	3	19460000	2057500	1446700	477720	0.00174555	0.002109	0.000687885	3	0.00151414	1557600	629870	2887100	0.00167921	0.000861784	0.00261505	3	0.00171868	2253300	1549300	1656800	0.00289887	0.00235054	0.00286815	3	0.00270585	14868	749450	1208300
CDS/locus_tag="FG28_RS05235"	CDS/locus_tag=FG28_RS05235	FG28_RS05235	FG28_RS05235	WP_036380521.1	5-formyltetrahydrofolate cyclo-ligase	0	6	6	5	6	6	6	3	3	2	2	3	1	3	3	3	353540000	44073000	60144000	54275000	0.0373909	0.0876778	0.0781524	3	0.0677403	16849000	13718000	52533000	0.0181645	0.0187689	0.0475828	3	0.0281721	18696000	16308000	16108000	0.0240524	0.0247419	0.0278852	3	0.0255598	11015000	20423000	3262400
CDS/locus_tag="FG28_RS05240"	CDS/locus_tag=FG28_RS05240	FG28_RS05240	FG28_RS05240	WP_036380523.1	lipoprotein signal peptidase	0	2	2	1	3	2	2	2	2	2	1	1	1	1	1	1	12884000	517890	174300	131500	0.00043937	0.000254094	0.000189351	3	0.000294272	824680	1560700	3351500	0.000889068	0.00213534	0.00303569	3	0.00202003	1274500	1021700	813420	0.00163964	0.00155009	0.00140814	3	0.00153262	1669900	93285	27160
CDS/locus_tag="FG28_RS05245"	CDS/locus_tag=FG28_RS05245	FG28_RS05245	FG28_RS05245	WP_036380525.1	hypothetical protein	0	5	4	3	6	4	4	0	1	1	1	0	0	1	1	1	5983200	1723800	578450	217470	0.00146245	0.000843263	0.000313142	3	0.00087295	1149500	699220	1230100	0.00123925	0.000956669	0.00111419	3	0.00110337	0	47114	52895	0	7.14796e-05	9.15685e-05	2	8.15241e-05	75838	0	0
CDS/locus_tag="FG28_RS05250"	CDS/locus_tag=FG28_RS05250	FG28_RS05250	FG28_RS05250	WP_036380527.1	molecular chaperone DnaK	0	5	5	5	7	7	5	9	9	8	6	5	6	9	8	8	876510000	83885000	32745000	59608000	0.0711667	0.0477356	0.0858316	3	0.0682446	77357000	73854000	27225000	0.0833967	0.101047	0.0246596	3	0.069701	68691000	63943000	45755000	0.0883709	0.097012	0.0792082	3	0.088197	34777000	57830000	16294000
CDS/locus_tag="FG28_RS05255"	CDS/locus_tag=FG28_RS05255	FG28_RS05255	FG28_RS05255	WP_036380529.1	isoleucine--tRNA ligase	0	51	48	46	50	47	39	17	25	17	35	23	24	28	29	21	147540000	28094000	16960000	20038000	0.0238345	0.0247242	0.0288534	3	0.0258041	18912000	19582000	4251500	0.0203886	0.026792	0.00385088	3	0.0170105	855850	3909200	1893500	0.00110105	0.0059309	0.00327791	3	0.00343662	13144000	2646400	6286200
CDS/locus_tag="FG28_RS05260"	CDS/locus_tag=FG28_RS05260	FG28_RS05260	FG28_RS05260	WP_036380531.1	hypothetical protein	0	0	0	0	0	0	0	1	1	0	6	6	5	1	1	1	142510000	0	0	0	0	0	0	0	0	0	0	0	0	0	0	0	0	1153900	529780	0	0.00148449	0.000803763	0	2	0.00114413	10758000	25047000	101600000
CDS/locus_tag="FG28_RS05265"	CDS/locus_tag=FG28_RS05265	FG28_RS05265	FG28_RS05265	WP_051947186.1	TonB-dependent receptor	SusC-like	17	11	15	15	15	9	19	19	15	8	11	11	16	19	14	65556000	5178700	2366700	3830500	0.00439353	0.00345017	0.00551567	3	0.00445312	6215800	3255100	97604	0.00670111	0.00445361	8.84068e-05	3	0.00374771	7831000	8262200	8755500	0.0100746	0.0125351	0.015157	3	0.0125889	1580100	2483100	2776300
CDS/gene="recO"	CDS/gene=recO	recO	FG28_RS05270	WP_036380535.1	DNA repair protein RecO	0	3	3	2	0	0	0	0	0	0	1	1	1	2	1	1	2881200	740550	167580	151760	0.000628271	0.000244298	0.000218524	3	0.000363698	0	0	0	0	0	0	0	0	0	0	0	0	0	0	0	0	91844	249480	390900
CDS/locus_tag="FG28_RS05275"	CDS/locus_tag=FG28_RS05275	FG28_RS05275	FG28_RS05275	WP_036380537.1	NADP-specific glutamate dehydrogenase	0	24	21	21	24	22	22	20	21	18	20	15	13	20	19	17	654770000	90969000	37639000	40123000	0.0771767	0.05487	0.0577745	3	0.0632737	56486000	23323000	64813000	0.0608962	0.0319104	0.0587057	3	0.0505041	43778000	52309000	39215000	0.0563203	0.0793613	0.0678865	3	0.0678561	37026000	25864000	26775000
CDS/locus_tag="FG28_RS05280"	CDS/locus_tag=FG28_RS05280	FG28_RS05280	FG28_RS05280	WP_036380539.1	cystathionine gamma-synthase	0	9	8	7	9	8	9	4	8	5	5	4	5	9	7	7	194240000	28767000	13274000	12910000	0.0244055	0.0193508	0.0185895	3	0.0207819	13614000	6282500	40383000	0.0146769	0.00859568	0.0365777	3	0.0199501	10854000	9120100	7477500	0.0139637	0.0138367	0.0129446	3	0.0135816	6298700	4121000	5800900
CDS/locus_tag="FG28_RS05285"	CDS/locus_tag=FG28_RS05285	FG28_RS05285	FG28_RS05285	WP_036380541.1	DUF3298 and DUF4163 domain-containing protein	0	3	2	1	2	3	2	2	1	1	4	1	3	2	1	2	302760000	28723000	14768000	16326000	0.0243681	0.0215287	0.0235084	3	0.0231351	16234000	20044000	31671000	0.0175015	0.0274241	0.0286866	3	0.0245374	29230000	17496000	15397000	0.0376043	0.0265443	0.0266543	3	0.0302677	9851100	21314000	36077000
CDS/locus_tag="FG28_RS05290"	CDS/locus_tag=FG28_RS05290	FG28_RS05290	FG28_RS05290	WP_036380544.1	hypothetical protein	0	1	1	1	1	1	1	1	1	1	0	0	0	0	0	0	5223700	986090	523260	411580	0.000836584	0.000762807	0.000592648	3	0.00073068	682100	690290	746080	0.000735356	0.000944451	0.000675777	3	0.000785194	430950	461040	292370	0.000554417	0.000699473	0.000506132	3	0.000586674	0	0	0
CDS/locus_tag="FG28_RS05295"	CDS/locus_tag=FG28_RS05295	FG28_RS05295	FG28_RS05295	WP_036380546.1	DinB family protein	0	2	4	3	4	3	5	4	3	4	2	3	1	3	4	3	77181000	1880300	6052700	5842700	0.00159522	0.00882361	0.0084131	3	0.00627731	8346200	5798500	6675900	0.00899784	0.00793347	0.00604683	3	0.00765938	5227500	4270700	4961600	0.00672517	0.00647935	0.00858921	3	0.00726458	2669400	3742300	440870
CDS/locus_tag="FG28_RS05300"	CDS/locus_tag=FG28_RS05300	FG28_RS05300	FG28_RS05300	WP_036380547.1	helix-turn-helix transcriptional regulator	Transcription factor, ArsR family contains 1 HTH_5	4	4	4	3	4	3	3	3	3	1	3	0	3	3	3	324580000	43251000	48825000	17475000	0.0366935	0.0711769	0.0251628	3	0.0443444	16317000	13349000	7132400	0.017591	0.018264	0.00646032	3	0.0141051	36134000	39790000	29286000	0.0464863	0.0603679	0.0506981	3	0.0525174	1998600	5590900	0
CDS/locus_tag="FG28_RS05305"	CDS/locus_tag=FG28_RS05305	FG28_RS05305	FG28_RS05305	WP_036380549.1	aspartate/glutamate racemase family protein	0	9	8	8	7	7	7	6	5	5	5	5	5	5	7	7	324390000	84322000	40066000	26083000	0.0715375	0.0584081	0.0375578	3	0.0558345	33315000	10084000	27714000	0.0359161	0.0137969	0.0251025	3	0.0249385	11973000	5558600	7940500	0.0154032	0.00843331	0.0137461	3	0.0125275	2281300	5589400	9441100
CDS/locus_tag="FG28_RS05310"	CDS/locus_tag=FG28_RS05310	FG28_RS05310	FG28_RS05310	WP_036380551.1	arsenate reductase	0	6	6	5	6	4	3	5	5	5	2	2	2	7	7	5	178580000	26902000	17199000	11969000	0.0228232	0.0250727	0.0172346	3	0.0217102	13862000	5691800	5299100	0.0149443	0.00778749	0.00479977	3	0.00917718	9528700	10834000	7360100	0.0122587	0.016437	0.0127413	3	0.0138123	2563900	3333500	155580
CDS/locus_tag="FG28_RS05330"	CDS/locus_tag=FG28_RS05330	FG28_RS05330	FG28_RS05330	WP_036380557.1	thioesterase	0	4	4	4	4	4	3	3	3	3	2	2	2	5	6	4	132590000	22373000	7725900	10098000	0.0189809	0.0112628	0.0145405	3	0.0149281	14049000	10476000	8854400	0.0151459	0.0143332	0.00802005	3	0.0124997	5616400	5023900	4644700	0.00722549	0.00762208	0.00804061	3	0.00762939	549570	3338600	193230
CDS/locus_tag="FG28_RS05335"	CDS/locus_tag=FG28_RS05335	FG28_RS05335	FG28_RS05335	WP_036380559.1	nitronate monooxygenase	0	14	13	13	17	15	18	13	13	12	15	9	11	17	15	15	506860000	62261000	32036000	29617000	0.0528213	0.046702	0.0426465	3	0.0473899	35859000	30147000	72336000	0.0386587	0.0412469	0.0655198	3	0.0484752	24609000	26096000	10139000	0.0316594	0.0395919	0.017552	3	0.0296011	40589000	17308000	20869000
CDS/locus_tag="FG28_RS05340"	CDS/locus_tag=FG28_RS05340	FG28_RS05340	FG28_RS05340	WP_036380561.1	hypothetical protein	0	2	3	4	3	2	1	3	3	2	2	3	3	3	3	3	15954000	837070	1799800	1003300	0.000710157	0.00262374	0.00144469	3	0.00159286	1137900	624190	1115400	0.00122674	0.000854013	0.0010103	3	0.00103035	1955300	1444600	876290	0.00251549	0.00219169	0.00151698	3	0.00207472	583860	1004400	936570
CDS/locus_tag="FG28_RS05345"	CDS/locus_tag=FG28_RS05345	FG28_RS05345	FG28_RS05345	WP_036380563.1	alpha/beta fold hydrolase	*	1	2	2	1	2	2	1	1	1	1	1	2	3	3	1	6362600	375000	268080	288250	0.000318144	0.000390806	0.000415061	3	0.00037467	236270	360590	1301900	0.000254717	0.000493357	0.00117922	3	0.000642432	0	397440	0	0	0.000602981	0	1	0	466510	449670	752770
CDS/locus_tag="FG28_RS05350"	CDS/locus_tag=FG28_RS05350	FG28_RS05350	FG28_RS05350	WP_036380564.1	cytochrome c	0	11	11	11	13	13	12	12	13	12	10	12	12	12	13	13	2436600000	308850000	193990000	170820000	0.262024	0.282798	0.24597	3	0.263597	268360000	204560000	245330000	0.289312	0.279878	0.222213	3	0.263801	117770000	106870000	107130000	0.151511	0.162139	0.185457	3	0.166369	113530000	111970000	85330000
CDS/locus_tag="FG28_RS05355"	CDS/locus_tag=FG28_RS05355	FG28_RS05355	FG28_RS05355	WP_036380566.1	membrane protein	0	0	1	1	1	1	1	1	1	0	1	2	1	2	3	1	6082400	0	744630	498860	0	0.00108552	0.000718325	2	0.000901923	270590	429650	87690	0.000291717	0.000587844	7.9427e-05	3	0.000319663	459400	184610	0	0.000591017	0.000280084	0	2	0.00043555	220480	502010	27096
CDS/locus_tag="FG28_RS05360"	CDS/locus_tag=FG28_RS05360	FG28_RS05360	FG28_RS05360	WP_036380568.1	hypothetical protein	0	6	6	6	7	6	7	5	5	4	4	4	3	6	5	6	98720000	18915000	13044000	6973300	0.0160472	0.0190155	0.0100411	3	0.0150346	7469000	11122000	8384800	0.00805215	0.0152171	0.0075947	3	0.010288	8643200	3805300	1422800	0.0111195	0.00577326	0.00246306	3	0.00645193	2135700	5640900	679710
CDS/locus_tag="FG28_RS05365"	CDS/locus_tag=FG28_RS05365	FG28_RS05365	FG28_RS05365	WP_036380570.1	META domain-containing protein	0	3	2	2	3	2	3	2	2	2	2	2	1	3	3	2	90617000	12651000	7922300	8671800	0.0107329	0.0115491	0.0124868	3	0.0115896	10713000	6099000	10233000	0.0115494	0.00834461	0.00926875	3	0.00972093	6254700	5416800	4784200	0.00804666	0.00821817	0.0082821	3	0.00818231	4398900	2990000	222010
CDS/locus_tag="FG28_RS05370"	CDS/locus_tag=FG28_RS05370	FG28_RS05370	FG28_RS05370	WP_051947188.1	META domain-containing protein	0	7	8	7	6	7	8	5	4	4	5	4	4	6	6	5	54320000	5156900	4024100	4790700	0.00437503	0.00586632	0.00689829	3	0.00571322	2752500	2699700	7509500	0.0029674	0.00369371	0.00680188	3	0.00448767	6814800	4787600	2114100	0.00876723	0.00726357	0.0036598	3	0.00656353	2499600	1985600	2618400
CDS/locus_tag="FG28_RS05375"	CDS/locus_tag=FG28_RS05375	FG28_RS05375	FG28_RS05375	WP_051947189.1	hypothetical protein	0	0	1	1	0	1	1	0	0	0	0	0	1	1	1	1	5934500	0	990420	1018900	0	0.00144383	0.00146715	2	0.00145549	0	899540	1631900	0	0.00123075	0.00147813	2	0.00135444	0	0	0	0	0	0	0	0	0	0	106770
CDS/locus_tag="FG28_RS05380"	CDS/locus_tag=FG28_RS05380	FG28_RS05380	FG28_RS05380	WP_036380572.1	hypothetical protein	0	3	3	3	3	2	3	0	0	0	0	0	0	2	2	1	14548000	2814800	1840800	1702700	0.00238803	0.00268351	0.00245178	3	0.00250777	2177200	1527200	2142700	0.00234719	0.00208951	0.00194079	3	0.00212583	0	0	0	0	0	0	0	0	0	0	0
CDS/locus_tag="FG28_RS05385"	CDS/locus_tag=FG28_RS05385	FG28_RS05385	FG28_RS05385	WP_036380574.1	hypothetical protein	0	2	2	1	4	4	1	1	1	1	2	1	0	1	1	1	26875000	905420	370560	100830	0.000768144	0.000540201	0.000145189	3	0.000484511	4611400	3131600	371390	0.00497144	0.00428464	0.000336394	3	0.00319749	2434700	2816900	2313300	0.00313224	0.0042737	0.00400464	3	0.00380352	1526900	1236100	0
CDS/locus_tag="FG28_RS05390"	CDS/locus_tag=FG28_RS05390	FG28_RS05390	FG28_RS05390	WP_156102209.1	hypothetical protein	0	7	7	6	7	7	6	5	5	5	4	6	4	6	5	5	264350000	17404000	23663000	17414000	0.0147653	0.0344959	0.025075	3	0.0247787	20260000	16873000	32232000	0.0218418	0.0230855	0.0291948	3	0.0247074	25883000	20958000	12632000	0.0332984	0.0317967	0.0218677	3	0.0289876	4523800	24107000	1954700
CDS/locus_tag="FG28_RS05395"	CDS/locus_tag=FG28_RS05395	FG28_RS05395	FG28_RS05395	WP_036380576.1	SulP family inorganic anion transporter	0	1	1	1	1	1	0	0	0	0	0	0	0	1	1	1	1166800	108260	61868	115160	9.18461e-05	9.0191e-05	0.000165823	3	0.000115953	64664	261160	0	6.97127e-05	0.000357318	0	2	0.000213515	0	0	0	0	0	0	0	0	0	0	0
CDS/locus_tag="FG28_RS05410"	CDS/locus_tag=FG28_RS05410	FG28_RS05410	FG28_RS05410	WP_036386197.1	hypothetical protein	0	4	4	2	4	4	3	3	3	2	1	1	1	3	3	3	90558000	21285000	9287000	2422600	0.0180579	0.0135386	0.00348838	3	0.0116949	10087000	6610500	11622000	0.0108746	0.00904445	0.0105269	3	0.0101486	7647000	4055800	1398200	0.00983785	0.00615331	0.00242048	3	0.00613721	1463000	1053700	1058300
CDS/locus_tag="FG28_RS05415"	CDS/locus_tag=FG28_RS05415	FG28_RS05415	FG28_RS05415	WP_036380579.1	glycerol-3-phosphate dehydrogenase	0	4	3	3	6	5	5	4	3	3	3	2	1	3	4	5	28371000	3760300	2580300	2402000	0.00319018	0.00376155	0.00345872	3	0.00347015	2243100	1639400	6783700	0.00241823	0.00224302	0.00614447	3	0.00360191	906750	1250600	336010	0.00116653	0.00189736	0.000581679	3	0.00121519	1312500	1129100	286240
CDS/locus_tag="FG28_RS05420"	CDS/locus_tag=FG28_RS05420	FG28_RS05420	FG28_RS05420	WP_036380580.1	glycerol-3-phosphate dehydrogenase/oxidase	*	14	12	13	16	13	13	12	8	12	13	13	11	14	15	13	86900000	7726600	4507100	5092700	0.00655513	0.00657044	0.00733315	3	0.00681957	6091000	5253900	12556000	0.00656656	0.00718835	0.0113729	3	0.00837592	7355500	3800000	7219000	0.00946284	0.00576522	0.0124971	3	0.00924171	3603200	3776200	4835100
CDS/locus_tag="FG28_RS05425"	CDS/locus_tag=FG28_RS05425	FG28_RS05425	FG28_RS05425	WP_036380581.1	antibiotic biosynthesis monooxygenase	0	1	1	1	2	2	1	2	2	2	1	1	1	1	1	1	48612000	4511200	3365700	3352900	0.00382723	0.00490651	0.00482795	3	0.00452057	5274700	4161900	3815600	0.00568653	0.00569429	0.00345606	3	0.00494562	3883900	2854800	1997700	0.00499663	0.0043312	0.00345829	3	0.00426204	2152200	2254100	428970
CDS/locus_tag="FG28_RS05435"	CDS/locus_tag=FG28_RS05435	FG28_RS05435	FG28_RS05435	WP_036380583.1	CvpA family protein	0	3	4	3	3	3	3	0	0	0	1	1	0	1	1	1	16018000	3181400	3702100	1657500	0.00269905	0.00539691	0.00238669	3	0.00349422	1037000	1060500	3519900	0.00111796	0.00145097	0.00318822	3	0.00191905	0	0	0	0	0	0	0	0	274500	93344	0
CDS/locus_tag="FG28_RS05440"	CDS/locus_tag=FG28_RS05440	FG28_RS05440	FG28_RS05440	WP_156102210.1	CAP domain-containing protein	0	1	1	1	0	0	0	0	0	0	1	1	1	0	0	0	1033100	315200	92698	94293	0.000267411	0.000135135	0.000135776	3	0.00017944	0	0	0	0	0	0	0	0	0	0	0	0	0	0	0	0	104810	345830	80241
CDS/locus_tag="FG28_RS05445"	CDS/locus_tag=FG28_RS05445	FG28_RS05445	FG28_RS05445	WP_036386199.1	3-hydroxyanthranilate 3,4-dioxygenase	0	5	3	2	7	6	5	3	3	4	5	3	2	3	3	5	41740000	6302400	2515100	2535900	0.00534686	0.00366651	0.00365153	3	0.00422163	4294700	2759600	6636200	0.00463001	0.00377567	0.00601087	3	0.00480552	2052200	2398700	1916200	0.00264015	0.00363922	0.0033172	3	0.00319886	2177300	868070	182930
CDS/locus_tag="FG28_RS05455"	CDS/locus_tag=FG28_RS05455	FG28_RS05455	FG28_RS05455	WP_036380586.1	aldehyde dehydrogenase family protein	0	10	7	8	11	12	12	8	7	7	7	6	7	6	7	8	93345000	9464200	3023100	3406900	0.00802928	0.00440707	0.00490571	3	0.00578069	6179900	10274000	12275000	0.0066624	0.0140568	0.0111183	3	0.0106125	6003200	3298200	4918800	0.00772311	0.00500391	0.00851512	3	0.00708071	4424300	3809500	3907200
CDS/locus_tag="FG28_RS05460"	CDS/locus_tag=FG28_RS05460	FG28_RS05460	FG28_RS05460	WP_156102211.1	hypothetical protein	0	1	1	1	1	1	1	5	3	3	0	0	0	2	2	2	8340800	251490	162960	162020	0.00021336	0.000237563	0.000233298	3	0.000228074	72384	95771	75651	7.80355e-05	0.000131033	6.85224e-05	3	9.25304e-05	2758200	1988500	1349000	0.00354842	0.00301688	0.0023353	3	0.00296687	0	0	0
CDS/locus_tag="FG28_RS05465"	CDS/locus_tag=FG28_RS05465	FG28_RS05465	FG28_RS05465	WP_036380589.1	hypothetical protein	0	3	2	3	3	3	2	4	5	5	0	1	1	2	3	2	24526000	2057300	769150	1547200	0.00174538	0.00112126	0.00222787	3	0.00169817	1309100	1122400	324550	0.00141131	0.00153566	0.000293968	3	0.00108031	3402200	3931900	3139300	0.00437693	0.00596534	0.00543456	3	0.00525894	0	112510	132290
CDS/locus_tag="FG28_RS05470"	CDS/locus_tag=FG28_RS05470	FG28_RS05470	FG28_RS05470	WP_036380591.1	acyl-ACP desaturase	0	11	11	10	10	9	10	6	8	7	11	8	9	13	12	13	433160000	10505000	9575700	13489000	0.00891228	0.0139594	0.0194233	3	0.0140983	8879400	22865000	25147000	0.00957267	0.0312838	0.0227774	3	0.0212113	19060000	13151000	5130500	0.0245207	0.0199522	0.0088816	3	0.0177848	47849000	41395000	61872000
CDS/locus_tag="FG28_RS05475"	CDS/locus_tag=FG28_RS05475	FG28_RS05475	FG28_RS05475	WP_036380592.1	serine/threonine protein phosphatase	0	6	3	2	6	6	6	5	5	6	5	3	5	5	6	5	76503000	8220500	1979500	2315100	0.00697415	0.00288571	0.00333359	3	0.00439782	7951300	4155800	12676000	0.00857211	0.00568594	0.0114815	3	0.00857986	5485000	4141900	2579900	0.00705644	0.00628394	0.00446616	3	0.00593551	1452100	2638100	6187500
CDS/locus_tag="FG28_RS05480"	CDS/locus_tag=FG28_RS05480	FG28_RS05480	FG28_RS05480	WP_036380593.1	carbohydrate kinase	0	14	12	12	17	13	12	8	12	11	8	7	5	13	12	11	152470000	22374000	8982900	9042100	0.0189818	0.0130952	0.01302	3	0.0150323	19729000	9252100	19602000	0.0212694	0.0126587	0.0177549	3	0.0172276	16539000	9462900	5243600	0.0212774	0.0143568	0.00907739	3	0.0149039	6181200	3067600	2739800
CDS/locus_tag="FG28_RS05485"	CDS/locus_tag=FG28_RS05485	FG28_RS05485	FG28_RS05485	WP_036380595.1	alpha-amylase	CAZyme, single-domain, contains GH13_4	10	8	9	7	4	7	7	9	8	2	4	5	6	6	5	30092000	2913800	1390900	617400	0.00247202	0.00202765	0.000889015	3	0.00179623	9159500	543680	2415400	0.00987464	0.00074386	0.0021878	3	0.00426876	2457500	2234700	1521500	0.00316157	0.00339041	0.00263392	3	0.00306197	688710	396250	1278600
CDS/locus_tag="FG28_RS05490"	CDS/locus_tag=FG28_RS05490	FG28_RS05490	FG28_RS05490	WP_036380597.1	ATP-binding protein	0	6	6	6	3	3	3	4	6	4	5	5	5	5	5	4	41326000	5542300	2362000	2945300	0.004702	0.00344332	0.00424104	3	0.00412879	1342800	1317700	2450800	0.00144764	0.00180287	0.00221986	3	0.00182346	3135500	2668200	2210800	0.00403382	0.0040481	0.0038272	3	0.0039697	5278300	2249700	2746800
CDS/locus_tag="FG28_RS05495"	CDS/locus_tag=FG28_RS05495	FG28_RS05495	FG28_RS05495	WP_036380599.1	SDR family NAD(P)-dependent oxidoreductase	0	13	10	10	13	9	11	10	9	10	7	10	11	9	10	9	372540000	38084000	11857000	18537000	0.0323099	0.0172851	0.0266921	3	0.025429	31681000	19150000	62048000	0.0341545	0.0262009	0.0562012	3	0.0388522	25859000	23312000	14588000	0.0332676	0.0353681	0.0252538	3	0.0312965	7822400	13828000	29823000
CDS/locus_tag="FG28_RS05500"	CDS/locus_tag=FG28_RS05500	FG28_RS05500	FG28_RS05500	WP_036380600.1	aldo/keto reductase	0	9	7	8	10	10	9	6	5	5	5	4	4	7	7	6	181730000	23850000	9710600	13928000	0.020234	0.0141561	0.0200554	3	0.0181485	14747000	11605000	33596000	0.0158984	0.0158779	0.0304303	3	0.0207355	11886000	5854200	1626000	0.0152913	0.00888178	0.00281483	3	0.00899598	9167900	8355300	8830400
CDS/locus_tag="FG28_RS05505"	CDS/locus_tag=FG28_RS05505	FG28_RS05505	FG28_RS05505	WP_036380602.1	MoxR family ATPase	0	26	22	21	27	25	24	20	21	18	25	20	21	26	26	25	2205100000	214250000	114290000	107960000	0.181766	0.166612	0.155455	3	0.167944	108350000	187700000	191010000	0.11681	0.25681	0.173011	3	0.18221	80027000	71111000	41129000	0.102955	0.107887	0.0711999	3	0.0940139	237400000	161090000	213540000
CDS/locus_tag="FG28_RS05510"	CDS/locus_tag=FG28_RS05510	FG28_RS05510	FG28_RS05510	WP_036380604.1	DUF58 domain-containing protein	0	9	5	6	11	11	8	7	9	6	10	8	6	13	10	9	93393000	8216900	3745100	3447300	0.00697109	0.0054596	0.00496388	3	0.00579819	4229700	5026400	8464500	0.00455994	0.00687709	0.00766689	3	0.00636797	5565600	5595100	2581600	0.00716014	0.00848868	0.0044691	3	0.00670597	10523000	6047400	4472200
CDS/locus_tag="FG28_RS05515"	CDS/locus_tag=FG28_RS05515	FG28_RS05515	FG28_RS05515	WP_036380606.1	hypothetical protein	0	13	13	11	13	14	17	14	13	10	11	12	13	16	15	15	212530000	9461300	10042000	4233700	0.00802682	0.0146392	0.00609625	3	0.00958742	7796500	14416000	21418000	0.00840522	0.0197239	0.0193998	3	0.015843	16143000	12013000	8260500	0.0207679	0.0182257	0.0143001	3	0.0177646	12558000	13613000	30650000
CDS/locus_tag="FG28_RS05520"	CDS/locus_tag=FG28_RS05520	FG28_RS05520	FG28_RS05520	WP_036380608.1	VWA domain-containing protein	0	6	6	6	7	8	6	4	3	4	6	3	3	7	7	8	141700000	14146000	6068300	4982300	0.0120012	0.00884635	0.00717418	3	0.00934059	3421400	2970100	3821400	0.00368853	0.00406367	0.00346131	3	0.00373784	1059400	3896000	3284600	0.00136292	0.00591087	0.00568609	3	0.00431996	24200000	2475700	4645000
CDS/locus_tag="FG28_RS05525"	CDS/locus_tag=FG28_RS05525	FG28_RS05525	FG28_RS05525	WP_036380609.1	VWA domain-containing protein	0	16	14	13	12	13	13	7	6	6	14	12	11	12	10	10	210430000	22360000	12779000	15729000	0.0189699	0.0186292	0.0226487	3	0.0200826	8902900	17923000	23885000	0.009598	0.0245221	0.0216343	3	0.0185848	4668400	3779000	3526200	0.00600589	0.00573336	0.00610433	3	0.00594786	26075000	17465000	17888000
CDS/locus_tag="FG28_RS05530"	CDS/locus_tag=FG28_RS05530	FG28_RS05530	FG28_RS05530	WP_036380611.1	tetratricopeptide repeat protein	0	5	3	3	3	2	3	1	2	3	6	3	2	5	4	4	64554000	6470400	1589800	1769700	0.00548939	0.00231761	0.00254825	3	0.00345175	4123700	916740	10466000	0.00444566	0.00125428	0.00947979	3	0.00505991	257740	129930	6219600	0.000331582	0.000197125	0.010767	3	0.00376523	10808000	4370000	5537600
CDS/locus_tag="FG28_RS05535"	CDS/locus_tag=FG28_RS05535	FG28_RS05535	FG28_RS05535	WP_036380613.1	protein BatD	0	18	16	17	17	19	18	13	14	13	10	14	14	16	14	12	211840000	22452000	12736000	4842000	0.0190479	0.0185665	0.00697216	3	0.0148622	17079000	12475000	22970000	0.0184125	0.0170682	0.0208055	3	0.0187621	17567000	16452000	15629000	0.0225999	0.0249604	0.0270559	3	0.0248721	4053800	7777600	12464000
CDS/locus_tag="FG28_RS05540"	CDS/locus_tag=FG28_RS05540	FG28_RS05540	FG28_RS05540	WP_036380615.1	tetratricopeptide repeat protein	0	7	7	7	7	7	7	6	6	6	6	4	4	6	6	6	243620000	51635000	37000000	25614000	0.0438063	0.0539385	0.0368825	3	0.0448758	18810000	30847000	44292000	0.0202786	0.0422047	0.0401184	3	0.0342006	3742200	2544000	1532600	0.00481433	0.00385966	0.00265314	3	0.00377571	7189800	5617700	536240
CDS/locus_tag="FG28_RS05555"	CDS/locus_tag=FG28_RS05555	FG28_RS05555	FG28_RS05555	WP_036380621.1	carbonic anhydrase	0	7	7	6	6	6	6	7	7	6	9	6	7	10	9	8	129980000	23900000	7653900	6699400	0.0202764	0.0111578	0.00964669	3	0.0136936	5764800	9061700	16739000	0.00621489	0.0123982	0.0151617	3	0.0112582	5858900	3804800	4463000	0.00753747	0.0057725	0.00772606	3	0.00701201	7051400	9693900	1478500
CDS/locus_tag="FG28_RS05560"	CDS/locus_tag=FG28_RS05560	FG28_RS05560	FG28_RS05560	WP_036386200.1	SulP family inorganic anion transporter	0	8	8	8	5	6	4	5	5	4	4	4	4	6	7	6	63819000	5280900	1552000	2171700	0.00448023	0.0022625	0.0031271	3	0.00328995	5879400	3669000	1567900	0.00633844	0.0050199	0.00142016	3	0.0042595	5016400	4839700	2438800	0.00645359	0.00734262	0.0042219	3	0.00600603	2798900	1884200	2241100
CDS/gene="pheS"	CDS/gene=pheS	pheS	FG28_RS05570	WP_036380625.1	phenylalanine--tRNA ligase subunit alpha	0	15	10	10	15	11	11	8	7	5	15	9	10	13	11	10	148870000	16930000	5371600	6043900	0.0143632	0.0078307	0.00870282	3	0.0102989	9374200	6682800	14387000	0.0101061	0.00914337	0.0130313	3	0.0107603	5839000	2695100	3822600	0.00751186	0.00408891	0.00661744	3	0.00607274	22285000	6273100	12511000
CDS/locus_tag="FG28_RS05575"	CDS/locus_tag=FG28_RS05575	FG28_RS05575	FG28_RS05575	WP_036380627.1	transcriptional regulator	DNA-binding protein, Unclassified contains 1 HTH_5	2	0	0	1	1	2	0	1	1	0	0	0	1	0	0	9878800	5743500	0	0	0.0048727	0	0	1	0	690230	721260	1515000	0.00074412	0.000986824	0.00137224	3	0.0010344	0	447830	219030	0	0.000679431	0.000379171	2	0.000529301	0	0	0
CDS/locus_tag="FG28_RS05580"	CDS/locus_tag=FG28_RS05580	FG28_RS05580	FG28_RS05580	WP_081894229.1	efflux RND transporter periplasmic adaptor subunit	0	20	17	19	18	19	17	15	15	15	17	13	13	16	15	17	790520000	69214000	45690000	47524000	0.0587201	0.0666068	0.0684314	3	0.0645861	31535000	57389000	87261000	0.0339971	0.0785193	0.0790384	3	0.0638516	46660000	45269000	24443000	0.060028	0.0686805	0.0423142	3	0.0570076	66034000	47652000	45588000
CDS/locus_tag="FG28_RS05585"	CDS/locus_tag=FG28_RS05585	FG28_RS05585	FG28_RS05585	WP_036380629.1	efflux RND transporter permease subunit	0	23	23	20	20	21	16	12	13	13	13	8	11	17	18	12	84677000	11345000	4444400	7039900	0.00962492	0.00647903	0.010137	3	0.00874698	5889500	7995200	2005500	0.00634933	0.010939	0.00181652	3	0.00636828	2239500	5323400	5756100	0.00288111	0.00807647	0.0099646	3	0.00697406	7969200	789810	4125100
CDS/locus_tag="FG28_RS05590"	CDS/locus_tag=FG28_RS05590	FG28_RS05590	FG28_RS05590	WP_036380631.1	efflux transporter outer membrane subunit	0	17	14	15	17	16	13	13	13	11	13	13	12	15	16	16	330060000	40004000	15210000	18861000	0.0339388	0.0221731	0.0271586	3	0.0277568	22044000	14050000	20380000	0.0237651	0.0192231	0.0184596	3	0.0204826	15330000	17677000	16082000	0.019722	0.0268189	0.0278401	3	0.0247937	23345000	23533000	17799000
CDS/locus_tag="FG28_RS05600"	CDS/locus_tag=FG28_RS05600	FG28_RS05600	FG28_RS05600	WP_036380633.1	histidinol-phosphate aminotransferase family protein	0	6	6	6	8	6	4	5	6	5	11	7	7	7	5	5	67188000	3809100	1592900	2268400	0.00323158	0.00232213	0.00326635	3	0.00294002	1660800	1076900	2308100	0.00179047	0.00147341	0.00209061	3	0.00178483	3309200	2548100	1972800	0.00425728	0.00386588	0.00341519	3	0.00384612	14634000	11024000	14463000
CDS/locus_tag="FG28_RS05610"	CDS/locus_tag=FG28_RS05610	FG28_RS05610	FG28_RS05610	WP_036380637.1	Zn-dependent hydrolase	0	11	9	8	12	10	11	10	8	9	5	3	4	10	10	7	65505000	6158400	2986200	3569800	0.00522469	0.00435327	0.00514028	3	0.00490608	4631100	2785000	7617000	0.00499268	0.00381042	0.00689925	3	0.00523412	6795400	7982100	5145500	0.00874227	0.0121102	0.00890756	3	0.00992	1517100	1824900	1845100
CDS/locus_tag="FG28_RS05620"	CDS/locus_tag=FG28_RS05620	FG28_RS05620	FG28_RS05620	WP_036380640.1	CYTH domain-containing protein	0	4	4	3	4	4	4	4	4	4	5	4	3	4	3	3	42853000	3875800	2448900	2442700	0.00328817	0.00357	0.00351733	3	0.0034585	2655600	2106700	2658000	0.00286294	0.00288237	0.00240754	3	0.00271762	3267100	3523100	3191200	0.00420312	0.00534512	0.0055244	3	0.00502421	4785800	2195600	956440
CDS/locus_tag="FG28_RS05630"	CDS/locus_tag=FG28_RS05630	FG28_RS05630	FG28_RS05630	WP_036380644.1	TetR/AcrR family transcriptional regulator	Transcription factor, TetR family contains 1 TetR_N	4	4	5	6	6	7	3	4	5	4	5	2	4	3	3	169470000	11946000	7166200	11205000	0.0101348	0.0104469	0.0161345	3	0.0122387	14379000	9678300	14932000	0.0155017	0.0132418	0.013525	3	0.0140895	4312500	16367000	15579000	0.00554802	0.0248314	0.0269694	3	0.0191163	12989000	10775000	10772000
CDS/locus_tag="FG28_RS05635"	CDS/locus_tag=FG28_RS05635	FG28_RS05635	FG28_RS05635	WP_036380646.1	carboxymuconolactone decarboxylase family protein	0	1	1	1	1	1	0	0	0	0	1	1	1	0	0	0	2499500	584460	319430	341000	0.000495847	0.000465664	0.000491017	3	0.000484176	379280	288410	0	0.000408893	0.000394601	0	2	0.000401747	0	0	0	0	0	0	0	0	258690	252250	75985
CDS/locus_tag="FG28_RS05640"	CDS/locus_tag=FG28_RS05640	FG28_RS05640	FG28_RS05640	WP_036380648.1	helix-turn-helix domain-containing protein	Transcription factor, AraC family contains 1 HTH_AraC	1	1	1	4	4	4	2	1	1	0	0	0	0	0	0	6536700	440730	290270	283190	0.000373909	0.000423155	0.000407775	3	0.000401613	1111100	1337100	2719700	0.00119785	0.00182941	0.00246342	3	0.00183023	154960	117850	81900	0.000199356	0.000178798	0.00014178	3	0.000173311	0	0	0
CDS/gene="pyk"	CDS/gene=pyk	pyk	FG28_RS05650	WP_036380651.1	pyruvate kinase	0	18	17	17	20	18	18	17	18	18	18	18	18	23	23	21	842370000	54011000	34167000	46415000	0.0458221	0.0498086	0.0668345	3	0.0541551	47986000	48197000	43678000	0.0517326	0.0659428	0.0395622	3	0.0524125	60456000	67854000	52680000	0.0777766	0.102946	0.0911963	3	0.0906395	40360000	54219000	41429000
CDS/locus_tag="FG28_RS05655"	CDS/locus_tag=FG28_RS05655	FG28_RS05655	FG28_RS05655	WP_036380652.1	IPExxxVDY family protein	0	3	3	3	3	4	3	1	1	1	3	3	1	1	1	1	11130000	1694800	1110400	1069000	0.00143784	0.00161874	0.00153929	3	0.00153196	1179100	1017500	962180	0.00127116	0.00139214	0.000871514	3	0.00117827	385000	406380	294340	0.000495302	0.000616545	0.000509543	3	0.000540463	612630	1023000	151250
CDS/gene="rnc"	CDS/gene=rnc	rnc	FG28_RS05660	WP_036380654.1	ribonuclease III	0	8	5	6	8	7	8	5	5	4	8	5	4	7	6	5	88744000	11157000	3487100	4587000	0.00946543	0.00508348	0.00660498	3	0.0070513	8731200	5185600	12243000	0.0094129	0.00709491	0.0110893	3	0.00919905	7004800	6239800	2744300	0.00901166	0.0094668	0.00475076	3	0.00774307	6075200	1997600	4079600
CDS/gene="fabF"	CDS/gene=fabF	fabF	FG28_RS05665	WP_036380656.1	beta-ketoacyl-ACP synthase II	0	11	11	11	12	10	10	9	10	11	11	10	11	11	12	11	1366000000	102360000	57358000	79311000	0.0868406	0.0836163	0.114203	3	0.0948865	96474000	80775000	182720000	0.104006	0.110516	0.165502	3	0.126675	70923000	76872000	50019000	0.0912423	0.116627	0.0865897	3	0.0981532	128920000	61593000	95721000
CDS/locus_tag="FG28_RS05670"	CDS/locus_tag=FG28_RS05670	FG28_RS05670	FG28_RS05670	WP_009778413.1	acyl carrier protein	0	1	1	1	1	1	1	1	0	1	4	2	3	1	1	2	830890000	140870000	132980000	99904000	0.119512	0.193858	0.143855	3	0.152408	57888000	70311000	89227000	0.0624077	0.0961991	0.0808192	3	0.0798086	9187500	0	21397000	0.0118197	0	0.0370411	2	0.0244304	30691000	77292000	3669300
CDS/gene="purN"	CDS/gene=purN	purN	FG28_RS05675	WP_036380664.1	phosphoribosylglycinamide formyltransferase	0	1	2	2	3	4	2	1	1	1	1	1	1	1	1	1	30418000	3283100	2991800	3047900	0.00278533	0.00436144	0.00438877	3	0.00384518	2824900	2658000	2167000	0.00304546	0.00363666	0.0019628	3	0.00288164	1389200	1619700	1067600	0.0017872	0.00245735	0.00184816	3	0.00203091	1765600	2476300	1044700
CDS/locus_tag="FG28_RS05680"	CDS/locus_tag=FG28_RS05680	FG28_RS05680	FG28_RS05680	WP_036380665.1	ribonuclease H	0	3	3	3	6	4	4	3	4	5	7	5	7	8	7	5	31070000	1548900	1108600	929600	0.00131406	0.00161611	0.00133856	3	0.00142291	1893500	1329200	3691400	0.00204134	0.0018186	0.00334356	3	0.00240117	1529700	1803900	1332000	0.00196796	0.00273681	0.00230587	3	0.00233688	4153800	2068500	2290600
CDS/locus_tag="FG28_RS05685"	CDS/locus_tag=FG28_RS05685	FG28_RS05685	FG28_RS05685	WP_036380666.1	sugar kinase	0	7	7	7	9	9	9	7	8	8	7	8	8	9	8	8	386660000	33644000	9889200	22387000	0.028543	0.0144164	0.0322358	3	0.0250651	18283000	22795000	27584000	0.0197105	0.031188	0.0249848	3	0.0252944	24900000	18321000	13358000	0.0320338	0.027796	0.0231245	3	0.0276514	34136000	30920000	29548000
CDS/locus_tag="FG28_RS05690"	CDS/locus_tag=FG28_RS05690	FG28_RS05690	FG28_RS05690	WP_036380667.1	amidophosphoribosyltransferase	0	35	26	26	37	32	36	30	28	26	20	29	26	34	37	34	297950000	26818000	11380000	5296000	0.022752	0.0165897	0.00762589	3	0.0156559	20871000	17734000	32163000	0.0225005	0.0242635	0.0291323	3	0.0252988	23613000	15807000	13721000	0.0303781	0.0239818	0.0237529	3	0.0260376	10306000	17178000	19727000
CDS/locus_tag="FG28_RS05695"	CDS/locus_tag=FG28_RS05695	FG28_RS05695	FG28_RS05695	WP_036386203.1	superoxide dismutase	0	10	9	10	9	9	9	8	8	8	8	8	7	9	10	9	5849400000	941350000	559160000	541180000	0.798627	0.815142	0.779263	3	0.797677	423490000	426250000	1179300000	0.456554	0.583193	1.06817	3	0.702641	99070000	141450000	125450000	0.127453	0.214603	0.217171	3	0.186409	190750000	413180000	162320000
CDS/locus_tag="FG28_RS05700"	CDS/locus_tag=FG28_RS05700	FG28_RS05700	FG28_RS05700	WP_036380669.1	UvrD-helicase domain-containing protein	0	11	11	11	7	7	1	6	7	6	2	2	2	6	6	5	8042200	1238400	479220	753850	0.00105064	0.000698606	0.00108549	3	0.000944913	506680	265400	1520.6	0.00054624	0.000363119	1.37731e-06	3	0.000303579	726000	1020500	1245100	0.000933998	0.00154827	0.00215544	3	0.0015459	134420	154560	178870
CDS/gene="kbl"	CDS/gene=kbl	kbl	FG28_RS05705	WP_036380670.1	glycine C-acetyltransferase	0	12	12	13	17	14	15	10	12	11	11	10	9	14	13	11	348560000	26839000	18313000	19076000	0.0227698	0.0266966	0.0274682	3	0.0256449	17864000	20879000	48311000	0.0192588	0.0285665	0.0437587	3	0.030528	33365000	16282000	16938000	0.042924	0.0247025	0.029322	3	0.0323162	17130000	23721000	21411000
CDS/locus_tag="FG28_RS05710"	CDS/locus_tag=FG28_RS05710	FG28_RS05710	FG28_RS05710	WP_036380672.1	OmpA family protein	0	19	18	18	22	20	21	20	19	20	20	20	20	21	22	20	32438000000	3118200000	1795000000	1859600000	2.64543	2.61675	2.6777	3	2.64663	2574300000	1813400000	2822600000	2.77529	2.48108	2.55663	3	2.60433	2516000000	1833000000	2059400000	3.23683	2.78096	3.5651	3	3.1943	2124100000	1828900000	1859000000
CDS/locus_tag="FG28_RS05715"	CDS/locus_tag=FG28_RS05715	FG28_RS05715	FG28_RS05715	WP_036380674.1	hypothetical protein	0	6	4	6	6	5	1	3	4	4	4	3	3	2	1	1	3677700	515810	139150	273810	0.000437605	0.000202852	0.000394268	3	0.000344909	486460	179960	1129.8	0.000524441	0.00024622	1.02334e-06	3	0.000257228	309000	403340	472360	0.000397528	0.000611933	0.00081772	3	0.00060906	292330	262560	142990
CDS/locus_tag="FG28_RS05720"	CDS/locus_tag=FG28_RS05720	FG28_RS05720	FG28_RS05720	WP_036380676.1	SDR family oxidoreductase	0	15	12	13	13	10	11	12	11	10	10	12	13	12	13	12	1122000000	100600000	41414000	38432000	0.0853475	0.0603732	0.0553395	3	0.0670201	75975000	41825000	150450000	0.0819068	0.0572247	0.136273	3	0.0918016	73215000	37236000	47604000	0.094191	0.0564931	0.082409	3	0.0776977	37650000	67424000	116960000
CDS/locus_tag="FG28_RS05735"	CDS/locus_tag=FG28_RS05735	FG28_RS05735	FG28_RS05735	WP_036380678.1	universal stress protein	0	17	12	15	20	15	18	12	11	11	12	10	10	13	13	12	1156900000	211680000	39692000	45145000	0.179586	0.0578629	0.0650058	3	0.100818	173710000	85743000	185590000	0.187273	0.117313	0.168102	3	0.157563	62535000	55189000	28985000	0.0804512	0.0837307	0.050177	3	0.071453	39151000	22510000	40368000
CDS/locus_tag="FG28_RS05740"	CDS/locus_tag=FG28_RS05740	FG28_RS05740	FG28_RS05740	WP_036380679.1	GNAT family N-acetyltransferase	0	3	2	2	2	2	1	2	1	2	0	1	1	3	2	1	16493000	3166600	1751700	1634700	0.00268649	0.00255362	0.00235386	3	0.00253133	1320300	1421900	429150	0.00142338	0.00194543	0.000388711	3	0.00125251	1211600	554320	899590	0.00155872	0.000840994	0.00155731	3	0.00131901	0	649600	100470
CDS/locus_tag="FG28_RS05745"	CDS/locus_tag=FG28_RS05745	FG28_RS05745	FG28_RS05745	WP_036380681.1	NAD-dependent epimerase/dehydratase family protein	0	9	7	6	11	9	11	9	7	9	9	7	7	10	8	8	201890000	16905000	5568700	7639100	0.0143419	0.00811804	0.0109998	3	0.0111533	17867000	19356000	34219000	0.019262	0.0264828	0.0309946	3	0.0255798	14051000	8311800	4450800	0.0180766	0.0126104	0.00770494	3	0.0127973	16982000	8470500	10823000
CDS/locus_tag="FG28_RS05755"	CDS/locus_tag=FG28_RS05755	FG28_RS05755	FG28_RS05755	WP_036380685.1	enoyl-CoA hydratase/isomerase family protein	0	9	7	9	10	7	8	6	5	5	9	6	7	7	7	6	162050000	16688000	8080200	7415400	0.0141578	0.0117793	0.0106777	3	0.0122049	14694000	6485500	29317000	0.0158412	0.00887342	0.0265545	3	0.0170897	14082000	6686000	8813500	0.0181165	0.0101438	0.0152574	3	0.0145059	2848100	5621700	15491000
CDS/locus_tag="FG28_RS05770"	CDS/locus_tag=FG28_RS05770	FG28_RS05770	FG28_RS05770	WP_036380692.1	UDP-2,3-diacylglucosamine diphosphatase	0	4	2	2	5	5	3	2	1	1	3	2	1	2	1	0	19091000	1889600	854970	871360	0.00160311	0.00124637	0.0012547	3	0.00136806	1701800	1028000	2120900	0.00183467	0.0014065	0.00192105	3	0.00172074	3031100	1152700	564950	0.00389951	0.00174883	0.000978006	3	0.00220878	1711000	2409300	27945
CDS/gene="recJ"	CDS/gene=recJ	recJ	FG28_RS05780	WP_036380696.1	single-stranded-DNA-specific exonuclease RecJ	0	8	2	4	11	7	8	1	5	2	4	6	6	10	10	7	25216000	2592900	469700	349440	0.00219978	0.000684727	0.000503171	3	0.00112922	3304400	1194600	4028800	0.00356239	0.00163444	0.00364917	3	0.00294867	502630	1020200	502580	0.000646633	0.00154781	0.000870035	3	0.00102149	528140	1217400	1597100
CDS/locus_tag="FG28_RS05790"	CDS/locus_tag=FG28_RS05790	FG28_RS05790	FG28_RS05790	WP_036380700.1	OsmC family protein	0	4	3	3	6	6	5	4	4	3	3	2	3	4	5	4	302130000	24541000	10476000	13651000	0.0208202	0.0152719	0.0196565	3	0.0185829	40919000	48656000	22328000	0.0441138	0.0665708	0.020224	3	0.0436362	25921000	17790000	13143000	0.0333473	0.0269903	0.0227523	3	0.0276967	6330900	6822600	2085300
CDS/locus_tag="FG28_RS05795"	CDS/locus_tag=FG28_RS05795	FG28_RS05795	FG28_RS05795	WP_036380702.1	peroxidase	0	2	2	2	3	3	3	3	3	2	0	1	1	1	2	2	13929000	1626100	870140	687410	0.00137956	0.00126849	0.000989825	3	0.00121262	1302500	1097600	1447600	0.00140419	0.00150173	0.00131119	3	0.00140571	1399300	1190800	687080	0.0018002	0.00180664	0.00118943	3	0.00159876	0	674880	185410
CDS/locus_tag="FG28_RS05800"	CDS/locus_tag=FG28_RS05800	FG28_RS05800	FG28_RS05800	WP_036386204.1	uracil-DNA glycosylase family protein	0	7	5	4	8	9	8	3	3	1	1	1	1	3	4	4	36729000	4822400	4127900	2160300	0.00409125	0.00601764	0.00311069	3	0.00440653	3373400	6973500	7404400	0.00363678	0.0095411	0.00670669	3	0.00662819	3041800	1148500	53784	0.00391327	0.00174246	9.31075e-05	3	0.00191628	51821	33498	201530
CDS/gene="rsmI"	CDS/gene=rsmI	rsmI	FG28_RS05805	WP_036380704.1	16S rRNA (cytidine(1402)-2'-O)-methyltransferase	0	8	4	5	8	6	8	4	3	2	5	3	3	6	6	7	174550000	14255000	5050000	15992000	0.0120937	0.00736188	0.0230274	3	0.014161	20082000	13415000	44238000	0.0216499	0.0183543	0.0400695	3	0.0266912	6567600	7979700	4734300	0.00844921	0.0121065	0.00819572	3	0.00958381	2504100	4238900	7184700
CDS/locus_tag="FG28_RS05810"	CDS/locus_tag=FG28_RS05810	FG28_RS05810	FG28_RS05810	WP_036380706.1	hypothetical protein	0	12	7	7	12	9	10	10	11	10	13	6	8	9	10	6	264910000	23788000	11480000	12495000	0.0201814	0.0167355	0.017992	3	0.018303	16643000	13733000	29089000	0.0179424	0.0187894	0.026348	3	0.0210266	19927000	18869000	7184600	0.0256361	0.0286274	0.0124375	3	0.0222336	35568000	18094000	17769000
CDS/locus_tag="FG28_RS05815"	CDS/locus_tag=FG28_RS05815	FG28_RS05815	FG28_RS05815	WP_036386206.1	thymidine kinase	0	2	5	5	6	3	4	4	4	4	5	3	3	5	4	5	36296000	1956700	2290600	2198600	0.00166003	0.00333923	0.00316584	3	0.0027217	3068700	1506500	6373700	0.00330829	0.00206118	0.00577311	3	0.00371419	2423700	2186000	2466300	0.00311809	0.00331652	0.0042695	3	0.00356804	3008500	1220100	1593300
CDS/gene="alr"	CDS/gene=alr	alr	FG28_RS05820	WP_036386207.1	alanine racemase	0	8	5	4	6	6	4	5	5	4	7	6	5	4	5	7	65244000	6455600	3531500	1960800	0.00547683	0.00514821	0.00282342	3	0.00448282	4786400	4717700	2856600	0.0051601	0.00645473	0.00258742	3	0.00473408	6114900	3842300	3444400	0.00786681	0.0058294	0.00596273	3	0.00655298	5005800	4248200	5192300
CDS/gene="mscL"	CDS/gene=mscL	mscL	FG28_RS05825	WP_036380709.1	large-conductance mechanosensitive channel protein MscL	0	7	6	6	6	5	7	7	8	6	2	2	1	4	4	4	623840000	109930000	55737000	49919000	0.0932629	0.0812532	0.0718801	3	0.0821321	105580000	62648000	64521000	0.113823	0.0857146	0.0584412	3	0.085993	33239000	29064000	19108000	0.0427619	0.0440948	0.0330786	3	0.0399784	8737200	16313000	49005
CDS/locus_tag="FG28_RS05830"	CDS/locus_tag=FG28_RS05830	FG28_RS05830	FG28_RS05830	WP_036380711.1	aspartate-semialdehyde dehydrogenase	0	6	7	6	7	7	6	3	4	3	4	3	3	3	2	2	161180000	18857000	11104000	4180900	0.015998	0.0161874	0.00602022	3	0.0127352	14208000	14914000	19713000	0.0153173	0.0204052	0.0178554	3	0.0178593	6042600	3162500	5240500	0.0077738	0.00479803	0.00907202	3	0.00721462	20600000	10140000	15945000
CDS/locus_tag="FG28_RS05835"	CDS/locus_tag=FG28_RS05835	FG28_RS05835	FG28_RS05835	WP_036380713.1	S9 family peptidase	0	27	26	25	31	32	29	26	26	25	27	27	29	30	30	28	466040000	38902000	27139000	16030000	0.0330039	0.0395632	0.0230821	3	0.0318831	40697000	34878000	20538000	0.0438745	0.0477199	0.0186027	3	0.0367323	32263000	25098000	23711000	0.0415063	0.0380778	0.041047	3	0.0402104	26648000	24746000	36055000
CDS/locus_tag="FG28_RS05840"	CDS/locus_tag=FG28_RS05840	FG28_RS05840	FG28_RS05840	WP_036380715.1	ABC transporter ATP-binding protein	0	4	4	4	5	5	5	5	5	2	6	4	4	6	6	6	34726000	2288700	1342300	1050600	0.0019417	0.0019568	0.00151279	3	0.00180376	1510100	5699000	6901300	0.001628	0.00779734	0.00625099	3	0.00522544	1149400	1240300	242150	0.0014787	0.00188174	0.000419195	3	0.00125988	3042800	2268200	1499400
CDS/locus_tag="FG28_RS05855"	CDS/locus_tag=FG28_RS05855	FG28_RS05855	FG28_RS05855	WP_036380721.1	3-oxoacyl-ACP synthase	0	1	1	1	2	2	2	1	2	1	2	2	2	3	2	3	10490000	245840	174320	269050	0.000208567	0.000254123	0.000387414	3	0.000283368	1594300	1473400	1220700	0.00171878	0.0020159	0.00110567	3	0.00161345	293440	281810	64512	0.00037751	0.000427552	0.000111679	3	0.00030558	645560	786660	60924
CDS/locus_tag="FG28_RS05860"	CDS/locus_tag=FG28_RS05860	FG28_RS05860	FG28_RS05860	WP_036380723.1	histidine kinase	Probable incomplete histidine kinase contains 1 HATPase_c	4	4	4	2	3	3	1	1	2	2	2	3	3	1	2	11794000	1488900	633070	975160	0.00126316	0.000922888	0.00140417	3	0.00119674	516970	327600	1355100	0.000557333	0.00044822	0.00122741	3	0.000744321	540880	533380	723020	0.000695841	0.000809225	0.00125165	3	0.000918904	972400	629340	896880
CDS/locus_tag="FG28_RS05865"	CDS/locus_tag=FG28_RS05865	FG28_RS05865	FG28_RS05865	WP_036380725.1	sigma-54-dependent Fis family transcriptional regulator	Response regulator, NtrC family contains 1 Response_reg,1 AAA_5,1 HTH_8	5	4	4	6	5	8	3	2	3	5	3	3	4	3	3	20565000	1735400	485780	605670	0.00147229	0.000708169	0.000872125	3	0.00101753	588070	663990	3127400	0.000633984	0.000908467	0.00283271	3	0.00145839	431820	414610	597860	0.000555536	0.000629031	0.00103498	3	0.000739848	765840	7775700	720060
CDS/locus_tag="FG28_RS05875"	CDS/locus_tag=FG28_RS05875	FG28_RS05875	FG28_RS05875	WP_036380729.1	efflux RND transporter periplasmic adaptor subunit	0	5	4	4	2	2	1	6	1	4	0	0	1	1	1	1	5095800	719250	350180	372250	0.000610201	0.000510491	0.000536015	3	0.000552236	197650	149830	191380	0.000213082	0.000204996	0.000173346	3	0.000197142	1413000	329540	725400	0.00181782	0.000499966	0.00125577	3	0.00119118	0	0	418820
CDS/locus_tag="FG28_RS05880"	CDS/locus_tag=FG28_RS05880	FG28_RS05880	FG28_RS05880	WP_036380731.1	ABC transporter ATP-binding protein	0	6	4	5	4	5	5	4	6	7	5	4	5	7	8	9	134060000	9962100	3380100	4840200	0.00845169	0.0049275	0.00696957	3	0.00678292	1705500	5707900	14833000	0.00183866	0.00780951	0.0134353	3	0.00769449	10388000	10259000	7255200	0.0133641	0.0155646	0.0125597	3	0.0138295	1997000	5265700	8152400
CDS/locus_tag="FG28_RS05890"	CDS/locus_tag=FG28_RS05890	FG28_RS05890	FG28_RS05890	WP_036380735.1	FtsX-like permease family protein	0	0	0	0	0	0	1	0	0	0	0	0	0	0	0	0	14677	0	0	0	0	0	0	0	0	0	0	14677	0	0	1.3294e-05	1	0	0	0	0	0	0	0	0	0	0	0	0
CDS/locus_tag="FG28_RS05895"	CDS/locus_tag=FG28_RS05895	FG28_RS05895	FG28_RS05895	WP_036380737.1	FtsX-like permease family protein	0	0	0	0	0	0	0	1	1	1	1	1	1	0	1	2	233140	0	0	0	0	0	0	0	0	0	0	0	0	0	0	0	0	9846.4	17360	12410	1.26674e-05	2.6338e-05	2.14834e-05	3	2.01629e-05	28342	34219	15805
CDS/locus_tag="FG28_RS05910"	CDS/locus_tag=FG28_RS05910	FG28_RS05910	FG28_RS05910	WP_036380743.1	ABC transporter permease	0	0	1	1	2	3	2	0	0	0	0	0	0	0	0	0	1860100	0	15484	7179.2	0	2.25725e-05	1.03376e-05	2	1.64551e-05	240260	648700	948460	0.000259019	0.000887547	0.000859087	3	0.000668551	0	0	0	0	0	0	0	0	0	0	0
CDS/locus_tag="FG28_RS05915"	CDS/locus_tag=FG28_RS05915	FG28_RS05915	FG28_RS05915	WP_036380745.1	FtsX-like permease family protein	0	1	1	1	0	0	0	2	2	2	0	0	0	3	2	3	2566700	140600	50476	29924	0.000119283	7.35838e-05	4.30886e-05	3	7.86517e-05	0	0	0	0	0	0	0	0	394200	167200	276810	0.000507138	0.00025367	0.000479196	3	0.000413334	0	0	0
CDS/locus_tag="FG28_RS05920"	CDS/locus_tag=FG28_RS05920	FG28_RS05920	FG28_RS05920	WP_036380747.1	ABC transporter ATP-binding protein	0	15	9	9	13	13	13	9	6	8	5	7	5	9	8	8	129910000	32256000	8082800	13571000	0.0273655	0.0117831	0.0195413	3	0.0195633	5589300	6432000	20710000	0.00602569	0.00880022	0.0187585	3	0.0111948	5027700	2956300	3258300	0.00646813	0.00448519	0.00564056	3	0.00553129	1336800	5718700	4726400
CDS/locus_tag="FG28_RS05925"	CDS/locus_tag=FG28_RS05925	FG28_RS05925	FG28_RS05925	WP_036380749.1	FAD-binding oxidoreductase	0	3	2	2	8	7	6	3	5	4	3	2	2	2	2	2	12869000	458860	446120	413390	0.00038929	0.000650353	0.000595254	3	0.000544966	1583500	911140	2742200	0.00170713	0.00124662	0.0024838	3	0.00181252	728450	678260	734160	0.00093715	0.00102903	0.00127093	3	0.00107904	1297500	499150	1016700
CDS/gene="accB"	CDS/gene=accB	accB	FG28_RS05935	WP_036380753.1	acetyl-CoA carboxylase biotin carboxyl carrier protein	0	8	6	6	8	7	7	7	6	6	10	8	7	8	8	7	763550000	77054000	59057000	51424000	0.0653714	0.0860931	0.0740472	3	0.0751706	51343000	64376000	99597000	0.0553517	0.0880788	0.090212	3	0.0778808	49981000	25468000	6235300	0.0643005	0.0386391	0.0107942	3	0.0379113	92361000	93282000	9665600
CDS/gene="fabH"	CDS/gene=fabH	fabH	FG28_RS05940	WP_036380755.1	ketoacyl-ACP synthase III	0	14	12	11	14	13	13	13	13	12	14	13	12	15	16	15	790900000	62965000	55009000	54477000	0.0534185	0.080192	0.0784433	3	0.0706846	46563000	50064000	60222000	0.0501985	0.0684973	0.0545473	3	0.0577477	67463000	54683000	15209000	0.086791	0.0829631	0.0263289	3	0.065361	44215000	53358000	53381000
CDS/gene="rpmF"	CDS/gene=rpmF	rpmF	FG28_RS05945	WP_036380757.1	50S ribosomal protein L32	0	3	3	3	4	4	3	2	2	2	2	2	3	3	2	2	528820000	86404000	23840000	30906000	0.0733038	0.0347539	0.0445026	3	0.0508534	69911000	38218000	14462000	0.0753694	0.0522896	0.0130992	3	0.0469194	25916000	22649000	13739000	0.0333409	0.0343622	0.0237841	3	0.0304957	34523000	1629100	7586900
CDS/locus_tag="FG28_RS05950"	CDS/locus_tag=FG28_RS05950	FG28_RS05950	FG28_RS05950	WP_036380759.1	DUF177 domain-containing protein	0	3	1	1	3	2	2	1	1	0	0	0	1	0	1	0	18017000	2613900	30382	168910	0.00221759	4.42908e-05	0.000243219	3	0.000835034	3652600	740170	4371600	0.00393778	0.0010127	0.00395967	3	0.00297005	3305100	1380100	0	0.00425201	0.00209384	0	2	0.00317292	0	0	1754000
CDS/gene="pdxA"	CDS/gene=pdxA	pdxA	FG28_RS05955	WP_036380761.1	4-hydroxythreonine-4-phosphate dehydrogenase PdxA	0	12	11	11	14	12	12	13	14	12	10	9	10	13	12	13	133780000	11946000	3962900	5471100	0.0101348	0.0057771	0.00787802	3	0.00792998	6512800	5450800	15914000	0.00702129	0.00745775	0.0144144	3	0.00963116	12123000	6980600	9507700	0.0155962	0.0105907	0.0164591	3	0.0142154	13177000	7431800	10607000
CDS/locus_tag="FG28_RS05960"	CDS/locus_tag=FG28_RS05960	FG28_RS05960	FG28_RS05960	WP_036380764.1	riboflavin synthase	0	4	3	3	6	6	5	2	2	2	2	3	2	2	3	3	39356000	4087900	2269700	1987500	0.00346811	0.00330876	0.00286187	3	0.00321291	3280000	3461400	6053200	0.00353609	0.00473587	0.00548281	3	0.00458492	2813000	3433300	2896500	0.00361892	0.00520888	0.00501424	3	0.00461401	3095000	433450	57317
CDS/locus_tag="FG28_RS05990"	CDS/locus_tag=FG28_RS05990	FG28_RS05990	FG28_RS05990	WP_036380773.1	peptidase M14	0	27	26	26	28	26	9	18	20	21	21	22	23	26	26	27	215810000	16172000	5613900	12051000	0.0137201	0.00818393	0.0173526	3	0.0130855	19490000	8070000	684760	0.0210117	0.0110413	0.000620235	3	0.0108911	16437000	14742000	17277000	0.0211462	0.022366	0.0299088	3	0.0244737	10493000	17314000	16050000
CDS/locus_tag="FG28_RS05995"	CDS/locus_tag=FG28_RS05995	FG28_RS05995	FG28_RS05995	WP_036380776.1	Gfo/Idh/MocA family oxidoreductase	CAZyme, single-domain, contains GH109 **	3	3	3	3	1	4	3	4	4	4	4	3	5	5	5	17957000	829990	839730	981670	0.000704151	0.00122416	0.00141354	3	0.00111395	812590	59304	1651200	0.000876034	8.11394e-05	0.00149561	3	0.000817594	1256400	2737300	2062200	0.00161636	0.00415293	0.00356995	3	0.00311308	818850	1166700	918760
CDS/locus_tag="FG28_RS06015"	CDS/locus_tag=FG28_RS06015	FG28_RS06015	FG28_RS06015	WP_036380788.1	helix-turn-helix domain-containing protein	0	2	2	2	0	0	0	3	3	2	1	2	0	0	1	0	9947400	1327900	882430	1060300	0.00112657	0.0012864	0.00152676	3	0.00131325	0	0	0	0	0	0	0	0	1922500	1861700	869130	0.00247329	0.0028245	0.00150458	3	0.00226746	247450	837530	0
CDS/locus_tag="FG28_RS06020"	CDS/locus_tag=FG28_RS06020	FG28_RS06020	FG28_RS06020	WP_036380791.1	hypothetical protein	0	16	13	14	12	9	11	12	12	14	12	7	6	2	3	2	161050000	22546000	10019000	21977000	0.0191277	0.0146057	0.0316454	3	0.0217929	14930000	4043000	10655000	0.0160957	0.00553161	0.00965098	3	0.0104261	18088000	16715000	25811000	0.0232702	0.0253594	0.0446824	3	0.031104	7005900	3331200	3458400
CDS/locus_tag="FG28_RS06025"	CDS/locus_tag=FG28_RS06025	FG28_RS06025	FG28_RS06025	WP_036380793.1	DNA primase	0	2	3	2	2	1	1	3	3	3	0	0	0	0	0	0	6519900	638720	494380	369710	0.00054188	0.000720706	0.000532358	3	0.000598315	488080	1302900	235460	0.000526187	0.00178262	0.000213273	3	0.000840693	932190	1295100	763390	0.00119926	0.00196488	0.00132153	3	0.00149522	0	0	0
CDS/locus_tag="FG28_RS06030"	CDS/locus_tag=FG28_RS06030	FG28_RS06030	FG28_RS06030	WP_051947577.1	hypothetical protein	0	2	2	2	1	1	0	3	2	3	1	1	0	1	1	1	11888000	1548500	991760	944180	0.00131372	0.00144578	0.00135956	3	0.00137302	256240	227890	0	0.000276246	0.000311798	0	2	0.000294022	2802400	1749500	1678200	0.00360528	0.00265428	0.00290519	3	0.00305492	661890	258290	0
CDS/locus_tag="FG28_RS06035"	CDS/locus_tag=FG28_RS06035	FG28_RS06035	FG28_RS06035	WP_036380796.1	relaxase/mobilization nuclease domain-containing protein	0	0	0	0	0	0	0	2	2	2	0	0	0	0	0	0	333050	0	0	0	0	0	0	0	0	0	0	0	0	0	0	0	0	108160	136880	88005	0.000139148	0.000207669	0.000152349	3	0.000166389	0	0	0
CDS/locus_tag="FG28_RS06040"	CDS/locus_tag=FG28_RS06040	FG28_RS06040	FG28_RS06040	WP_036380799.1	hypothetical protein	0	0	1	1	2	2	2	0	0	0	1	0	0	0	0	0	27635000	0	9643000	7434400	0	0.0140575	0.010705	2	0.0123813	2263500	1686300	5684500	0.00244023	0.00230719	0.00514885	3	0.00329875	0	0	0	0	0	0	0	0	923700	0	0
CDS/locus_tag="FG28_RS06045"	CDS/locus_tag=FG28_RS06045	FG28_RS06045	FG28_RS06045	WP_036380802.1	restriction endonuclease subunit S	0	5	4	3	4	4	4	3	5	4	4	3	2	3	3	3	10969000	1791300	1410900	962480	0.00151971	0.00205681	0.00138591	3	0.00165414	548990	770560	1392700	0.000591853	0.00105428	0.00126147	3	0.000969198	644270	606770	394640	0.000828852	0.000920569	0.000683176	3	0.000810866	897740	535530	163880
CDS/locus_tag="FG28_RS06050"	CDS/locus_tag=FG28_RS06050	FG28_RS06050	FG28_RS06050	WP_036380805.1	type I restriction-modification system subunit M	0	12	8	10	9	12	11	8	8	9	6	10	10	7	7	7	65531000	7397600	4482300	4724400	0.00627601	0.00653428	0.00680282	3	0.00653771	4010500	4470600	5159100	0.00432362	0.00611665	0.00467296	3	0.00503774	5324200	3305100	5248400	0.00684958	0.00501438	0.0090857	3	0.00698322	3086300	3340400	5188700
CDS/locus_tag="FG28_RS06060"	CDS/locus_tag=FG28_RS06060	FG28_RS06060	FG28_RS06060	WP_051947194.1	patatin-like phospholipase family protein	0	8	7	8	7	8	6	7	5	6	4	3	2	5	5	4	16304000	2081900	1287900	1106100	0.00176625	0.0018775	0.00159271	3	0.00174549	922540	1647200	1674300	0.000994568	0.00225369	0.00151653	3	0.00158826	1407300	760240	246160	0.00181049	0.00115341	0.000426137	3	0.00113001	509090	530090	1956000
CDS/locus_tag="FG28_RS06065"	CDS/locus_tag=FG28_RS06065	FG28_RS06065	FG28_RS06065	WP_036380808.1	hypothetical protein	0	7	6	6	5	5	5	5	5	6	7	5	5	4	5	4	34106000	1969200	1184900	1525000	0.00167064	0.00172734	0.0021959	3	0.00186463	1130900	1581300	1824900	0.0012192	0.00216352	0.00165294	3	0.00167855	3712800	3011600	2709900	0.00477651	0.00456909	0.00469121	3	0.00467894	4333700	3998000	4079600
CDS/locus_tag="FG28_RS06075"	CDS/locus_tag=FG28_RS06075	FG28_RS06075	FG28_RS06075	WP_036380811.1	hypothetical protein	0	2	2	2	4	3	3	2	2	2	0	2	2	2	2	2	22510000	1932100	474190	656500	0.00163916	0.000691273	0.000945317	3	0.00109192	2975500	2167700	4882200	0.00320782	0.00296583	0.00442215	3	0.00353193	787850	643850	322460	0.00101357	0.000976826	0.000558222	3	0.000849539	0	831970	1618600
CDS/locus_tag="FG28_RS06080"	CDS/locus_tag=FG28_RS06080	FG28_RS06080	FG28_RS06080	WP_051947196.1	hypothetical protein	0	13	11	8	14	12	13	8	8	7	4	3	5	6	9	6	40727000	4003800	3385500	2899800	0.00339676	0.00493537	0.00417552	3	0.00416922	4587400	3424600	7419900	0.00494557	0.00468552	0.00672072	3	0.0054506	3187300	2763900	2319900	0.00410046	0.00419329	0.00401606	3	0.00410327	673370	608420	1916900
CDS/locus_tag="FG28_RS06085"	CDS/locus_tag=FG28_RS06085	FG28_RS06085	FG28_RS06085	WP_036380814.1	type I restriction endonuclease subunit R	0	28	22	22	24	24	6	21	23	22	12	15	17	12	14	14	30744000	4407800	1562000	2222100	0.00373951	0.00227708	0.00319968	3	0.00307209	2750300	1545000	308810	0.00296503	0.00211386	0.000279711	3	0.0017862	3256800	2913700	2567000	0.00418987	0.00442056	0.00444383	3	0.00435142	1260500	1752700	2259900
CDS/gene="rbfA"	CDS/gene=rbfA	rbfA	FG28_RS06105	WP_036380820.1	30S ribosome-binding factor RbfA	0	6	5	5	6	5	3	1	1	1	2	2	3	4	3	3	87423000	13638000	7586800	7196900	0.0115703	0.01106	0.0103631	3	0.0109978	12012000	10746000	9837400	0.0129498	0.0147026	0.00891042	3	0.0121876	2661100	1838500	1041100	0.0034235	0.00278931	0.00180229	3	0.0026717	2835500	3904100	2424800
CDS/locus_tag="FG28_RS06110"	CDS/locus_tag=FG28_RS06110	FG28_RS06110	FG28_RS06110	WP_036380823.1	ABC transporter permease	0	7	5	3	2	1	1	0	1	0	1	0	0	0	0	0	5745400	2441700	1426100	679480	0.0020715	0.00207896	0.000978406	3	0.00170962	549890	193280	248730	0.000592823	0.000264445	0.000225292	3	0.000360853	0	0	0	0	0	0	0	0	206140	0	0
CDS/locus_tag="FG28_RS06120"	CDS/locus_tag=FG28_RS06120	FG28_RS06120	FG28_RS06120	WP_036380826.1	TonB-dependent receptor	0	3	4	4	6	6	5	5	5	6	3	4	4	1	1	2	13118000	1204700	637050	885890	0.00102205	0.00092869	0.00127562	3	0.00107545	1695400	652210	43813	0.00182777	0.00089235	3.96845e-05	3	0.000919935	1467000	1218400	1480400	0.00188729	0.00184851	0.00256277	3	0.00209953	609070	874400	1059300
CDS/gene="lepA"	CDS/gene=lepA	lepA	FG28_RS06125	WP_036380828.1	elongation factor 4	0	13	12	12	14	14	13	7	7	6	6	10	10	9	9	7	148110000	15421000	9709000	3603600	0.0130829	0.0141538	0.00518895	3	0.0108085	16474000	12908000	19984000	0.0177602	0.0176606	0.0181009	3	0.0178406	7913100	6035100	6072800	0.0101802	0.00915623	0.0105128	3	0.00994976	3810200	9433400	12169000
CDS/locus_tag="FG28_RS06130"	CDS/locus_tag=FG28_RS06130	FG28_RS06130	FG28_RS06130	WP_036380830.1	sodium:proton antiporter	0	6	5	4	5	4	5	5	8	6	6	3	3	4	5	4	44017000	3109000	1782000	1881800	0.00263763	0.00259779	0.00270967	3	0.00264836	2931300	2653500	571790	0.00316016	0.0036305	0.00051791	3	0.00243619	4628200	6534500	3880800	0.00595417	0.00991391	0.0067182	3	0.00752876	2858400	2406200	2217200
CDS/locus_tag="FG28_RS06135"	CDS/locus_tag=FG28_RS06135	FG28_RS06135	FG28_RS06135	WP_036380832.1	MBL fold metallo-hydrolase	0	9	8	7	9	8	8	6	7	7	7	8	7	8	7	7	227190000	19634000	9126000	10031000	0.0166572	0.0133039	0.014444	3	0.0148017	12401000	8956000	27950000	0.0133692	0.0122535	0.0253163	3	0.0169797	17098000	12125000	8388000	0.0219966	0.0183956	0.0145208	3	0.0183043	17927000	17126000	26146000
CDS/locus_tag="FG28_RS06140"	CDS/locus_tag=FG28_RS06140	FG28_RS06140	FG28_RS06140	WP_036380834.1	S8 family serine peptidase	0	21	21	19	22	22	23	17	16	15	19	24	24	22	23	22	1041500000	72997000	31681000	19312000	0.0619295	0.0461845	0.027808	3	0.0453073	77677000	71043000	116250000	0.0837417	0.0972006	0.105296	3	0.0954127	67081000	43489000	30508000	0.0862996	0.0659799	0.0528135	3	0.0683643	70917000	76091000	117240000
CDS/locus_tag="FG28_RS06145"	CDS/locus_tag=FG28_RS06145	FG28_RS06145	FG28_RS06145	WP_036380836.1	M1 family metallopeptidase	0	27	24	25	25	27	26	20	22	19	17	20	22	21	23	23	1035400000	110400000	52479000	19605000	0.0936617	0.0765037	0.0282299	3	0.0661318	78163000	77988000	162540000	0.0842657	0.106703	0.147224	3	0.112731	50533000	40324000	33176000	0.0650106	0.0611781	0.0574322	3	0.061207	53429000	44654000	93377000
CDS/gene="rnpA"	CDS/gene=rnpA	rnpA	FG28_RS06150	WP_036380838.1	ribonuclease P protein component	0	2	2	2	1	1	1	0	0	0	1	2	0	1	1	1	11272000	2931400	1584600	1721200	0.00248695	0.00231003	0.00247841	3	0.00242513	945380	718950	602090	0.00101919	0.000983663	0.000545355	3	0.000849403	0	0	0	0	0	0	0	0	178740	1554500	0
CDS/locus_tag="FG28_RS06155"	CDS/locus_tag=FG28_RS06155	FG28_RS06155	FG28_RS06155	WP_036380840.1	S41 family peptidase	0	32	32	27	35	30	33	21	21	18	27	30	29	30	28	25	732140000	56870000	42988000	32585000	0.0482476	0.0626678	0.0469202	3	0.0526119	56150000	29530000	63563000	0.060534	0.0404028	0.0575735	3	0.0528367	52299000	32329000	38674000	0.0672826	0.0490484	0.06695	3	0.0610936	44228000	71522000	89081000
CDS/locus_tag="FG28_RS06160"	CDS/locus_tag=FG28_RS06160	FG28_RS06160	FG28_RS06160	WP_036380842.1	hypothetical protein	0	4	3	3	4	3	4	6	6	3	4	4	4	2	3	4	78698000	4003100	877170	1654500	0.00339617	0.00127874	0.00238237	3	0.00235242	5915000	1376000	4759300	0.00637682	0.00188263	0.00431083	3	0.0041901	20324000	10046000	14437000	0.0261468	0.0152414	0.0249924	3	0.0221269	2383500	3264000	3866500
CDS/locus_tag="FG28_RS06180"	CDS/locus_tag=FG28_RS06180	FG28_RS06180	FG28_RS06180	WP_036380851.1	GDYXXLXY domain-containing protein	0	0	1	1	0	0	0	1	1	1	1	1	0	1	1	1	1364800	0	89648	130690	0	0.000130689	0.000188185	2	0.000159437	0	0	0	0	0	0	0	0	0	173510	210910	0	0.000263243	0.000365114	2	0.000314179	92844	57279	0
CDS/locus_tag="FG28_RS06195"	CDS/locus_tag=FG28_RS06195	FG28_RS06195	FG28_RS06195	WP_036386225.1	GNAT family N-acetyltransferase	0	2	1	1	3	3	0	3	2	2	0	0	0	2	2	2	54803000	2215900	1365800	1082300	0.00187994	0.00199106	0.00155844	3	0.00180981	7560700	7636700	0	0.00815101	0.0104485	0	2	0.00929975	7674000	4878700	6233200	0.00987259	0.00740179	0.0107905	3	0.00935497	0	0	0
CDS/locus_tag="FG28_RS06205"	CDS/locus_tag=FG28_RS06205	FG28_RS06205	FG28_RS06205	WP_036380859.1	RpiB/LacA/LacB family sugar-phosphate isomerase	0	6	6	6	7	7	5	7	7	6	4	4	4	6	5	5	718270000	148310000	60301000	81883000	0.125824	0.0879066	0.117906	3	0.110546	123860000	69216000	87959000	0.133531	0.0947009	0.0796706	3	0.102634	26683000	22318000	15300000	0.0343276	0.0338601	0.0264864	3	0.031558	9166900	15357000	1467500
CDS/gene="rnr"	CDS/gene=rnr	rnr	FG28_RS06210	WP_036380861.1	ribonuclease R	0	30	25	23	29	28	11	22	23	27	21	23	22	32	28	28	177330000	13019000	8785300	11591000	0.0110451	0.0128072	0.0166903	3	0.0135142	15635000	6778200	677940	0.0168557	0.00927389	0.000614058	3	0.00891456	12167000	11391000	16703000	0.0156528	0.017282	0.0289152	3	0.0206167	8904000	12501000	14862000
CDS/locus_tag="FG28_RS06215"	CDS/locus_tag=FG28_RS06215	FG28_RS06215	FG28_RS06215	WP_036380864.1	DUF2807 domain-containing protein	0	9	9	9	10	10	9	9	10	11	9	8	8	9	10	9	751880000	67382000	39960000	45109000	0.0571658	0.0582536	0.064954	3	0.0601245	72457000	39915000	112910000	0.0781142	0.0546115	0.102271	3	0.078332	87854000	64848000	48071000	0.113024	0.098385	0.0832175	3	0.0982088	33220000	24767000	37434000
CDS/locus_tag="FG28_RS06235"	CDS/locus_tag=FG28_RS06235	FG28_RS06235	FG28_RS06235	WP_036380871.1	type IX secretion system membrane protein PorP/SprF	0	6	8	7	9	7	7	9	9	8	7	5	5	8	9	6	592330000	40323000	38568000	30541000	0.0342094	0.0562243	0.043977	3	0.0448036	47886000	24287000	71494000	0.0516248	0.0332293	0.0647571	3	0.0498704	93197000	67852000	28191000	0.119898	0.102943	0.0488025	3	0.0905476	21047000	15260000	10780000
CDS/locus_tag="FG28_RS06240";CDS/locus_tag="FG28_RS08780"	CDS/locus_tag=FG28_RS06240	FG28_RS06240	FG28_RS06240	WP_081894237.1	T9SS type B sorting domain-containing protein	0	14	14	15	16	16	20	8	7	7	6	3	7	7	8	6	150200000	20226000	11571000	18497000	0.0171594	0.0168682	0.0266345	3	0.0202207	24668000	10263000	47738000	0.026594	0.0140418	0.0432397	3	0.0279585	3289400	2402900	1951400	0.00423181	0.00364559	0.00337814	3	0.00375185	2058200	696730	1423500
CDS/locus_tag="FG28_RS06245"	CDS/locus_tag=FG28_RS06245	FG28_RS06245	FG28_RS06245	WP_036380873.1	type IX secretion system membrane protein PorP/SprF	0	20	13	14	19	13	16	18	17	15	13	14	13	20	23	19	330250000	43253000	20330000	18315000	0.0366952	0.029637	0.0263724	3	0.0309015	23588000	11476000	27594000	0.0254297	0.0157014	0.0249938	3	0.0220416	23644000	21175000	11047000	0.030418	0.0321259	0.0191239	3	0.0272226	15460000	12067000	10243000
CDS/locus_tag="FG28_RS06250"	CDS/locus_tag=FG28_RS06250	FG28_RS06250	FG28_RS06250	WP_036380876.1	hypothetical protein	0	12	12	10	12	12	10	10	10	10	10	10	10	13	12	12	440700000	30372000	12358000	16361000	0.0257671	0.0180155	0.0235588	3	0.0224471	33283000	13628000	5823600	0.0358816	0.0186457	0.00527484	3	0.0199341	25118000	23726000	26659000	0.0323143	0.0359962	0.0461504	3	0.0381536	21494000	30523000	32588000
CDS/locus_tag="FG28_RS06255"	CDS/locus_tag=FG28_RS06255	FG28_RS06255	FG28_RS06255	WP_036380878.1	glutamine--tRNA ligase/YqeY domain fusion protein	0	20	19	19	23	25	23	19	20	21	12	15	17	18	20	21	196650000	18154000	11358000	4939600	0.0154016	0.0165577	0.0071127	3	0.013024	18262000	12600000	19867000	0.0196878	0.0172392	0.0179949	3	0.0183073	19199000	15714000	13235000	0.0246995	0.0238407	0.0229116	3	0.0238173	5461500	7158500	12296000
CDS/locus_tag="FG28_RS06260"	CDS/locus_tag=FG28_RS06260	FG28_RS06260	FG28_RS06260	WP_036380880.1	SPFH domain-containing protein	0	17	19	16	21	19	18	19	20	19	18	19	18	20	17	17	1618300000	143380000	78315000	69553000	0.121641	0.114167	0.100152	3	0.111987	111010000	108720000	182510000	0.119677	0.14875	0.165312	3	0.14458	111570000	100690000	70997000	0.143535	0.152763	0.122906	3	0.139734	140190000	97254000	59690000
CDS/locus_tag="FG28_RS06265"	CDS/locus_tag=FG28_RS06265	FG28_RS06265	FG28_RS06265	WP_036380881.1	glutamate--tRNA ligase	0	15	14	12	13	12	12	14	15	13	12	12	13	13	12	14	167670000	13383000	6208700	6784500	0.0113539	0.00905103	0.00976923	3	0.0100581	10943000	9021800	9380700	0.0117974	0.0123436	0.00849676	3	0.0108792	14748000	13801000	11768000	0.0189733	0.0209384	0.020372	3	0.0200946	9527600	10507000	9550400
CDS/locus_tag="FG28_RS06270"	CDS/locus_tag=FG28_RS06270	FG28_RS06270	FG28_RS06270	WP_036380883.1	hypothetical protein	0	24	19	22	18	18	17	11	10	11	18	12	15	13	18	16	17011000	4341400	2780500	2004300	0.00368318	0.00405341	0.00288606	3	0.00354088	1797300	1216300	275730	0.00193763	0.00166413	0.000249748	3	0.00128384	175170	603570	105340	0.000225356	0.000915714	0.000182358	3	0.000441143	1970300	290330	431160
CDS/gene="mnmG"	CDS/gene=mnmG	mnmG	FG28_RS06280	WP_036380887.1	tRNA uridine-5-carboxymethylaminomethyl(34) synthesis enzyme MnmG	0	14	13	10	10	10	12	7	9	6	6	8	9	7	8	6	71039000	8633800	3601200	1170700	0.00732478	0.00524982	0.00168573	3	0.00475344	3868700	2638600	5816900	0.00417075	0.00361012	0.00526878	3	0.00434988	5197000	3597000	4424300	0.00668593	0.00545724	0.00765907	3	0.00660075	2673800	5664200	9659600
CDS/locus_tag="FG28_RS06285"	CDS/locus_tag=FG28_RS06285	FG28_RS06285	FG28_RS06285	WP_036380890.1	class I SAM-dependent methyltransferase	0	0	0	0	1	0	0	1	1	1	1	0	0	2	2	0	4656400	0	0	0	0	0	0	0	0	675890	0	0	0.000728661	0	0	1	0	1071100	299870	316500	0.00137797	0.000454952	0.000547905	3	0.000793608	515070	0	0
CDS/locus_tag="FG28_RS06290"	CDS/locus_tag=FG28_RS06290	FG28_RS06290	FG28_RS06290	WP_036386230.1	OmpH family outer membrane protein	0	7	6	6	7	8	7	7	9	8	7	6	7	10	9	9	1442800000	154420000	80816000	90516000	0.131008	0.117813	0.130337	3	0.126386	133520000	135860000	65959000	0.143945	0.185883	0.0597437	3	0.129857	92460000	75346000	48342000	0.11895	0.114312	0.0836866	3	0.105649	31215000	120800000	53220000
CDS/locus_tag="FG28_RS06300"	CDS/locus_tag=FG28_RS06300	FG28_RS06300	FG28_RS06300	WP_036380894.1	Crp/Fnr family transcriptional regulator	0	0	0	1	0	1	1	0	0	0	1	1	0	1	1	1	673060	0	0	110790	0	0	0.00015953	1	0	0	145680	185920	0	0.000199318	0.000168401	2	0.00018386	0	0	0	0	0	0	0	0	44508	55290	0
CDS/locus_tag="FG28_RS06315"	CDS/locus_tag=FG28_RS06315	FG28_RS06315	FG28_RS06315	WP_036380900.1	DNA polymerase III subunit delta'	0	5	5	4	12	9	10	2	3	2	6	4	4	5	3	5	22247000	1170800	410750	353580	0.000993289	0.00059879	0.000509132	3	0.000700404	6330600	2210000	5441500	0.00682487	0.00302371	0.00492875	3	0.00492578	384370	172120	248090	0.000494491	0.000261134	0.000429478	3	0.000395034	1588600	772590	632890
CDS/gene="pgk"	CDS/gene=pgk	pgk	FG28_RS06320	WP_036380902.1	phosphoglycerate kinase	0	17	17	18	21	22	22	14	15	15	15	15	16	19	19	20	1450700000	111750000	59333000	69540000	0.094807	0.0864955	0.100133	3	0.0938118	67127000	73844000	140990000	0.072368	0.101033	0.127705	3	0.100368	77597000	112920000	99484000	0.0998284	0.171318	0.17222	3	0.147789	110040000	83633000	119030000
CDS/locus_tag="FG28_RS06325"	CDS/locus_tag=FG28_RS06325	FG28_RS06325	FG28_RS06325	WP_036380905.1	lytic transglycosylase domain-containing protein	CAZyme, multi-domain, GH23 and two CBM50	3	2	2	0	0	0	1	1	1	2	3	3	3	3	2	7896400	952330	411450	374350	0.000807942	0.000599811	0.000539039	3	0.000648931	0	0	0	0	0	0	0	0	158680	79823	231500	0.000204142	0.000121105	0.000400758	3	0.000242001	453460	1235900	834640
CDS/locus_tag="FG28_RS06330"	CDS/locus_tag=FG28_RS06330	FG28_RS06330	FG28_RS06330	WP_036380909.1	DUF4837 family protein	0	20	19	18	22	20	18	17	21	21	19	14	14	20	18	16	1553100000	168780000	91197000	106330000	0.14319	0.132947	0.153108	3	0.143082	118950000	110140000	274530000	0.128237	0.150693	0.248661	3	0.175864	114790000	75063000	46755000	0.147677	0.113883	0.0809393	3	0.114166	116410000	58198000	79006000
CDS/locus_tag="FG28_RS06335"	CDS/locus_tag=FG28_RS06335	FG28_RS06335	FG28_RS06335	WP_036380912.1	OmpA family protein	0	4	5	5	4	5	4	5	3	4	3	4	3	13	12	10	31947000	567390	3736200	1120400	0.000481365	0.00544662	0.0016133	3	0.00251376	5969500	2494600	1220800	0.00643558	0.0034131	0.00110576	3	0.00365148	2292800	260480	845270	0.00294968	0.000395191	0.00146328	3	0.00160272	217970	3563300	754280
CDS/gene="tatA"	CDS/gene=tatA	tatA	FG28_RS06340	WP_036380915.1	twin-arginine translocase TatA/TatE family subunit	0	1	0	1	2	2	0	0	0	0	1	2	1	0	0	0	23246000	774080	0	1570900	0.000656718	0	0.00226199	2	0.00145935	5104900	3808400	0	0.00550347	0.00521063	0	2	0.00535705	0	0	0	0	0	0	0	0	2824900	9108200	54492
CDS/locus_tag="FG28_RS06345"	CDS/locus_tag=FG28_RS06345	FG28_RS06345	FG28_RS06345	WP_036380918.1	M23 family metallopeptidase	0	7	6	5	7	7	6	5	4	3	3	2	1	5	4	4	42173000	5506200	2742200	2278600	0.00467137	0.00399757	0.00328103	3	0.00398333	2957300	3528200	5036200	0.00318819	0.00482726	0.00456164	3	0.00419237	3253400	2530400	916550	0.00418549	0.00383903	0.00158667	3	0.00320373	3388900	1608100	1510900
CDS/locus_tag="FG28_RS06350"	CDS/locus_tag=FG28_RS06350	FG28_RS06350	FG28_RS06350	WP_036380921.1	GH3 auxin-responsive promoter family protein	0	14	10	10	15	11	13	7	7	8	10	11	12	12	11	11	135850000	13575000	5393900	5284200	0.0115168	0.00786321	0.0076089	3	0.00899631	8710600	7243100	17414000	0.00939069	0.00990996	0.0157731	3	0.0116912	6607600	6964400	8938900	0.00850067	0.0105661	0.0154745	3	0.0115138	5361400	9097300	10356000
CDS/locus_tag="FG28_RS06355"	CDS/locus_tag=FG28_RS06355	FG28_RS06355	FG28_RS06355	WP_036380924.1	hypothetical protein	0	8	8	8	12	10	11	8	7	7	4	6	7	9	7	7	70342000	5825100	3785700	3661600	0.00494192	0.00551878	0.00527246	3	0.00524439	5454900	5788600	9081300	0.0058808	0.00791993	0.00822557	3	0.0073421	6495900	5906300	2580100	0.00835697	0.00896082	0.00446651	3	0.00726143	841840	3669500	6088800
CDS/locus_tag="FG28_RS06360"	CDS/locus_tag=FG28_RS06360	FG28_RS06360	FG28_RS06360	WP_036380927.1	hypothetical protein	0	12	10	10	11	12	10	10	9	11	13	9	9	11	12	11	714830000	61616000	42856000	52828000	0.0522741	0.0624754	0.0760688	3	0.0636061	36905000	39703000	82354000	0.0397864	0.0543214	0.0745938	3	0.0562339	48585000	42789000	54130000	0.0625045	0.0649179	0.0937064	3	0.0737096	53274000	40073000	52148000
CDS/gene="rfbD"	CDS/gene=rfbD	rfbD	FG28_RS06365	WP_081894239.1	dTDP-4-dehydrorhamnose reductase	0	3	2	1	3	2	3	2	1	2	2	1	1	2	2	3	10066000	1116800	675950	275180	0.000947476	0.000985398	0.000396241	3	0.000776372	912420	602930	1854200	0.000983658	0.000824925	0.00167948	3	0.00116269	921240	235400	253470	0.00118517	0.00035714	0.000438791	3	0.000660368	869190	527150	282580
CDS/gene="rfbB"	CDS/gene=rfbB	rfbB	FG28_RS06370	WP_036380930.1	dTDP-glucose 4,6-dehydratase	0	10	6	7	10	8	8	8	6	5	4	5	6	9	5	7	75387000	7230700	4675000	4861700	0.00613441	0.0068152	0.00700053	3	0.00665005	4803600	5923400	11300000	0.00517865	0.00810436	0.0102352	3	0.0078394	10456000	4111900	668900	0.0134516	0.00623842	0.00115796	3	0.00694934	3573800	2548100	5463800
CDS/gene="rfbA"	CDS/gene=rfbA	rfbA	FG28_RS06375	WP_036380933.1	glucose-1-phosphate thymidylyltransferase RfbA	0	5	6	6	11	7	6	7	7	8	5	4	5	9	4	6	147700000	12391000	6228300	5484100	0.0105123	0.0090796	0.00789674	3	0.00916289	12683000	6592500	18764000	0.0136732	0.00901982	0.0169959	3	0.0132296	14161000	13121000	10663000	0.0182181	0.0199067	0.0184591	3	0.0188613	9932400	7221800	12796000
CDS/gene="rfbC"	CDS/gene=rfbC	rfbC	FG28_RS06380	WP_036386233.1	dTDP-4-dehydrorhamnose 3,5-epimerase	0	3	2	2	5	5	5	2	2	1	4	3	3	3	3	3	14525000	2549700	1236200	1144500	0.00216313	0.00180213	0.001648	3	0.00187109	2289100	1797600	2034100	0.00246782	0.00245947	0.00184243	3	0.00225657	292640	287830	216170	0.000376481	0.000436685	0.00037422	3	0.000395795	724810	669130	283880
CDS/locus_tag="FG28_RS06385"	CDS/locus_tag=FG28_RS06385	FG28_RS06385	FG28_RS06385	WP_036380936.1	UDP-N-acetylglucosamine 2-epimerase (non-hydrolyzing)	CAZyme, single-domain, contains GT0	14	11	11	16	13	12	10	11	10	14	11	11	12	12	11	234540000	24845000	10654000	10286000	0.0210781	0.0155314	0.0148112	3	0.0171402	12234000	9838200	25785000	0.0131892	0.0134606	0.0233553	3	0.0166683	15549000	9139600	11805000	0.0200038	0.0138663	0.0204361	3	0.018102	30869000	15239000	21571000
CDS/gene="wecC"	CDS/gene=wecC	wecC	FG28_RS06390	WP_036380939.1	UDP-N-acetyl-D-mannosamine dehydrogenase	0	17	13	15	18	15	15	14	13	13	16	15	13	15	17	15	679570000	53109000	30536000	36298000	0.0450569	0.0445153	0.0522667	3	0.0472796	50518000	37451000	96787000	0.0544622	0.0512402	0.0876668	3	0.0644564	38399000	37407000	30381000	0.0494003	0.0567525	0.0525937	3	0.0529155	62558000	40886000	48349000
CDS/gene="cysQ"	CDS/gene=cysQ	cysQ	FG28_RS06395	WP_036380942.1	3'(2'),5'-bisphosphate nucleotidase CysQ	0	17	14	14	17	15	13	13	15	15	13	11	15	18	16	14	465950000	37918000	18157000	25174000	0.032169	0.0264692	0.0362489	3	0.0316291	40412000	30725000	63562000	0.0435672	0.0420378	0.0575726	3	0.0477258	27804000	16865000	10811000	0.0357698	0.025587	0.0187153	3	0.0266907	38169000	14495000	35952000
CDS/locus_tag="FG28_RS06400"	CDS/locus_tag=FG28_RS06400	FG28_RS06400	FG28_RS06400	WP_036380944.1	DUF2061 domain-containing protein	0	1	2	1	1	0	0	1	1	1	0	1	0	2	1	2	5548300	923430	812510	455100	0.000783424	0.00118447	0.000655314	3	0.000874404	382960	0	0	0.00041286	0	0	1	0	431270	394430	300780	0.000554828	0.000598415	0.000520691	3	0.000557978	0	129070	0
CDS/gene="cysC"	CDS/gene=cysC	cysC	FG28_RS06405	WP_036380947.1	adenylyl-sulfate kinase	0	11	9	6	11	9	9	9	7	8	14	9	7	10	11	10	135750000	17923000	12368000	8229300	0.0152056	0.01803	0.0118496	3	0.0150284	11583000	12173000	23461000	0.0124874	0.016655	0.0212503	3	0.0167976	4154600	3200500	3454500	0.00534489	0.00485568	0.00598021	3	0.00539359	10341000	10505000	1591000
CDS/gene="cysD"	CDS/gene=cysD	cysD	FG28_RS06410	WP_036380950.1	sulfate adenylyltransferase subunit CysD	0	16	16	15	16	16	17	14	11	12	16	14	14	18	17	16	714970000	104760000	48819000	39977000	0.0888768	0.0711682	0.0575642	3	0.0725364	71024000	56312000	89351000	0.0765693	0.0770457	0.0809315	3	0.0781822	26217000	20648000	11232000	0.0337281	0.0313264	0.0194441	3	0.0281662	65131000	34024000	29001000
CDS/gene="cysN"	CDS/gene=cysN	cysN	FG28_RS06415	WP_036380953.1	sulfate adenylyltransferase subunit CysN	0	24	20	19	24	18	20	19	16	17	23	22	20	22	21	22	1640000000	147640000	89354000	91562000	0.125255	0.13026	0.131843	3	0.12912	112180000	79697000	120400000	0.120939	0.109041	0.109055	3	0.113011	76018000	84564000	76234000	0.097797	0.128297	0.131971	3	0.119355	123690000	149810000	138150000
CDS/locus_tag="FG28_RS06425"	CDS/locus_tag=FG28_RS06425	FG28_RS06425	FG28_RS06425	WP_036380958.1	hypothetical protein	0	10	9	9	10	10	10	10	9	8	8	11	11	12	12	10	181970000	14563000	7962600	7398700	0.012355	0.0116079	0.0106536	3	0.0115388	10498000	8204200	21421000	0.0113176	0.0112249	0.0194025	3	0.0139817	10583000	7408600	4454200	0.013615	0.0112401	0.00771083	3	0.0108553	19777000	12254000	18159000
CDS/locus_tag="FG28_RS06435"	CDS/locus_tag=FG28_RS06435	FG28_RS06435	FG28_RS06435	WP_036380963.1	glycosyltransferase	CAZyme, single-domain, contains GT4	24	18	15	20	21	19	12	12	12	15	14	13	19	19	17	163990000	16802000	7487500	6845900	0.0142546	0.0109153	0.00985764	3	0.0116758	8447700	10206000	13703000	0.00910726	0.0139638	0.0124118	3	0.0118276	9045400	12750000	4527200	0.0116369	0.0193438	0.0078372	3	0.0129393	11203000	11310000	8616100
CDS/locus_tag="FG28_RS06440"	CDS/locus_tag=FG28_RS06440	FG28_RS06440	FG28_RS06440	WP_036380966.1	acyltransferase	0	2	2	1	3	2	3	1	1	2	2	2	2	2	2	2	23937000	2393400	1471200	731120	0.00203052	0.00214471	0.00105276	3	0.00174267	2684500	1471500	2782500	0.0028941	0.0020133	0.00252031	3	0.0024759	971550	976010	1806300	0.0012499	0.00148077	0.00312695	3	0.00195254	1160500	1417500	182610
CDS/locus_tag="FG28_RS06445"	CDS/locus_tag=FG28_RS06445	FG28_RS06445	FG28_RS06445	WP_081894241.1	hypothetical protein	0	0	0	0	1	2	2	0	0	0	1	1	1	1	2	3	1965300	0	0	0	0	0	0	0	0	227450	184630	154190	0.000245208	0.00025261	0.000139661	3	0.000212493	0	0	0	0	0	0	0	0	23634	152950	192490
CDS/locus_tag="FG28_RS06450"	CDS/locus_tag=FG28_RS06450	FG28_RS06450	FG28_RS06450	WP_036380972.1	O-antigen ligase family protein	0	3	2	2	5	3	2	1	1	1	2	0	0	2	2	0	3116300	692560	215330	101510	0.000587557	0.000313907	0.000146168	3	0.000349211	526990	416630	377530	0.000568135	0.000570031	0.000341955	3	0.000493374	140100	116320	56034	0.000180238	0.000176476	9.70025e-05	3	0.000151239	211070	0	0
CDS/locus_tag="FG28_RS06455"	CDS/locus_tag=FG28_RS06455	FG28_RS06455	FG28_RS06455	WP_036380975.1	hypothetical protein	*	5	4	3	3	3	3	1	2	1	3	2	1	4	3	3	16302000	1871200	1160800	429940	0.0015875	0.00169221	0.000619085	3	0.0012996	393190	956230	2764400	0.000423889	0.00130831	0.00250391	3	0.00141204	349340	707290	80206	0.000449425	0.00107307	0.000138848	3	0.000553783	2697200	1588300	611670
CDS/locus_tag="FG28_RS06460"	CDS/locus_tag=FG28_RS06460	FG28_RS06460	FG28_RS06460	WP_051947199.1	WecB/TagA/CpsF family glycosyltransferase	CAZyme, single-domain, contains GT26	8	4	4	9	8	7	5	4	4	6	7	6	7	7	6	113580000	11994000	2384700	2145400	0.0101755	0.00347641	0.00308923	3	0.00558039	9677700	8270500	9195100	0.0104333	0.0113156	0.00832865	3	0.0100259	9667600	5714300	4390400	0.0124374	0.00866953	0.00760038	3	0.00956909	554560	9120800	13855000
CDS/locus_tag="FG28_RS06465"	CDS/locus_tag=FG28_RS06465	FG28_RS06465	FG28_RS06465	WP_036380981.1	undecaprenyl-phosphate glucose phosphotransferase	0	5	3	3	1	2	2	1	0	0	1	0	1	1	1	0	26123000	9524000	3908000	4636200	0.00808001	0.00569707	0.00667582	3	0.00681764	119190	1629600	83762	0.000128496	0.00222961	7.58691e-05	3	0.000811325	1069800	0	0	0.0013763	0	0	1	0	2582500	0	1304100
CDS/locus_tag="FG28_RS06470"	CDS/locus_tag=FG28_RS06470	FG28_RS06470	FG28_RS06470	WP_036380984.1	SDR family oxidoreductase	0	16	11	13	14	11	12	11	10	9	10	8	9	13	12	12	227600000	35312000	12314000	12403000	0.0299582	0.0179513	0.0178595	3	0.021923	16302000	17221000	27414000	0.0175748	0.0235617	0.0248308	3	0.0219891	12307000	8338600	4605300	0.0158329	0.012651	0.0079724	3	0.0121521	18324000	12074000	9129600
CDS/gene="purD"	CDS/gene=purD	purD	FG28_RS06475	WP_036380987.1	phosphoribosylamine--glycine ligase	0	12	12	11	10	11	12	11	12	11	14	13	9	13	13	13	233450000	9612000	8675600	10727000	0.00815467	0.0126473	0.0154462	3	0.0120827	9112400	10456000	20759000	0.00982386	0.0143058	0.0188029	3	0.0143109	8179100	20076000	13930000	0.0105224	0.0304586	0.0241147	3	0.0216986	14905000	21635000	17899000
CDS/locus_tag="FG28_RS06480"	CDS/locus_tag=FG28_RS06480	FG28_RS06480	FG28_RS06480	WP_036380990.1	hypothetical protein	0	2	3	3	3	3	2	3	3	3	1	3	0	2	2	3	329300000	11299000	25033000	27037000	0.0095859	0.036493	0.0389315	3	0.0283368	52917000	56221000	25813000	0.0570486	0.0769212	0.0233806	3	0.0524501	25780000	21141000	12504000	0.0331659	0.0320744	0.0216461	3	0.0289621	1010600	12683000	0
CDS/locus_tag="FG28_RS06490"	CDS/locus_tag=FG28_RS06490	FG28_RS06490	FG28_RS06490	WP_036380995.1	DUF4254 domain-containing protein	0	15	11	10	12	12	12	6	6	6	7	6	6	7	7	9	167860000	38142000	16472000	14743000	0.0323591	0.0240128	0.0212289	3	0.025867	11770000	13179000	27032000	0.012689	0.0180314	0.0244848	3	0.0184017	2800900	1526700	2588600	0.00360335	0.00231625	0.00448122	3	0.00346694	3087700	13380000	12994000
CDS/locus_tag="FG28_RS06495"	CDS/locus_tag=FG28_RS06495	FG28_RS06495	FG28_RS06495	WP_036380997.1	glycosyltransferase family 9 protein	CAZyme, single-domain, contains GT9	11	9	9	9	7	7	8	8	7	4	5	4	7	6	6	29774000	5575800	3723200	2855600	0.00473042	0.00542767	0.00411188	3	0.00475666	1574500	1884200	3207100	0.00169743	0.00257795	0.0029049	3	0.00239343	1897700	1891700	1392800	0.00244139	0.00287002	0.00241113	3	0.00257418	1097200	1028100	958270
CDS/locus_tag="FG28_RS06510"	CDS/locus_tag=FG28_RS06510	FG28_RS06510	FG28_RS06510	WP_036386235.1	radical SAM/Cys-rich domain protein	0	10	6	7	12	10	12	4	4	4	6	3	4	8	6	4	92867000	11641000	4332900	3440800	0.00987604	0.00631649	0.00495452	3	0.00704902	6569900	5386200	37183000	0.00708285	0.00736937	0.0336793	3	0.0160438	782840	1018500	1733400	0.00100712	0.00154523	0.00300075	3	0.00185104	3838900	2014700	3200100
CDS/locus_tag="FG28_RS06515"	CDS/locus_tag=FG28_RS06515	FG28_RS06515	FG28_RS06515	WP_036381006.1	4-carboxymuconolactone decarboxylase	0	5	4	4	4	4	4	3	3	3	1	1	1	3	3	3	142170000	25597000	10957000	10601000	0.0217161	0.0159731	0.0152647	3	0.0176513	22965000	16248000	14315000	0.024758	0.0222304	0.0129661	3	0.0199848	5085600	6043300	3853000	0.00654262	0.00916867	0.00667007	3	0.00746045	909630	1531700	67799
CDS/locus_tag="FG28_RS06525"	CDS/locus_tag=FG28_RS06525	FG28_RS06525	FG28_RS06525	WP_036381008.1	patatin-like phospholipase family protein	0	1	1	0	0	1	1	1	1	1	1	0	1	1	1	1	3897600	309530	163980	0	0.0002626	0.00023905	0	2	0.000250825	0	134430	666080	0	0.000183926	0.000603315	2	0.000393621	583830	517590	296190	0.000751096	0.000785269	0.000512745	3	0.000683037	49460	0	401250
CDS/locus_tag="FG28_RS06530"	CDS/locus_tag=FG28_RS06530	FG28_RS06530	FG28_RS06530	WP_036381011.1	ferredoxin--NADP reductase	0	8	6	5	9	8	7	5	5	5	8	5	4	8	6	6	256420000	16625000	10437000	11430000	0.0141044	0.015215	0.0164584	3	0.0152593	12433000	14849000	15061000	0.0134037	0.0203163	0.0136418	3	0.0157873	18814000	11394000	18594000	0.0242042	0.0172866	0.0321888	3	0.0245598	36268000	23287000	23759000
CDS/locus_tag="FG28_RS06535"	CDS/locus_tag=FG28_RS06535	FG28_RS06535	FG28_RS06535	WP_036381013.1	hypothetical protein	0	0	0	0	0	1	0	0	0	0	1	0	0	0	0	0	1688200	0	0	0	0	0	0	0	0	0	20723	0	0	2.83531e-05	0	1	0	0	0	0	0	0	0	0	0	1667400	0	0
CDS/locus_tag="FG28_RS06540"	CDS/locus_tag=FG28_RS06540	FG28_RS06540	FG28_RS06540	WP_036381016.1	ABC transporter ATP-binding protein	0	2	2	2	2	1	1	1	1	1	2	2	2	2	2	2	16695000	2145400	376430	388930	0.00182012	0.000548759	0.000560034	3	0.000976305	1562600	80741	53369	0.0016846	0.000110469	4.83401e-05	3	0.00061447	13202	41826	63064	1.69844e-05	6.34569e-05	0.000109172	3	6.32045e-05	519180	446440	675680
CDS/locus_tag="FG28_RS06545"	CDS/locus_tag=FG28_RS06545	FG28_RS06545	FG28_RS06545	WP_036381019.1	nuclear transport factor 2 family protein	0	1	1	1	0	0	0	1	0	1	1	0	0	1	1	1	6470400	159700	119100	153530	0.000135487	0.000173624	0.000221073	3	0.000176728	0	0	0	0	0	0	0	0	193150	0	415270	0.000248487	0	0.000718889	2	0.000483688	4345400	0	0
CDS/locus_tag="FG28_RS06555"	CDS/locus_tag=FG28_RS06555	FG28_RS06555	FG28_RS06555	WP_051947201.1	hypothetical protein	0	16	15	16	18	13	3	11	12	10	8	12	9	18	17	13	45961000	4264300	2267200	2490300	0.00361777	0.00330512	0.00358587	3	0.00350292	5289600	2064700	85684	0.00570259	0.00282491	7.761e-05	3	0.00286837	3819300	2486700	4140300	0.00491352	0.00377273	0.00716743	3	0.00528456	1766500	3608900	3774600
CDS/locus_tag="FG28_RS06560"	CDS/locus_tag=FG28_RS06560	FG28_RS06560	FG28_RS06560	WP_036381026.1	polymer-forming cytoskeletal protein	0	8	7	7	8	8	9	12	12	11	7	7	9	9	9	8	1411100000	163850000	113290000	97466000	0.139008	0.165154	0.140345	3	0.148169	155620000	100550000	58674000	0.16777	0.137572	0.0531452	3	0.119496	118270000	99934000	92234000	0.152154	0.151616	0.15967	3	0.15448	78119000	85543000	28661000
CDS/gene="atpB"	CDS/gene=atpB	atpB	FG28_RS06575	WP_036381034.1	F0F1 ATP synthase subunit A	0	8	4	4	7	5	5	4	4	4	4	2	2	6	4	4	240920000	30584000	20406000	18337000	0.025947	0.0297478	0.0264041	3	0.0273663	12421000	41629000	33650000	0.0133908	0.0569565	0.0304792	3	0.0336088	15465000	4505800	2786100	0.0198957	0.00683604	0.00482312	3	0.0105183	10508000	4662800	6360000
CDS/gene="atpE"	CDS/gene=atpE	atpE	FG28_RS06580	WP_036381035.1	ATP synthase F0 subunit C	0	1	1	1	1	1	1	1	1	1	1	1	0	1	1	1	15768000	1166000	109260	429700	0.000989216	0.000159279	0.00061874	3	0.000589078	801080	1196800	690780	0.000863625	0.00163745	0.000625688	3	0.00104226	3168100	2734400	532010	0.00407576	0.00414853	0.000920982	3	0.00304842	302110	936660	0
CDS/locus_tag="FG28_RS06585"	CDS/locus_tag=FG28_RS06585	FG28_RS06585	FG28_RS06585	WP_036381039.1	F0F1 ATP synthase subunit B	0	17	14	14	18	19	18	18	18	18	15	17	14	17	20	19	1155600000	105600000	58301000	53673000	0.0895894	0.084991	0.0772856	3	0.0839553	80050000	106200000	35191000	0.0863	0.145302	0.031875	3	0.0878257	74903000	68600000	36767000	0.0963626	0.104077	0.0636487	3	0.0880296	79747000	79560000	66167000
CDS/gene="atpH"	CDS/gene=atpH	atpH	FG28_RS06590	WP_036381040.1	ATP synthase F1 subunit delta	0	10	11	10	14	13	11	11	12	8	5	7	4	9	12	10	302570000	26419000	16899000	16858000	0.0224135	0.0246353	0.0242744	3	0.0237744	43314000	48397000	16158000	0.0466958	0.0662165	0.0146354	3	0.0425159	15074000	16401000	8491800	0.0193927	0.024883	0.0147005	3	0.0196587	6213800	12440000	294330
CDS/locus_tag="FG28_RS06595"	CDS/locus_tag=FG28_RS06595	FG28_RS06595	FG28_RS06595	WP_036381043.1	F0F1 ATP synthase subunit alpha	0	25	24	23	30	29	30	29	27	29	28	30	26	34	32	31	3014500000	177520000	93534000	114870000	0.150605	0.136354	0.165405	3	0.150788	139750000	177110000	180740000	0.150661	0.242321	0.163709	3	0.185564	254860000	228080000	224260000	0.327877	0.346035	0.388225	3	0.354045	176780000	191980000	200370000
CDS/gene="atpG"	CDS/gene=atpG	atpG	FG28_RS06600	WP_036381045.1	ATP synthase F1 subunit gamma	0	13	9	9	13	12	14	11	11	9	13	9	7	15	13	9	630440000	37759000	18169000	15223000	0.0320342	0.0264867	0.0219201	3	0.0268137	28282000	47424000	34006000	0.0304901	0.0648852	0.0308016	3	0.042059	61133000	44643000	31825000	0.0786475	0.0677307	0.0550934	3	0.0671572	53904000	39700000	26906000
CDS/locus_tag="FG28_RS06610"	CDS/locus_tag=FG28_RS06610	FG28_RS06610	FG28_RS06610	WP_036381050.1	dUTP diphosphatase	0	4	4	4	3	3	2	4	4	4	3	5	4	4	4	5	105610000	6597400	5981000	5960600	0.00559713	0.00871909	0.00858287	3	0.00763303	9754700	6416800	3888600	0.0105163	0.00877943	0.00352218	3	0.00760597	3422100	3852300	4612900	0.00440253	0.00584457	0.00798556	3	0.00607755	4602300	7526700	3120300
CDS/locus_tag="FG28_RS06615"	CDS/locus_tag=FG28_RS06615	FG28_RS06615	FG28_RS06615	WP_036381053.1	nucleotidyltransferase	0	21	15	16	21	17	18	15	14	14	16	12	15	19	18	16	846680000	91339000	37907000	48577000	0.0774906	0.0552607	0.0699477	3	0.0675663	65473000	61320000	104080000	0.0705849	0.0838976	0.0942726	3	0.0829184	63463000	48473000	26844000	0.0816451	0.0735415	0.0464706	3	0.0672191	73017000	30384000	34302000
CDS/locus_tag="FG28_RS06620"	CDS/locus_tag=FG28_RS06620	FG28_RS06620	FG28_RS06620	WP_156102219.1	hypothetical protein	0	9	9	11	13	11	13	8	10	9	8	10	9	13	14	12	95868000	4412900	3045500	3032600	0.00374384	0.00443972	0.00436674	3	0.00418343	11593000	9464900	21690000	0.0124981	0.0129498	0.0196462	3	0.0150314	4735700	4910900	2442000	0.00609247	0.00745064	0.00422744	3	0.00592352	5571800	2521900	3574900
CDS/locus_tag="FG28_RS06625"	CDS/locus_tag=FG28_RS06625	FG28_RS06625	FG28_RS06625	WP_036381058.1	DUF4292 domain-containing protein	0	12	9	8	10	7	9	12	12	11	7	8	11	12	12	12	294590000	42857000	22868000	15120000	0.0363592	0.0333369	0.0217718	3	0.0304893	15524000	10480000	38607000	0.0167361	0.0143387	0.0349691	3	0.0220146	23698000	17487000	10791000	0.0304874	0.0265306	0.0186807	3	0.0252329	17086000	7600600	16083000
CDS/locus_tag="FG28_RS06630"	CDS/locus_tag=FG28_RS06630	FG28_RS06630	FG28_RS06630	WP_036381060.1	peptidoglycan DD-metalloendopeptidase family protein	0	14	12	12	17	14	14	16	16	15	19	13	11	17	15	15	133610000	9155500	6108200	6389200	0.00776738	0.00890452	0.00920003	3	0.00862398	4434900	4258500	15113000	0.00478116	0.00582645	0.0136889	3	0.00809884	13918000	7313000	10598000	0.0179055	0.011095	0.0183466	3	0.0157824	14389000	9168700	9567500
CDS/locus_tag="FG28_RS06635"	CDS/locus_tag=FG28_RS06635	FG28_RS06635	FG28_RS06635	WP_036381063.1	aldo/keto reductase	0	11	11	11	13	9	11	8	10	9	10	7	7	11	10	8	640010000	62984000	25923000	24183000	0.0534347	0.0377905	0.0348219	3	0.0420157	66055000	27518000	103600000	0.0712123	0.03765	0.0938378	3	0.0675667	51496000	41721000	29534000	0.0662495	0.0632976	0.0511274	3	0.0602248	60421000	24282000	30381000
CDS/locus_tag="FG28_RS06640"	CDS/locus_tag=FG28_RS06640	FG28_RS06640	FG28_RS06640	WP_036381065.1	acyl-CoA thioesterase	0	1	1	1	4	5	2	1	1	1	2	0	2	1	2	2	17819000	615980	286380	207260	0.000522588	0.000417484	0.000298441	3	0.000412838	4384900	6528800	472380	0.00472726	0.00893266	0.000427868	3	0.00469593	369650	485520	577590	0.000475554	0.000736613	0.000999887	3	0.000737352	793430	0	288190
CDS/locus_tag="FG28_RS06645"	CDS/locus_tag=FG28_RS06645	FG28_RS06645	FG28_RS06645	WP_036381067.1	SPOR domain-containing protein	0	1	1	1	3	3	4	2	2	1	2	1	1	3	3	2	7377200	308590	241810	194650	0.000261803	0.00035251	0.000280283	3	0.000298199	538220	664120	1094300	0.000580242	0.000908645	0.000991184	3	0.00082669	597910	486230	242870	0.00076921	0.00073769	0.000420441	3	0.000642447	613670	458460	381270
CDS/gene="trpS"	CDS/gene=trpS	trpS	FG28_RS06655	WP_036381071.1	tryptophan--tRNA ligase	0	8	9	8	13	13	12	7	8	8	10	6	7	13	11	11	175260000	12701000	5203800	7789600	0.0107753	0.00758609	0.0112165	3	0.00985931	9436800	16797000	17677000	0.0101736	0.0229816	0.0160113	3	0.0163888	10169000	7175000	2095200	0.0130824	0.0108856	0.00362708	3	0.00919838	18160000	6053900	14079000
CDS/locus_tag="FG28_RS06665"	CDS/locus_tag=FG28_RS06665	FG28_RS06665	FG28_RS06665	WP_036381076.1	1-acyl-sn-glycerol-3-phosphate acyltransferase	0	3	2	1	0	1	1	0	0	0	0	0	0	0	0	0	1191300	407800	415880	147690	0.000345971	0.000606269	0.000212664	3	0.000388301	0	169190	50712	0	0.000231485	4.59334e-05	2	0.000138709	0	0	0	0	0	0	0	0	0	0	0
CDS/locus_tag="FG28_RS06670"	CDS/locus_tag=FG28_RS06670	FG28_RS06670	FG28_RS06670	WP_051947202.1	GAF domain-containing protein	Probable incomplete histidine kinase contains 1 GAF,1 His_kinase	0	0	0	1	2	1	1	1	0	1	1	1	1	1	1	3515900	0	0	0	0	0	0	0	0	24530	257070	297630	2.64452e-05	0.000351722	0.000269584	3	0.000215917	405920	558510	0	0.000522215	0.000847351	0	2	0.000684783	426900	426590	329490
CDS/locus_tag="FG28_RS06680"	CDS/locus_tag=FG28_RS06680	FG28_RS06680	FG28_RS06680	WP_036381080.1	sigma-70 family RNA polymerase sigma factor	Sigma factor, Ecf family contains 1 Sigma70_r2,1 Sigma70_r4	4	3	2	3	3	3	2	1	1	1	1	0	2	3	3	7686500	2065200	1223600	836740	0.00175208	0.00178376	0.00120485	3	0.00158023	829200	530670	1180700	0.000893941	0.000726059	0.00106944	3	0.000896481	176200	18638	43274	0.000226681	2.82769e-05	7.49132e-05	3	0.000109957	43218	99638	0
CDS/locus_tag="FG28_RS06685"	CDS/locus_tag=FG28_RS06685	FG28_RS06685	FG28_RS06685	WP_036381084.1	hypothetical protein	0	2	2	1	2	2	2	3	3	3	2	3	3	3	3	3	718970000	14400000	6772600	4966100	0.0122167	0.00987308	0.00715086	3	0.00974689	18039000	12542000	7885500	0.0194474	0.0171599	0.00714245	3	0.0145833	111150000	105960000	105770000	0.142994	0.160759	0.183102	3	0.162285	16209000	48557000	8831900
CDS/gene="recA"	CDS/gene=recA	recA	FG28_RS06690	WP_036386240.1	recombinase RecA	0	22	17	18	20	21	20	15	14	14	21	18	15	21	19	17	1134400000	109980000	64859000	60781000	0.0933053	0.0945513	0.0875206	3	0.0917924	65497000	80958000	101390000	0.0706107	0.110766	0.091836	3	0.091071	53461000	36409000	23975000	0.0687775	0.0552384	0.041504	3	0.0551733	131320000	79692000	107780000
CDS/locus_tag="FG28_RS06695"	CDS/locus_tag=FG28_RS06695	FG28_RS06695	FG28_RS06695	WP_036381087.1	rhodanese-related sulfurtransferase	0	2	1	1	1	1	1	1	0	1	4	2	2	1	1	1	7430900	847100	768120	269750	0.000718667	0.00111976	0.000388422	3	0.000742284	636350	277940	571080	0.000686034	0.000380276	0.000517267	3	0.000527859	754120	0	945660	0.000970174	0	0.00163707	2	0.00130362	380340	308130	349860
CDS/locus_tag="FG28_RS06700"	CDS/locus_tag=FG28_RS06700	FG28_RS06700	FG28_RS06700	WP_036381090.1	hypothetical protein	0	6	7	7	10	10	10	5	5	5	9	8	8	10	8	6	90247000	6181000	3925100	5872100	0.00524386	0.005722	0.00845544	3	0.00647377	4370400	4411200	8977200	0.00471162	0.00603538	0.00813128	3	0.00629276	6066900	3361200	3611100	0.00780506	0.00509949	0.00625131	3	0.00638529	9081700	7075800	10648000
CDS/gene="gldH"	CDS/gene=gldH	gldH	FG28_RS06705	WP_036381093.1	gliding motility lipoprotein GldH	0	3	2	3	3	4	4	4	4	3	2	3	2	3	4	3	91180000	9216100	4680900	4419700	0.0078188	0.0068238	0.00636408	3	0.00700223	6872400	5604300	4784800	0.00740897	0.00766777	0.00433393	3	0.00647022	4049900	5592200	2794200	0.00521019	0.00848428	0.00483714	3	0.0061772	1694400	12664000	1456900
CDS/locus_tag="FG28_RS06710"	CDS/locus_tag=FG28_RS06710	FG28_RS06710	FG28_RS06710	WP_036381096.1	penicillin-binding protein	CAZyme, single-domain, contains GT51	36	30	31	32	30	22	32	31	29	29	31	29	40	39	35	376970000	37500000	22351000	28392000	0.0318144	0.0325832	0.0408826	3	0.0350934	34717000	14809000	2476200	0.0374276	0.0202616	0.00224287	3	0.0199773	31007000	30837000	32580000	0.0398905	0.0467848	0.0564004	3	0.0476919	14713000	24126000	20148000
CDS/locus_tag="FG28_RS06715"	CDS/locus_tag=FG28_RS06715	FG28_RS06715	FG28_RS06715	WP_036381099.1	CoA transferase subunit A	0	7	5	5	8	6	7	6	5	6	8	5	4	7	5	5	349100000	29343000	10742000	17487000	0.0248941	0.0156597	0.0251801	3	0.0219113	52065000	40396000	77393000	0.05613	0.0552696	0.0701003	3	0.0605	23320000	25052000	10932000	0.0300011	0.038008	0.0189248	3	0.028978	4053000	7707900	11005000
CDS/locus_tag="FG28_RS06720"	CDS/locus_tag=FG28_RS06720	FG28_RS06720	FG28_RS06720	WP_036381102.1	CoA transferase subunit B	0	2	2	2	4	4	4	3	3	3	6	4	4	5	4	4	93809000	5535000	3077900	3496900	0.00469581	0.00448695	0.00503531	3	0.00473936	7619700	4743100	16751000	0.00821462	0.00648948	0.0151726	3	0.00995888	8308900	8495400	4875700	0.0106894	0.0128889	0.0084405	3	0.0106729	2491900	3319000	5843600
CDS/locus_tag="FG28_RS06725"	CDS/locus_tag=FG28_RS06725	FG28_RS06725	FG28_RS06725	WP_036381105.1	GNAT family N-acetyltransferase	0	0	0	0	0	0	0	1	1	0	0	0	0	1	1	1	1538500	0	0	0	0	0	0	0	0	0	0	0	0	0	0	0	0	118820	257930	0	0.000152862	0.000391322	0	2	0.000272092	0	0	0
CDS/locus_tag="FG28_RS06735"	CDS/locus_tag=FG28_RS06735	FG28_RS06735	FG28_RS06735	WP_036381110.1	helix-turn-helix domain-containing protein	Transcription factor, Xre family contains 1 HTH_XRE	3	1	2	4	2	1	1	1	1	1	1	2	3	2	1	9273000	1634600	203080	823280	0.00138677	0.000296049	0.00118547	3	0.000956096	1315400	460660	727990	0.0014181	0.000630272	0.000659392	3	0.000902588	610760	471550	169120	0.000785742	0.000715418	0.00029277	3	0.000597977	191890	208850	901910
CDS/locus_tag="FG28_RS06740"	CDS/locus_tag=FG28_RS06740	FG28_RS06740	FG28_RS06740	WP_036381113.1	aminotransferase class I/II-fold pyridoxal phosphate-dependent enzyme	0	2	3	3	3	2	4	1	1	1	1	1	2	1	2	2	8724900	1059500	647510	961150	0.000898863	0.000943938	0.00138399	3	0.0010756	498280	327560	1462900	0.000537184	0.000448166	0.00132505	3	0.000770134	849760	82691	78070	0.00109321	0.000125456	0.00013515	3	0.000451274	489030	440330	1200900
CDS/gene="vsr"	CDS/gene=vsr	vsr	FG28_RS06745	WP_036381115.1	very short patch repair endonuclease	0	2	2	2	1	4	1	2	2	1	1	1	1	2	2	1	19223000	2006000	1301700	937410	0.00170186	0.00189761	0.00134981	3	0.00164976	1389100	1758200	1025200	0.00149756	0.00240556	0.000928596	3	0.00161057	1670900	1538600	1194500	0.00214961	0.00233431	0.00206784	3	0.00218392	401550	679520	658540
CDS/locus_tag="FG28_RS06750"	CDS/locus_tag=FG28_RS06750	FG28_RS06750	FG28_RS06750	WP_036386242.1	succinate dehydrogenase/fumarate reductase iron-sulfur subunit	0	6	6	6	9	8	8	7	6	7	5	7	6	8	7	8	386290000	43323000	17854000	21077000	0.0367546	0.0260275	0.0303495	3	0.0310439	29973000	24291000	43251000	0.0323132	0.0332348	0.0391755	3	0.0349078	39267000	27109000	12725000	0.0505169	0.0411288	0.0220287	3	0.0378915	23935000	16543000	12586000
CDS/gene="sdhA"	CDS/gene=sdhA	sdhA	FG28_RS06755	WP_036381118.1	fumarate reductase/succinate dehydrogenase flavoprotein subunit	0	33	29	30	40	36	38	28	29	27	24	27	31	40	39	32	913000000	77202000	41909000	18955000	0.065497	0.0610948	0.0272939	3	0.0512953	59183000	52611000	98244000	0.0638038	0.071982	0.0889865	3	0.0749241	69722000	46577000	49492000	0.0896972	0.0706649	0.0856774	3	0.0820132	43929000	58133000	76475000
CDS/locus_tag="FG28_RS06760"	CDS/locus_tag=FG28_RS06760	FG28_RS06760	FG28_RS06760	WP_036381120.1	succinate dehydrogenase cytochrome b subunit	0	2	2	2	2	2	2	2	2	2	2	2	1	2	2	2	242250000	33768000	20003000	22475000	0.0286482	0.0291603	0.0323625	3	0.030057	19335000	16759000	16152000	0.0208446	0.0229296	0.01463	3	0.0194681	14881000	20491000	18259000	0.0191444	0.0310882	0.0316088	3	0.0272805	5975100	22677000	966960
CDS/locus_tag="FG28_RS06765"	CDS/locus_tag=FG28_RS06765	FG28_RS06765	FG28_RS06765	WP_036386244.1	RimK family alpha-L-glutamate ligase	0	5	5	5	8	6	7	4	5	4	6	6	5	9	9	6	49529000	1698000	894360	1017900	0.00144056	0.0013038	0.00146571	3	0.00140335	1600600	1628600	3177400	0.00172557	0.00222824	0.00287799	3	0.00227727	5178500	7186200	2730200	0.00666213	0.0109026	0.00472635	3	0.00743037	4324400	2105400	2919700
CDS/locus_tag="FG28_RS06770"	CDS/locus_tag=FG28_RS06770	FG28_RS06770	FG28_RS06770	WP_036381122.1	succinylglutamate desuccinylase/aspartoacylase family protein	0	2	4	3	4	3	4	4	5	3	2	2	2	4	4	3	13749000	734140	717700	669860	0.000622833	0.00104626	0.000964554	3	0.000877883	721270	752750	1401800	0.000777584	0.00102991	0.00126971	3	0.00102573	1336300	1339600	367070	0.00171915	0.00203239	0.000635448	3	0.00146233	771740	793170	711220
CDS/locus_tag="FG28_RS06785"	CDS/locus_tag=FG28_RS06785	FG28_RS06785	FG28_RS06785	WP_036381129.1	GyrI-like domain-containing protein	0	3	2	2	3	3	3	2	2	1	2	3	2	2	2	2	10390000	1099800	831500	996020	0.000933053	0.00121216	0.0014342	3	0.00119314	1076500	768140	732980	0.00116055	0.00105096	0.000663911	3	0.000958475	359680	255010	196880	0.000462728	0.000386892	0.000340826	3	0.000396815	952500	1126400	47361
CDS/locus_tag="FG28_RS06790"	CDS/locus_tag=FG28_RS06790	FG28_RS06790	FG28_RS06790	WP_036386246.1	DUF2721 domain-containing protein	0	2	2	2	1	1	1	0	0	0	0	0	0	0	0	0	7216800	2080900	1636400	1839300	0.0017654	0.00238554	0.00264847	3	0.00226647	587910	789640	282600	0.000633812	0.00108038	0.000255971	3	0.000656721	0	0	0	0	0	0	0	0	0	0	0
CDS/locus_tag="FG28_RS06795"	CDS/locus_tag=FG28_RS06795	FG28_RS06795	FG28_RS06795	WP_036381131.1	aminopeptidase P family protein	0	19	18	19	20	20	21	16	18	16	19	20	20	20	20	21	1100700000	74963000	39131000	49367000	0.0635975	0.0570451	0.0710852	3	0.0639092	43519000	54211000	50463000	0.0469168	0.0741712	0.0457079	3	0.0555986	81907000	90828000	72421000	0.105373	0.137801	0.125371	3	0.122848	53464000	105170000	77054000
CDS/locus_tag="FG28_RS06800"	CDS/locus_tag=FG28_RS06800	FG28_RS06800	FG28_RS06800	WP_036381133.1	Crp/Fnr family transcriptional regulator	0	0	0	0	0	1	0	1	0	0	0	0	0	0	1	0	339950	0	0	0	0	0	0	0	0	0	0	0	0	0	0	0	0	339950	0	0	0.000437345	0	0	1	0	0	0	0
CDS/locus_tag="FG28_RS06825"	CDS/locus_tag=FG28_RS06825	FG28_RS06825	FG28_RS06825	WP_036381145.1	AraC family transcriptional regulator	Transcription factor, AraC family contains 2 HTH_AraC	0	0	0	2	1	2	0	0	0	1	3	3	1	2	2	1724400	0	0	0	0	0	0	0	0	175210	21735	347280	0.00018889	2.97377e-05	0.000314556	3	0.000177728	0	0	0	0	0	0	0	0	48759	168820	353860
CDS/locus_tag="FG28_RS06830"	CDS/locus_tag=FG28_RS06830	FG28_RS06830	FG28_RS06830	WP_036381147.1	helix-turn-helix transcriptional regulator	Transcription factor, ArsR family contains 1 HTH_5	1	2	2	3	3	3	2	2	3	3	2	0	2	2	2	16567000	689000	1245200	1199300	0.000584537	0.00181525	0.00172691	3	0.00137557	3026000	2484100	993960	0.00326226	0.00339873	0.000900299	3	0.00252043	695200	557960	899610	0.000894374	0.000846517	0.00155735	3	0.00109941	681670	297990	0
CDS/locus_tag="FG28_RS06840"	CDS/locus_tag=FG28_RS06840	FG28_RS06840	FG28_RS06840	WP_036381150.1	proline dehydrogenase	0	6	4	3	2	2	3	6	4	4	4	2	2	7	8	5	9474100	1338100	184840	148400	0.00113522	0.000269459	0.000213686	3	0.000539456	165860	107420	519360	0.00017881	0.000146971	0.000470421	3	0.000265401	558320	535820	218320	0.000718278	0.000812927	0.000377942	3	0.000636382	604580	377330	220270
CDS/locus_tag="FG28_RS06855"	CDS/locus_tag=FG28_RS06855	FG28_RS06855	FG28_RS06855	WP_036381153.1	2-dehydropantoate 2-reductase	0	5	1	1	10	6	9	1	1	2	5	2	2	4	4	2	51141000	4983500	2662200	3868700	0.00422792	0.00388095	0.00557067	3	0.00455985	5050800	4227600	9487600	0.00544515	0.00578418	0.00859359	3	0.00660764	2903600	2992600	1939200	0.00373548	0.00454026	0.00335702	3	0.00387759	2159700	2079500	2221700
CDS/locus_tag="FG28_RS06865"	CDS/locus_tag=FG28_RS06865	FG28_RS06865	FG28_RS06865	WP_051947207.1	ankyrin repeat domain-containing protein	0	11	7	6	9	8	9	2	2	2	4	4	4	2	3	2	16337000	4251300	1460900	1098000	0.00360674	0.0021297	0.00158105	3	0.00243916	684820	758410	2170200	0.000738288	0.00103765	0.0019657	3	0.00124721	2077200	77148	67174	0.00267231	0.000117046	0.000116287	3	0.000968549	203300	1267000	2061500
CDS/locus_tag="FG28_RS06870"	CDS/locus_tag=FG28_RS06870	FG28_RS06870	FG28_RS06870	WP_036381158.1	group 1 truncated hemoglobin	0	1	0	0	1	1	1	1	0	1	0	0	1	1	0	1	10675000	710460	0	0	0.000602743	0	0	1	0	3355400	3324200	75100	0.00361738	0.00454815	6.80233e-05	3	0.00274452	37864	0	290850	4.8712e-05	0	0.000503501	2	0.000276107	0	0	267710
CDS/locus_tag="FG28_RS06875"	CDS/locus_tag=FG28_RS06875	FG28_RS06875	FG28_RS06875	WP_036381161.1	DUF4242 domain-containing protein	Transcription factor, AraC family contains 1 HTH_AraC	2	1	1	2	1	1	1	1	1	2	1	1	3	3	3	5013100	304300	46280	109880	0.000258163	6.74669e-05	0.00015822	3	0.000161283	298950	31264	104070	0.000322291	4.27752e-05	9.42635e-05	3	0.00015311	215400	139240	94962	0.000277112	0.00021125	0.000164392	3	0.000217585	695910	391430	492440
CDS/gene="thiL"	CDS/gene=thiL	thiL	FG28_RS06890	WP_036381166.1	thiamine-phosphate kinase	0	6	6	6	12	11	12	8	6	7	10	7	9	9	8	9	78142000	6827900	2366000	2585100	0.00579268	0.00344915	0.00372237	3	0.0043214	5098500	3935400	11883000	0.00549657	0.00538439	0.0107633	3	0.00721474	4161100	2024600	3387700	0.00535325	0.00307165	0.00586457	3	0.00476316	10599000	4070700	6032600
CDS/locus_tag="FG28_RS06895"	CDS/locus_tag=FG28_RS06895	FG28_RS06895	FG28_RS06895	WP_036381169.1	choice-of-anchor B family protein	0	1	1	2	4	2	3	4	3	3	2	0	0	3	3	2	19089000	222140	1096400	1190800	0.00018846	0.00159833	0.00171467	3	0.00116715	1009800	920660	3089800	0.00108864	0.00125964	0.00279865	3	0.00171564	1719000	1396100	1089600	0.00221149	0.00211811	0.00188625	3	0.00207195	1072500	0	0
CDS/locus_tag="FG28_RS06905"	CDS/locus_tag=FG28_RS06905	FG28_RS06905	FG28_RS06905	WP_036381175.1	iron-sulfur cluster assembly accessory protein	0	2	2	2	1	1	1	2	2	0	2	2	0	1	2	2	29988000	7700500	2257200	2717400	0.00653299	0.00329054	0.00391288	3	0.0045788	1581100	1149400	1011000	0.00170455	0.0015726	0.000915734	3	0.00139763	2803700	2285700	0	0.00360696	0.00346778	0	2	0.00353737	2163300	3489700	0
CDS/gene="sufB"	CDS/gene=sufB	sufB	FG28_RS06910	WP_036381177.1	Fe-S cluster assembly protein SufB	0	13	12	12	13	12	9	8	11	9	15	10	11	13	12	9	156710000	20508000	8654200	9154400	0.0173987	0.0126161	0.0131817	3	0.0143988	8839800	4025000	7728900	0.00952998	0.00550698	0.00700061	3	0.00734585	7385700	5150700	7013300	0.00950169	0.00781445	0.012141	3	0.00981904	23563000	18288000	13106000
CDS/gene="sufC"	CDS/gene=sufC	sufC	FG28_RS06915	WP_036381179.1	Fe-S cluster assembly ATPase SufC	0	17	14	11	21	18	18	11	12	12	17	13	14	17	16	14	622940000	40430000	20464000	18815000	0.0343002	0.0298324	0.0270924	3	0.0304083	39568000	16456000	69668000	0.0426573	0.022515	0.0631032	3	0.0427585	29717000	27545000	19471000	0.0382309	0.0417903	0.033707	3	0.0379094	102760000	55480000	60069000
CDS/gene="sufD"	CDS/gene=sufD	sufD	FG28_RS06920	WP_036381182.1	Fe-S cluster assembly protein SufD	0	11	10	9	11	9	11	9	9	9	14	14	14	10	10	10	170220000	18376000	6275400	8422000	0.0155899	0.00914826	0.0121271	3	0.0122884	10879000	2402100	8055500	0.0117284	0.00328654	0.00729643	3	0.00743712	6022300	8801700	6161700	0.00774768	0.0133536	0.0106667	3	0.0105893	22754000	23522000	19173000
CDS/gene="sufS"	CDS/gene=sufS	sufS	FG28_RS06925	WP_036381185.1	cysteine desulfurase	0	3	2	3	5	5	5	2	2	2	4	2	2	3	1	1	35146000	5053600	1400800	1733100	0.0042874	0.00204208	0.00249555	3	0.00294168	2887600	1199600	5282200	0.00311305	0.00164129	0.00478446	3	0.0031796	1515700	705960	1325300	0.00194995	0.00107106	0.00229428	3	0.00177176	6333500	2301600	2365200
CDS/locus_tag="FG28_RS06930"	CDS/locus_tag=FG28_RS06930	FG28_RS06930	FG28_RS06930	WP_036381188.1	SufE family protein	0	3	3	2	5	5	4	1	1	2	0	2	0	3	4	5	47319000	4163100	985080	829250	0.00353191	0.00143605	0.00119407	3	0.00205401	12628000	13270000	3301800	0.0136139	0.0181559	0.00299067	3	0.0115868	342090	354960	397860	0.000440098	0.000538532	0.00068875	3	0.000555794	0	1352100	0
CDS/locus_tag="FG28_RS06935"	CDS/locus_tag=FG28_RS06935	FG28_RS06935	FG28_RS06935	WP_036381191.1	SUF system Fe-S cluster assembly protein	0	2	2	2	2	2	1	2	2	2	2	2	2	2	2	2	406300000	39210000	35773000	36038000	0.0332652	0.0521498	0.0518923	3	0.0457691	39145000	46964000	11020000	0.0422013	0.0642559	0.00998159	3	0.0388129	21320000	17503000	18269000	0.0274281	0.0265549	0.0316261	3	0.0285364	17220000	25343000	8949200
CDS/locus_tag="FG28_RS06940"	CDS/locus_tag=FG28_RS06940	FG28_RS06940	FG28_RS06940	WP_036381193.1	DUF2480 family protein	0	1	0	1	0	1	0	0	0	0	0	0	0	1	2	1	26134000	12251000	0	6107900	0.0103936	0	0.00879497	2	0.00959427	0	418060	0	0	0.000571987	0	1	0	0	0	0	0	0	0	0	0	0	0	0
CDS/locus_tag="FG28_RS06955"	CDS/locus_tag=FG28_RS06955	FG28_RS06955	FG28_RS06955	WP_036381200.1	DUF3078 domain-containing protein	0	8	7	7	10	8	8	8	7	6	6	6	6	9	8	8	398540000	35365000	28829000	29973000	0.0300031	0.0420268	0.0431591	3	0.0383964	15629000	22822000	46808000	0.0168493	0.0312249	0.0423973	3	0.0301572	47747000	29484000	17306000	0.0614264	0.0447321	0.0299591	3	0.0453725	20574000	18509000	20597000
CDS/gene="hflX"	CDS/gene=hflX	hflX	FG28_RS06970	WP_036381203.1	GTPase HflX	0	11	8	7	12	10	7	7	7	7	14	10	7	12	8	9	101170000	7212100	4712000	3326000	0.00611863	0.00686914	0.00478922	3	0.00592567	9456400	8922300	6145900	0.0101947	0.0122074	0.00556677	3	0.00932298	4300800	3927500	3839300	0.00553297	0.00595866	0.00664635	3	0.006046	10685000	6406400	4755900
CDS/locus_tag="FG28_RS06975"	CDS/locus_tag=FG28_RS06975	FG28_RS06975	FG28_RS06975	WP_036381205.1	S8 family serine peptidase	0	6	6	5	2	1	0	3	2	1	6	5	4	1	1	2	9816200	1353700	817790	768420	0.00114846	0.00119217	0.00110647	3	0.00114903	254780	112220	0	0.000274672	0.000153539	0	2	0.000214105	566260	350870	218110	0.000728493	0.000532327	0.000377578	3	0.000546133	2050200	1634900	1210300
CDS/locus_tag="FG28_RS06980"	CDS/locus_tag=FG28_RS06980	FG28_RS06980	FG28_RS06980	WP_036381208.1	3'-5' exonuclease	0	0	1	0	2	0	1	0	0	0	2	1	1	1	0	0	1485100	0	101740	0	0	0.000148316	0	1	0	526100	0	179730	0.000567176	0	0.000162794	2	0.000364985	0	0	0	0	0	0	0	0	190600	63366	70500
CDS/locus_tag="FG28_RS06985"	CDS/locus_tag=FG28_RS06985	FG28_RS06985	FG28_RS06985	WP_036381211.1	methylated-DNA--[protein]-cysteine S-methyltransferase	0	2	3	1	2	2	2	1	0	1	0	1	0	1	1	0	8599200	1293900	1844700	309020	0.00109772	0.0026892	0.000444968	3	0.00141063	1461800	926090	957030	0.00157593	0.00126707	0.000866849	3	0.00123662	364740	0	314870	0.000469237	0	0.000545083	2	0.00050716	0	646250	0
CDS/locus_tag="FG28_RS06990"	CDS/locus_tag=FG28_RS06990	FG28_RS06990	FG28_RS06990	WP_036381214.1	HlyC/CorC family transporter	0	7	5	5	6	7	5	4	4	4	7	3	4	6	5	5	27276000	2625100	1771800	3372900	0.00222709	0.00258293	0.00485675	3	0.00322226	1646000	2272700	2448300	0.00177451	0.00310949	0.0022176	3	0.0023672	1067200	872850	253550	0.00137295	0.00132426	0.00043893	3	0.00104538	3750000	556060	1296300
CDS/locus_tag="FG28_RS06995"	CDS/locus_tag=FG28_RS06995	FG28_RS06995	FG28_RS06995	WP_036381218.1	hypothetical protein	0	5	6	6	5	5	6	3	3	3	1	1	2	3	3	3	73937000	9549400	4684900	5757000	0.00810156	0.00682963	0.0082897	3	0.0077403	9312400	6200600	24450000	0.0100395	0.00848362	0.0221461	3	0.0135564	3348100	2630000	1831600	0.00430733	0.00399014	0.00317075	3	0.00382274	30421	176910	368830
CDS/locus_tag="FG28_RS07000"	CDS/locus_tag=FG28_RS07000	FG28_RS07000	FG28_RS07000	WP_156102220.1	hypothetical protein	0	2	1	1	1	2	2	1	1	1	1	0	0	1	1	1	5388400	1532100	294140	258470	0.00129981	0.000428796	0.00037218	3	0.000700262	765310	566970	1734700	0.000825062	0.000775725	0.00157124	3	0.00105734	29147	24457	26979	3.74976e-05	3.71053e-05	4.67043e-05	3	4.04357e-05	24132	0	0
CDS/locus_tag="FG28_RS07005"	CDS/locus_tag=FG28_RS07005	FG28_RS07005	FG28_RS07005	WP_036381225.1	serine hydrolase	CAZyme, single-domain, contains GH3	1	1	1	2	2	2	0	1	0	2	3	3	2	2	2	3440500	52110	59117	86025	4.42093e-05	8.61806e-05	0.00012387	3	8.47534e-05	379920	141020	416970	0.000409583	0.000192943	0.000377679	3	0.000326735	0	173840	0	0	0.000263744	0	1	0	534240	516090	361300
CDS/gene="hemB"	CDS/gene=hemB	hemB	FG28_RS07010	WP_036381228.1	porphobilinogen synthase	0	10	11	9	11	11	12	10	10	9	12	8	8	12	12	11	485590000	31093000	22136000	21932000	0.0263788	0.0322698	0.0315806	3	0.0300764	20473000	20178000	47294000	0.0220715	0.0276074	0.0428375	3	0.0308388	49928000	27595000	31691000	0.0642323	0.0418661	0.0548615	3	0.0536533	40910000	38676000	37719000
CDS/locus_tag="FG28_RS07015"	CDS/locus_tag=FG28_RS07015	FG28_RS07015	FG28_RS07015	WP_036381230.1	PhzF family phenazine biosynthesis protein	0	5	5	5	6	5	5	6	6	5	5	7	8	7	6	6	68115000	5230100	2154600	1849900	0.00443714	0.00314097	0.00266373	3	0.00341395	4893200	2099300	4382600	0.00527524	0.00287225	0.00396963	3	0.00403904	3728500	3079400	1638200	0.00479671	0.00467195	0.00283595	3	0.00410154	5112100	4623700	8662400
CDS/gene="hemF"	CDS/gene=hemF	hemF	FG28_RS07020	WP_036381233.1	oxygen-dependent coproporphyrinogen oxidase	0	6	4	3	5	5	6	3	3	2	7	6	6	7	6	5	20828000	2006900	1323800	958170	0.00170262	0.00192983	0.0013797	3	0.00167072	895510	719960	2528500	0.000965428	0.000985045	0.00229024	3	0.00141357	578410	611300	309360	0.000744124	0.000927442	0.000535544	3	0.000735703	2782600	1778000	1637800
CDS/gene="hemE"	CDS/gene=hemE	hemE	FG28_RS07035	WP_036381239.1	uroporphyrinogen decarboxylase	0	9	6	6	8	7	8	4	3	4	7	5	6	7	7	8	66950000	8303000	3994300	3687100	0.00704414	0.00582288	0.00530918	3	0.00605873	3403700	7394500	7671700	0.00366945	0.0101171	0.0069488	3	0.00691178	1803000	1315600	741480	0.00231956	0.00199598	0.0012836	3	0.00186638	11861000	1197900	3755100
CDS/locus_tag="FG28_RS07040"	CDS/locus_tag=FG28_RS07040	FG28_RS07040	FG28_RS07040	WP_036381242.1	uroporphyrinogen-III synthase	0	1	1	2	3	3	3	2	2	2	1	2	1	1	2	1	26586000	467700	285810	1333300	0.000396789	0.000416653	0.00191986	3	0.000911102	2680000	2293000	5115000	0.00288924	0.00313727	0.00463301	3	0.00355318	3665400	2873100	1999300	0.00471553	0.00435896	0.00346106	3	0.00417852	68677	360070	479820
CDS/gene="hemC"	CDS/gene=hemC	hemC	FG28_RS07045	WP_036381244.1	hydroxymethylbilane synthase	0	9	6	5	7	6	6	7	6	5	7	6	6	5	4	6	42680000	4890100	2793100	2358200	0.00414869	0.00407177	0.00339565	3	0.00387204	2163500	2592700	4119200	0.00233242	0.00354732	0.00373105	3	0.00320359	3058500	2339500	1224300	0.00393476	0.0035494	0.00211943	3	0.0032012	3929500	3708200	2894800
CDS/gene="hemA"	CDS/gene=hemA	hemA	FG28_RS07050	WP_036381247.1	glutamyl-tRNA reductase	0	1	2	0	2	1	2	1	2	2	4	5	3	0	0	0	5247600	286870	253930	0	0.000243376	0.000370178	0	2	0.000306777	319180	19444	185310	0.0003441	2.66032e-05	0.000167848	3	0.000179517	80842	292360	136850	0.000104003	0.000443558	0.000236906	3	0.000261489	1481100	1639600	552070
CDS/locus_tag="FG28_RS07055"	CDS/locus_tag=FG28_RS07055	FG28_RS07055	FG28_RS07055	WP_036381249.1	AraC family transcriptional regulator	Sigma factor, Unclassified contains 1 Sigma70_r3,1 HTH_AraC	1	0	0	1	1	1	0	0	0	0	0	0	1	0	0	873760	337970	0	0	0.000286729	0	0	1	0	186610	64381	162700	0.00020118	8.80857e-05	0.000147369	3	0.000145545	0	0	0	0	0	0	0	0	0	0	0
CDS/locus_tag="FG28_RS07060"	CDS/locus_tag=FG28_RS07060	FG28_RS07060	FG28_RS07060	WP_036381252.1	ThuA domain-containing protein	0	6	4	4	6	6	6	4	5	4	4	3	5	7	6	5	281680000	38789000	12606000	15470000	0.032908	0.018377	0.0222758	3	0.0245203	31325000	13302000	43296000	0.0337707	0.0181997	0.0392162	3	0.0303956	21948000	16321000	9758500	0.0282361	0.0247616	0.0168933	3	0.023297	5428100	8174100	18264000
CDS/locus_tag="FG28_RS07065"	CDS/locus_tag=FG28_RS07065	FG28_RS07065	FG28_RS07065	WP_051947211.1	DUF1460 domain-containing protein	0	6	3	3	7	4	5	4	3	3	2	3	2	5	5	4	46367000	5250300	2137800	2676500	0.00445427	0.00311648	0.00385398	3	0.00380825	4813300	3563100	6995400	0.0051891	0.00487501	0.00633623	3	0.00546678	2761900	2197100	1198100	0.00355318	0.00333336	0.00207407	3	0.00298687	964410	2797700	1288200
CDS/locus_tag="FG28_RS07070"	CDS/locus_tag=FG28_RS07070	FG28_RS07070	FG28_RS07070	WP_036381255.1	hypothetical protein	0	7	6	4	8	6	8	7	7	5	2	1	1	5	4	4	65246000	7895300	2650900	2098200	0.00669825	0.00386447	0.00302127	3	0.004528	7404100	2109200	10340000	0.00798218	0.00288579	0.00936566	3	0.00674455	8189700	6852500	4372100	0.010536	0.0103964	0.0075687	3	0.00950037	1106300	879680	1213000
CDS/locus_tag="FG28_RS07075"	CDS/locus_tag=FG28_RS07075	FG28_RS07075	FG28_RS07075	WP_036381258.1	mechanosensitive ion channel	0	3	2	3	3	3	2	2	2	2	1	0	0	3	3	2	6377800	1127100	355440	197770	0.000956214	0.000518159	0.000284776	3	0.000586383	670640	283330	245090	0.000723001	0.00038765	0.000221995	3	0.000444216	1032300	542760	262790	0.00132805	0.000823456	0.000454925	3	0.000868811	142730	0	0
CDS/locus_tag="FG28_RS07080"	CDS/locus_tag=FG28_RS07080	FG28_RS07080	FG28_RS07080	WP_036381261.1	ferrochelatase	0	9	9	11	13	13	13	11	10	7	16	9	11	11	12	12	365160000	5480900	6159500	19392000	0.00464991	0.0089793	0.0279232	3	0.0138508	8400800	15503000	33560000	0.0090567	0.0212111	0.0303977	3	0.0202218	36903000	30543000	12217000	0.0474757	0.0463387	0.0211493	3	0.0383212	58527000	40062000	40842000
CDS/locus_tag="FG28_RS07085"	CDS/locus_tag=FG28_RS07085	FG28_RS07085	FG28_RS07085	WP_036381264.1	MATE family efflux transporter	0	1	1	1	1	2	2	0	0	0	0	1	1	0	1	0	1641200	133510	189360	24555	0.000113268	0.000276048	3.53576e-05	3	0.000141558	54661	126560	130040	5.89287e-05	0.000173159	0.000117786	3	0.000116625	0	0	0	0	0	0	0	0	0	765240	37577
CDS/locus_tag="FG28_RS07095"	CDS/locus_tag=FG28_RS07095	FG28_RS07095	FG28_RS07095	WP_036381270.1	lactonase family protein	0	8	6	7	8	7	9	5	6	4	8	4	5	6	5	6	509820000	56523000	30452000	47562000	0.0479532	0.0443928	0.0684861	3	0.0536107	34870000	24358000	65156000	0.0375925	0.0333265	0.0590164	3	0.0433118	35666000	17276000	7854600	0.0458843	0.0262105	0.0135974	3	0.0285641	62129000	11560000	56023000
CDS/locus_tag="FG28_RS07100"	CDS/locus_tag=FG28_RS07100	FG28_RS07100	FG28_RS07100	WP_036381273.1	hypothetical protein	0	5	3	3	5	5	5	4	4	3	2	3	3	4	4	3	25076000	2498500	961820	1081900	0.00211969	0.00140214	0.00155786	3	0.00169323	1391300	2358000	2878300	0.00149993	0.0032262	0.00260708	3	0.0024444	2134800	1567600	948340	0.00274642	0.00237831	0.00164171	3	0.00225548	1243500	2037500	1874500
CDS/locus_tag="FG28_RS07115"	CDS/locus_tag=FG28_RS07115	FG28_RS07115	FG28_RS07115	WP_036381282.1	NUDIX domain-containing protein	0	2	2	2	1	2	1	1	1	0	0	1	0	1	1	0	4758700	1152000	608660	567700	0.000977339	0.000887303	0.000817451	3	0.000894031	232540	790020	219580	0.000250696	0.0010809	0.000198889	3	0.000510162	224530	227200	0	0.000288857	0.0003447	0	2	0.000316779	0	168460	0
CDS/locus_tag="FG28_RS07120"	CDS/locus_tag=FG28_RS07120	FG28_RS07120	FG28_RS07120	WP_036381285.1	GNAT family N-acetyltransferase	0	0	0	0	0	0	0	1	1	0	0	0	0	0	0	0	141600	0	0	0	0	0	0	0	0	0	0	0	0	0	0	0	0	68915	72688	0	8.8659e-05	0.00011028	0	2	9.94693e-05	0	0	0
CDS/locus_tag="FG28_RS07125"	CDS/locus_tag=FG28_RS07125	FG28_RS07125	FG28_RS07125	WP_036381288.1	winged helix-turn-helix transcriptional regulator	Transcription factor, MarR family contains 1 MarR	1	1	2	1	1	3	2	2	2	2	2	1	1	2	2	20703000	2192600	1084900	1382400	0.00186017	0.00158156	0.00199056	3	0.00181077	2145300	2606100	2572800	0.0023128	0.00356565	0.00233037	3	0.00273627	1338900	1331400	808240	0.00172249	0.00201995	0.00139917	3	0.00171387	808520	1314300	9451.9
CDS/locus_tag="FG28_RS07150"	CDS/locus_tag=FG28_RS07150	FG28_RS07150	FG28_RS07150	WP_036381303.1	helix-turn-helix transcriptional regulator	Transcription factor, ArsR family contains 1 HTH_5	1	1	1	1	0	0	1	0	1	0	1	0	1	1	0	4147100	377000	279550	304020	0.000319841	0.000407527	0.000437769	3	0.000388379	157980	0	0	0.000170314	0	0	1	0	403330	0	147400	0.000518883	0	0.00025517	2	0.000387026	0	279600	0
CDS/locus_tag="FG28_RS07155"	CDS/locus_tag=FG28_RS07155	FG28_RS07155	FG28_RS07155	WP_036381306.1	hypothetical protein	0	6	4	5	4	3	4	4	4	4	3	2	3	5	4	5	12148000	1479600	624570	2053600	0.00125527	0.000910496	0.00295705	3	0.0017076	477610	235350	1129100	0.0005149	0.000322004	0.00102271	3	0.00061987	965760	837090	460650	0.00124245	0.00127	0.000797448	3	0.0011033	798290	478390	922010
CDS/locus_tag="FG28_RS07160"	CDS/locus_tag=FG28_RS07160	FG28_RS07160	FG28_RS07160	WP_036381308.1	SPFH domain-containing protein	0	12	11	12	12	13	14	13	13	10	14	13	13	13	11	12	639380000	54025000	35340000	37403000	0.045834	0.0515186	0.0538578	3	0.0504035	30430000	36660000	107460000	0.0328059	0.050158	0.0973341	3	0.0600993	34987000	20141000	25938000	0.0450107	0.0305572	0.0449022	3	0.0401567	82197000	27377000	44686000
CDS/locus_tag="FG28_RS07165"	CDS/locus_tag=FG28_RS07165	FG28_RS07165	FG28_RS07165	WP_036381310.1	nuclear transport factor 2 family protein	0	1	1	1	1	1	1	1	1	1	1	1	1	1	1	1	8129600	328370	334700	540450	0.000278584	0.000487925	0.000778212	3	0.000514907	508260	971700	321930	0.000547943	0.00132947	0.000291595	3	0.000723004	594900	461210	400300	0.000765338	0.000699731	0.000692974	3	0.000719348	395510	1168600	40209
CDS/locus_tag="FG28_RS07170"	CDS/locus_tag=FG28_RS07170	FG28_RS07170	FG28_RS07170	WP_036381312.1	DUF2891 domain-containing protein	0	9	8	8	8	9	10	9	9	9	10	9	6	10	10	11	220540000	10846000	11733000	12788000	0.00920158	0.0171043	0.0184139	3	0.0149066	4158300	9336900	27430000	0.00448296	0.0127747	0.0248453	3	0.0140343	20480000	11327000	15384000	0.0263475	0.0171849	0.0266318	3	0.0233881	21786000	13003000	16273000
CDS/locus_tag="FG28_RS07175"	CDS/locus_tag=FG28_RS07175	FG28_RS07175	FG28_RS07175	WP_036381314.1	DinB family protein	0	4	3	4	4	4	6	4	3	4	2	3	3	4	4	2	41676000	6520000	2702100	3128000	0.00553147	0.00393911	0.00450411	3	0.00465823	4568700	3854700	6602200	0.00492541	0.00527398	0.00598008	3	0.00539315	2305000	1296200	2265800	0.00296538	0.00196655	0.00392241	3	0.00295145	434240	1751000	241010
[truncated: 1,721 more rows]
[truncated: 19 more columns]

## Sheet: Statistics
WP#	Welch's T-test q-value CPec_GalM	Welch's T-test Difference CPec_GalM	Welch's T-test q-value CPec_GlcM	Welch's T-test Difference CPec_GlcM	Welch's T-test q-value CPec_INM	Welch's T-test Difference CPec_INM	Welch's T-test q-value CPec_Man	Welch's T-test Difference CPec_Man	Welch's T-test q-value GlcM_Man	Welch's T-test Difference GlcM_Man	Welch's T-test q-value GlcM_INM	Welch's T-test Difference GlcM_INM
[truncated: 2,711 more rows]

[truncated: 1 more sheets: Annotation]
