# Supplementary material for: Marine bacteroidetes use a conserved enzymatic cascade to digest diatom β-mannan
Source: ISME J. 2022 Nov 21;17(2):276–85. doi: 10.1038/s41396-022-01342-4 (PMC9860051; doi:10.1038/s41396-022-01342-4)
Supplement: Supplementary file 3 — Table S4 [file 41396_2022_1342_MOESM3_ESM.xlsx]

## Sheet: Information
	Table S4 Subproteomics results with location prediction
	Proteome
		SusD-like
		TonB-dependent receptor
		part of the β-mannan PUL
	PUL annotation	annotation specific for proteins belonging to a classic PUL (CAZymes, Regulators, SusC/D-like), generated by combining multiple CAZyme-specific annotation tools
	function	NCBI annotation
	iBAQ	intensity-based absolute quantification; i.e., peak area divided by the number of all theoretical tryptic peptides between 6 and 30 amino acids
	riBAQ [%]	relative protein abundance in % of all proteins in the same sample
	βMannan PUL
	*	no clear indication of location via subproteome
	in case of contradictions between subproteome and prediction, subproteome data is favored
	the fractionation does not allow for differentiation between cytosolic and periplasmic proteins, so placement in the periplasm is based on sequence analysis

## Sheet: Proteome
Protein IDs	Majority protein IDs	locus tag/gene name	locus tag	WP#	function	PUL annotation	Number of proteins	Peptides	Razor + unique peptides	Razor + unique peptides C1	Razor + unique peptides C2	Razor + unique peptides C3	Razor + unique peptides E1	Razor + unique peptides E2	Razor + unique peptides E3	Razor + unique peptides M1	Razor + unique peptides M2	Razor + unique peptides M3	Fraction 1	Fraction 2	Fraction 3	Fraction 4	Fraction 5	Fraction 6	Fraction 7	Fraction 8	Fraction 9	Fraction 10	Fraction 21	Fraction 22	Fraction 23	Fraction 24	Fraction 25	Fraction 26	Fraction 27	Fraction 28	Fraction 29	Fraction 30	Fraction 41	Fraction 42	Fraction 43	Fraction 44	Fraction 45	Fraction 46	Fraction 47	Fraction 48	Fraction 49	Fraction 50	Q-value
CDS/locus_tag=FG28_RS19915;CDS/locus_tag=FG28_RS00075	CDS/locus_tag=FG28_RS19915;CDS/locus_tag=FG28_RS00075	FG28_RS00075	FG28_RS00075	WP_036378943.1	type II glyceraldehyde-3-phosphate dehydrogenase	0	2	12	12	10	7	4	1	1	1	7	5	3						1	3							15	23	9	5	2					2	2	12	5					0
CDS/locus_tag=FG28_RS00080;CDS/locus_tag=FG28_RS20720	CDS/locus_tag=FG28_RS00080	FG28_RS00080	FG28_RS00080	WP_036378945.1	class I fructose-bisphosphate aldolase	0	2	6	6	1	1	2	1	4	2	2	2	1						7								2	6		2								5	3					0
CDS/locus_tag=FG28_RS00090	CDS/locus_tag=FG28_RS00090	FG28_RS00090	FG28_RS00090	WP_036385900.1	alpha-amylase	CAZyme, single-domain, contains GH13	1	7	7	0	0	0	0	0	0	6	1	4																							1				6	4			0
CDS/locus_tag=FG28_RS00115	CDS/locus_tag=FG28_RS00115	FG28_RS00115	FG28_RS00115	WP_036385910.1	ATP-dependent 6-phosphofructokinase	0	1	8	8	5	1	3	0	0	0	7	4	6													1	3	10	1								2	12	7					0
CDS/locus_tag=FG28_RS00135	CDS/locus_tag=FG28_RS00135	FG28_RS00135	FG28_RS00135	WP_036378959.1	2-hydroxyacid dehydrogenase	0	1	5	5	1	3	2	0	1	1	2	4	3	1	1	1	1										2	5			2						1	6	4					0
CDS/locus_tag=FG28_RS00140	CDS/locus_tag=FG28_RS00140	FG28_RS00140	FG28_RS00140	WP_036378961.1	universal stress protein	0	1	13	13	2	1	4	0	0	0	6	12	3													6	3	1						3	3	5	18	4	1					0
CDS/locus_tag=FG28_RS00150	CDS/locus_tag=FG28_RS00150	FG28_RS00150	FG28_RS00150	WP_036378964.1	ATPase	0	1	6	6	4	1	2	0	0	0	4	4	3													4	3	1									9	3	2					0
CDS/locus_tag=FG28_RS00160	CDS/locus_tag=FG28_RS00160	FG28_RS00160	FG28_RS00160	WP_036378967.1	MBL fold metallo-hydrolase	0	1	22	22	20	15	16	0	0	0	12	10	13															2	30	55	24	4	1				1	5	21	26	3			0
CDS/locus_tag=FG28_RS00165	CDS/locus_tag=FG28_RS00165	FG28_RS00165	FG28_RS00165	WP_036378969.1	thymidine phosphorylase family protein	0	1	7	7	6	3	4	0	0	0	1	1	2																1	13	4									4				0
CDS/gene=prs	CDS/gene=prs	prs	FG28_RS00170	WP_036378972.1	ribose-phosphate pyrophosphokinase	0	1	11	11	8	8	8	1	2	1	7	8	10							1	4				1	9	35	15	5	3	2	2				1	18	16	5					0
CDS/locus_tag=FG28_RS00175	CDS/locus_tag=FG28_RS00175	FG28_RS00175	FG28_RS00175	WP_051947118.1	hypothetical protein	0	1	2	2	1	2	1	0	0	0	1	0	1													4										2								0
CDS/locus_tag=FG28_RS00185	CDS/locus_tag=FG28_RS00185	FG28_RS00185	FG28_RS00185	WP_036378977.1	polyphosphate kinase	0	1	7	7	5	3	5	0	0	0	2	2	4													14	3	1	1	3	2				1	5	4	1						0
CDS/gene=cadA	CDS/gene=cadA	cadA	FG28_RS00190	WP_036378979.1	cadmium-translocating P-type ATPase	0	1	9	9	0	0	0	1	0	1	7	5	8							2	1																	1		2	23	2		0
CDS/locus_tag=FG28_RS00205	CDS/locus_tag=FG28_RS00205	FG28_RS00205	FG28_RS00205	WP_036378982.1	flavin mononucleotide-binding protein	0	1	3	3	1	1	1	0	0	0	2	3	2											3										8	2									0
CDS/locus_tag=FG28_RS00235	CDS/locus_tag=FG28_RS00235	FG28_RS00235	FG28_RS00235	WP_036378998.1	response regulator transcription factor	Response regulator, OmpR family contains 1 Response_reg,1 Trans_reg_C	1	3	3	1	1	1	0	0	0	3	2	2													3	1	1								5	5							0
CDS/locus_tag=FG28_RS00240	CDS/locus_tag=FG28_RS00240	FG28_RS00240	FG28_RS00240	WP_036379000.1	DUF4138 domain-containing protein	0	1	7	7	0	0	0	0	2	1	5	6	3								3		1													8	11	3						0
CDS/gene=traM	CDS/gene=traM	traM	FG28_RS00245	WP_036379001.1	conjugative transposon protein TraM	0	1	20	20	2	0	1	0	0	0	18	17	16															3						1	5	3	14	54	37					0
CDS/locus_tag=FG28_RS00250	CDS/locus_tag=FG28_RS00250	FG28_RS00250	FG28_RS00250	WP_036379002.1	conjugal transfer protein TraK	0	1	2	2	0	0	0	2	1	2	2	2	1										5											4	5									0
CDS/locus_tag=FG28_RS00260	CDS/locus_tag=FG28_RS00260	FG28_RS00260	FG28_RS00260	WP_036379007.1	conjugal transfer protein	0	1	7	7	1	2	1	4	1	3	4	6	3										8	4										14	3									0
CDS/gene=traG	CDS/gene=traG	traG	FG28_RS00265	WP_036379009.1	TraG family conjugative transposon ATPase	0	1	20	20	1	0	1	0	0	0	16	18	16																		3					1		5	9	21	55	8		0
CDS/locus_tag=FG28_RS00280	CDS/locus_tag=FG28_RS00280	FG28_RS00280	FG28_RS00280	WP_036379016.1	ATPase	0	1	2	2	0	1	0	1	0	1	1	1	0								2	1					1									1	1							0.0087282
CDS/locus_tag=FG28_RS00300	CDS/locus_tag=FG28_RS00300	FG28_RS00300	FG28_RS00300	WP_036379025.1	hypothetical protein	0	1	14	14	7	6	5	1	0	2	10	11	10		1							1	1	6		10	15	6	5	2	1	1		5		8	31	15	3					0
CDS/locus_tag=FG28_RS00305	CDS/locus_tag=FG28_RS00305	FG28_RS00305	FG28_RS00305	WP_036379026.1	aminotransferase class I/II-fold pyridoxal phosphate-dependent enzyme	0	1	38	38	23	19	22	3	0	1	35	33	28			4	1	1	1					5	2	5	2	4	6	31	78	37	14	4	11	13	9	18	23	44	150	69	24	0
CDS/locus_tag=FG28_RS00310	CDS/locus_tag=FG28_RS00310	FG28_RS00310	FG28_RS00310	WP_036379027.1	hypothetical protein	0	1	6	6	6	5	4	1	0	0	1	4	1										1	23										8										0
CDS/locus_tag=FG28_RS00330	CDS/locus_tag=FG28_RS00330	FG28_RS00330	FG28_RS00330	WP_156102166.1	hypothetical protein	0	1	28	28	11	10	8	20	18	20	14	14	14	9	26	62	15	2		1	1		1							3	27	10			2	1	1	1	3	5	51	4		0
CDS/locus_tag=FG28_RS00335	CDS/locus_tag=FG28_RS00335	FG28_RS00335	FG28_RS00335	WP_051947124.1	RagB/SusD family nutrient uptake outer membrane protein	SusD-like	1	21	21	2	6	6	14	13	14	10	20	12	8	1	2	16	64	45	27	33	37	23			1	1	1	9	4	2	2	3		3	2	8	11	42	27	6	6	5	0
CDS/locus_tag=FG28_RS00340	CDS/locus_tag=FG28_RS00340	FG28_RS00340	FG28_RS00340	WP_036379033.1	SusC/RagA family TonB-linked outer membrane protein	SusC-like	1	27	27	3	0	3	8	7	10	22	25	20		25	2					1	1	1								2	5		2	1			3	1	6	68	66	6	0
CDS/locus_tag=FG28_RS00360	CDS/locus_tag=FG28_RS00360	FG28_RS00360	FG28_RS00360	WP_036379037.1	NACHT domain-containing protein	0	1	22	22	2	1	3	0	0	0	12	11	10											1								5			1					1	3	30	1	0
CDS/locus_tag=FG28_RS00365	CDS/locus_tag=FG28_RS00365	FG28_RS00365	FG28_RS00365	WP_036379038.1	AAA family ATPase	0	1	9	9	7	1	2	0	0	0	4	4	5																	5	11								1	3	12	1		0
CDS/locus_tag=FG28_RS00370	CDS/locus_tag=FG28_RS00370	FG28_RS00370	FG28_RS00370	WP_051947126.1	AAA family ATPase	0	1	2	2	1	0	0	0	0	0	0	1	1															1												1	1			1
CDS/locus_tag=FG28_RS00375	CDS/locus_tag=FG28_RS00375	FG28_RS00375	FG28_RS00375	WP_156102167.1	hypothetical protein	0	1	10	10	0	0	0	0	0	0	4	9	9																										1	15	14	2		0
CDS/locus_tag=FG28_RS00385	CDS/locus_tag=FG28_RS00385	FG28_RS00385	FG28_RS00385	WP_036379041.1	hypothetical protein	0	1	4	4	2	0	0	2	0	1	1	1	1	1	1					2								2										2	1					0
CDS/gene=ssb	CDS/gene=ssb	ssb	FG28_RS00415	WP_036385938.1	single-stranded DNA-binding protein	0	1	8	8	8	8	6	1	0	1	2	3	3										2	40	3	1	1							9										0
CDS/locus_tag=FG28_RS00435	CDS/locus_tag=FG28_RS00435	FG28_RS00435	FG28_RS00435	WP_036379054.1	efflux RND transporter periplasmic adaptor subunit	0	1	2	2	0	0	0	1	1	1	0	0	0		1						1	1	1																					1
CDS/locus_tag=FG28_RS00460	CDS/locus_tag=FG28_RS00460	FG28_RS00460	FG28_RS00460	WP_036379062.1	SOS response-associated peptidase	0	1	7	7	4	5	5	0	0	0	3	2	3														17	3	1		1						5	3						0
CDS/locus_tag=FG28_RS00465	CDS/locus_tag=FG28_RS00465	FG28_RS00465	FG28_RS00465	WP_036379063.1	cell filamentation protein Fic	0	1	14	14	12	8	10	0	0	0	6	5	6																	30	12	4						1	4	11	5			0
CDS/locus_tag=FG28_RS00470	CDS/locus_tag=FG28_RS00470	FG28_RS00470	FG28_RS00470	WP_036385939.1	ParB/RepB/Spo0J family partition protein	0	1	4	4	0	0	0	1	1	0	1	1	1			3																		2						1	1			1
CDS/locus_tag=FG28_RS00520	CDS/locus_tag=FG28_RS00520	FG28_RS00520	FG28_RS00520	WP_036379070.1	hypothetical protein	0	1	4	4	0	0	0	3	2	3	0	0	0										8																					0
CDS/gene=merTP	CDS/gene=merTP	merTP	FG28_RS00530	WP_036379073.1	mercuric transport protein MerTP	0	1	3	3	0	0	0	0	0	0	3	2	3																					3	8									0
CDS/locus_tag=FG28_RS00555	CDS/locus_tag=FG28_RS00555	FG28_RS00555	FG28_RS00555	WP_036379078.1	T9SS type B sorting domain-containing protein	0	1	19	19	6	4	2	17	16	15	2	2	2	57	36	27	11	8	4	3	3	3	3		2	1	5					4	11				1					1	8	0
CDS/locus_tag=FG28_RS00560	CDS/locus_tag=FG28_RS00560	FG28_RS00560	FG28_RS00560	WP_036379079.1	PQQ-dependent sugar dehydrogenase	*	1	19	19	5	5	5	14	12	14	7	8	6					1	1	55	16	4	6	2	1	2	2	15	1					2	1	5	6	17	8		1			0
CDS/gene=murQ	CDS/gene=murQ	murQ	FG28_RS00565	WP_036379080.1	N-acetylmuramic acid 6-phosphate etherase	0	1	11	11	5	4	5	0	0	0	7	10	8													3	25	10	7	2				2	1	6	25	16						0
CDS/locus_tag=FG28_RS00570	CDS/locus_tag=FG28_RS00570	FG28_RS00570	FG28_RS00570	WP_036385945.1	DeoR/GlpR transcriptional regulator	Transcription factor, DeoR family contains 1 HTH_DeoR,1 DeoR	1	4	4	3	1	1	0	0	0	4	3	2													6	1									7	3							0
CDS/gene=nagB	CDS/gene=nagB	nagB	FG28_RS00575	WP_036379081.1	glucosamine-6-phosphate deaminase	*	1	7	7	4	5	3	0	1	0	1	1	2						1										1	12	10									2	2			0
CDS/locus_tag=FG28_RS00580	CDS/locus_tag=FG28_RS00580	FG28_RS00580	FG28_RS00580	WP_036379082.1	family 10 glycosylhydrolase	0	1	2	2	0	0	0	0	0	0	2	1	1																											4	1			0
CDS/locus_tag=FG28_RS00590	CDS/locus_tag=FG28_RS00590	FG28_RS00590	FG28_RS00590	WP_051947542.1	glycoside hydrolase family 3 protein	CAZyme, single-domain, contains GH3	1	9	9	5	8	7	0	0	0	3	3	3																	24	9									9				0
CDS/locus_tag=FG28_RS00595	CDS/locus_tag=FG28_RS00595	FG28_RS00595	FG28_RS00595	WP_036379083.1	anhydro-N-acetylmuramic acid kinase	0	1	9	9	8	6	5	0	0	0	2	1	3													2	12	18	5	2	1	2						5	3					0
CDS/locus_tag=FG28_RS00605	CDS/locus_tag=FG28_RS00605	FG28_RS00605	FG28_RS00605	WP_036379085.1	acyl-CoA carboxylase subunit beta	0	1	14	14	9	4	7	0	0	0	11	8	9																1	27	12	3			1				4	28	18	3		0
CDS/gene=accC	CDS/gene=accC	accC	FG28_RS00610	WP_036379086.1	acetyl-CoA carboxylase biotin carboxylase subunit	0	1	15	15	5	3	2	0	0	0	11	12	11																2	11	5			1	1		2	2	11	39	3	1		0
CDS/locus_tag=FG28_RS00615	CDS/locus_tag=FG28_RS00615	FG28_RS00615	FG28_RS00615	WP_081894162.1	biotin/lipoyl-binding protein	0	1	2	2	0	0	0	0	0	0	2	2	1																					6										0
CDS/locus_tag=FG28_RS00620	CDS/locus_tag=FG28_RS00620	FG28_RS00620	FG28_RS00620	WP_036379088.1	uridine kinase	0	1	3	3	0	0	0	0	0	0	2	0	1																							3								0
CDS/locus_tag=FG28_RS00625	CDS/locus_tag=FG28_RS00625	FG28_RS00625	FG28_RS00625	WP_036379090.1	septum formation initiator	0	1	2	2	0	0	0	0	0	0	0	1	1																					1				1						0
CDS/locus_tag=FG28_RS00630	CDS/locus_tag=FG28_RS00630	FG28_RS00630	FG28_RS00630	WP_036379091.1	methylmalonyl-CoA mutase	0	1	11	11	2	6	7	0	0	0	3	2	2															1	14	6	1		1						5	2	1			0
CDS/gene=scpA	CDS/gene=scpA	scpA	FG28_RS00635	WP_036379092.1	methylmalonyl-CoA mutase	0	1	24	24	21	10	16	1	1	1	9	11	8	3														1		9	51	11						1	2	7	22	6	1	0
CDS/locus_tag=FG28_RS00640	CDS/locus_tag=FG28_RS00640	FG28_RS00640	FG28_RS00640	WP_036379093.1	ParA family protein	0	1	9	9	6	6	5	1	0	0	7	8	7							1					1	1	3	19	6	4	3			1	2	5	12	25	20	5	5	1		0
CDS/locus_tag=FG28_RS00645	CDS/locus_tag=FG28_RS00645	FG28_RS00645	FG28_RS00645	WP_036379094.1	ParB/RepB/Spo0J family partition protein	Transcription factor, CodY family contains 1 HTH_CodY	1	29	29	15	9	11	1	1	1	23	24	24						1	1	2			4	5	8	34	36	7	2	1	1		7	21	17	38	88	34	5	4			0
CDS/gene=dapB	CDS/gene=dapB	dapB	FG28_RS00655	WP_036379097.1	4-hydroxy-tetrahydrodipicolinate reductase	0	1	11	11	11	7	9	3	3	4	9	10	7				1				10	5		4		39	26	16	3	3	5	1		2		30	27	9	2					0
CDS/gene=lepB	CDS/gene=lepB	lepB	FG28_RS00660	WP_036379098.1	signal peptidase I	0	1	14	14	3	0	2	0	1	0	10	13	9								1									5	1				2	4		5	5	39	32	25	6	0
CDS/locus_tag=FG28_RS00665	CDS/locus_tag=FG28_RS00665	FG28_RS00665	FG28_RS00665	WP_036379099.1	WbqC-like protein	0	1	10	10	8	3	4	0	0	1	3	0	3									1	1			16	4	1								6								0
CDS/locus_tag=FG28_RS00675	CDS/locus_tag=FG28_RS00675	FG28_RS00675	FG28_RS00675	WP_051947132.1	endonuclease/exonuclease/phosphatase family protein	0	1	7	7	0	0	0	2	0	2	7	4	6							4	1													2	2			12	10					0
CDS/locus_tag=FG28_RS00680	CDS/locus_tag=FG28_RS00680	FG28_RS00680	FG28_RS00680	WP_036379101.1	rhomboid family intramembrane serine protease	0	1	6	6	0	0	0	1	0	1	5	3	3								2	1														9	3	1	3					0
CDS/gene=mutL	CDS/gene=mutL	mutL	FG28_RS00690	WP_036379104.1	DNA mismatch repair endonuclease MutL	0	1	16	16	2	1	2	0	1	0	12	13	11									1								1	5	3				1		4	10	24	22	5		0
CDS/locus_tag=FG28_RS00705	CDS/locus_tag=FG28_RS00705	FG28_RS00705	FG28_RS00705	WP_036379107.1	tetratricopeptide repeat protein	0	1	12	12	1	0	3	0	0	0	9	12	10														4	2	1					1	3	11	53	26	9					0
CDS/gene=recF	CDS/gene=recF	recF	FG28_RS00710	WP_036379108.1	DNA replication/repair protein RecF	0	1	6	6	2	4	4	1	0	0	2	5	2			1								2				5	9	3	1					1	2	2	12	2				0
CDS/locus_tag=FG28_RS00725	CDS/locus_tag=FG28_RS00725	FG28_RS00725	FG28_RS00725	WP_081894164.1	GNAT family N-acetyltransferase	0	1	2	2	0	0	0	0	0	0	1	2	0																					4										0
CDS/locus_tag=FG28_RS00735	CDS/locus_tag=FG28_RS00735	FG28_RS00735	FG28_RS00735	WP_036379113.1	nucleoside-diphosphate kinase	0	1	9	9	6	8	8	0	1	1	3	2	1										2	35	11	4	2	1	1					7	2									0
CDS/locus_tag=FG28_RS00745	CDS/locus_tag=FG28_RS00745	FG28_RS00745	FG28_RS00745	WP_036379115.1	bifunctional oligoribonuclease/PAP phosphatase NrnA	0	1	17	17	15	13	12	0	0	0	10	11	8													1	20	60	11	8	6	3					8	30	13	3				0
CDS/gene=gldI	CDS/gene=gldI	gldI	FG28_RS00750	WP_036379116.1	gliding motility-associated peptidyl-prolyl isomerase GldI	0	1	2	2	0	0	0	0	0	0	2	2	2																						6	8	1							0
CDS/locus_tag=FG28_RS00755	CDS/locus_tag=FG28_RS00755	FG28_RS00755	FG28_RS00755	WP_036379117.1	peptidylprolyl isomerase	0	1	20	20	3	0	2	7	9	6	17	18	15					2	30	8								6								1	3	61	47	2				0
CDS/locus_tag=FG28_RS00765	CDS/locus_tag=FG28_RS00765	FG28_RS00765	FG28_RS00765	WP_036379120.1	amidohydrolase family protein	0	1	54	54	16	14	19	47	49	48	28	27	28	62	249	108	24	12	19	8	3	5	2							1	39	32	4						2	9	70	74	12	0
CDS/locus_tag=FG28_RS00770	CDS/locus_tag=FG28_RS00770	FG28_RS00770	FG28_RS00770	WP_036385956.1	amidohydrolase family protein	0	1	24	24	2	8	7	21	22	19	10	10	10	3	2	3	10	71	86	15	13	6	2				2	3	20	5	1	1					1	1	28	19	1			0
CDS/locus_tag=FG28_RS00775	CDS/locus_tag=FG28_RS00775	FG28_RS00775	FG28_RS00775	WP_036379122.1	hypothetical protein	0	1	8	8	5	1	1	2	1	1	7	7	7								4	1					7										19	9	1					0
CDS/locus_tag=FG28_RS00780	CDS/locus_tag=FG28_RS00780	FG28_RS00780	FG28_RS00780	WP_036379123.1	RNA methyltransferase	0	1	9	9	7	7	8	0	0	0	6	4	6													21	14	9	2	4	6	1				12	8	3	1					0
CDS/locus_tag=FG28_RS00785	CDS/locus_tag=FG28_RS00785	FG28_RS00785	FG28_RS00785	WP_036379124.1	M48 family metallopeptidase	0	1	6	6	0	0	0	0	1	0	5	5	3							1																	8	10	2					0
CDS/locus_tag=FG28_RS00790	CDS/locus_tag=FG28_RS00790	FG28_RS00790	FG28_RS00790	WP_036379125.1	bifunctional (p)ppGpp synthetase/guanosine-3',5'-bis(diphosphate) 3'-pyrophosphohydrolase	0	1	36	36	6	2	6	0	0	0	31	25	24																	4	13	1						2	8	21	102	11	4	0
CDS/locus_tag=FG28_RS00795	CDS/locus_tag=FG28_RS00795	FG28_RS00795	FG28_RS00795	WP_036379127.1	transcriptional repressor	Transcription factor, Fur family contains 1 FUR	1	4	4	4	3	4	0	0	0	4	4	4											13	1	2	2	1	1	1				20	1		1	1		1				0
CDS/locus_tag=FG28_RS00800	CDS/locus_tag=FG28_RS00800	FG28_RS00800	FG28_RS00800	WP_036379129.1	adenylosuccinate synthase	0	1	22	22	13	17	17	2	2	2	19	20	16				1	1	3	2	1			4		15	18	27	53	27	18	13	2	4	1	9	26	23	59	31	9	2		0
CDS/locus_tag=FG28_RS00805	CDS/locus_tag=FG28_RS00805	FG28_RS00805	FG28_RS00805	WP_036379130.1	glycoside hydrolase family 97 protein	CAZyme, single-domain, contains GH97	1	19	19	2	1	1	1	1	1	17	14	14	2	2	1	2	5	2	2									2	2	3						1	2	3	10	55	2		0
CDS/locus_tag=FG28_RS00810	CDS/locus_tag=FG28_RS00810	FG28_RS00810	FG28_RS00810	WP_036379131.1	OstA-like protein	0	1	18	18	8	4	5	13	11	12	7	8	6	4	12	34	20	3	4											4	16	4								1	21	1		0
CDS/locus_tag=FG28_RS00815	CDS/locus_tag=FG28_RS00815	FG28_RS00815	FG28_RS00815	WP_036379133.1	aspartate aminotransferase family protein	0	1	5	5	2	5	4	2	0	2	2	2	2						4						1	3	3	12	6	3	1					1		5	8	1				0
CDS/locus_tag=FG28_RS00820	CDS/locus_tag=FG28_RS00820	FG28_RS00820	FG28_RS00820	WP_036379134.1	tetratricopeptide repeat protein	0	1	2	2	0	0	0	1	1	0	0	0	0					1				1																						0.0046257
CDS/gene=aroE	CDS/gene=aroE	aroE	FG28_RS00835	WP_036379138.1	shikimate dehydrogenase	0	1	5	5	4	4	5	0	0	0	2	0	1													12	4	2	1							3								0
CDS/locus_tag=FG28_RS00840	CDS/locus_tag=FG28_RS00840	FG28_RS00840	FG28_RS00840	WP_036385958.1	DUF349 domain-containing protein	0	1	58	58	37	28	31	1	0	1	51	41	38		2														2	32	112	28	4					4	11	40	164	26	3	0
CDS/locus_tag=FG28_RS00850	CDS/locus_tag=FG28_RS00850	FG28_RS00850	FG28_RS00850	WP_036379140.1	methyltransferase domain-containing protein	0	1	13	13	9	5	8	0	0	0	9	10	11													25	8	6	3	1	2	1				27	26	9	2	1	2			0
CDS/gene=rny	CDS/gene=rny	rny	FG28_RS00855	WP_036379141.1	ribonuclease Y	0	1	34	34	6	1	5	1	1	1	31	25	21								3	1				1				10	5	2		3	5	5	7	13	28	94	33	19	2	0
CDS/locus_tag=FG28_RS00870	CDS/locus_tag=FG28_RS00870	FG28_RS00870	FG28_RS00870	WP_036379143.1	M23 family metallopeptidase	0	1	18	18	2	3	1	13	12	13	6	5	3	5	4	15	38	11	9	4	2									6	2			1					3	16	5			0
CDS/locus_tag=FG28_RS00875	CDS/locus_tag=FG28_RS00875	FG28_RS00875	FG28_RS00875	WP_036379144.1	TonB-dependent receptor	putative SusC-like *	1	9	9	0	0	0	0	0	0	4	7	7																												13	7		0
CDS/locus_tag=FG28_RS00880	CDS/locus_tag=FG28_RS00880	FG28_RS00880	FG28_RS00880	WP_036379145.1	hypothetical protein	0	1	6	6	0	0	2	4	3	1	4	3	3									9	2			2										10	1							0
CDS/locus_tag=FG28_RS00885	CDS/locus_tag=FG28_RS00885	FG28_RS00885	FG28_RS00885	WP_036379146.1	cysteine desulfurase	0	1	11	11	0	6	5	0	1	0	4	7	3		1													2	10	2								3	16	4	1			0
CDS/locus_tag=FG28_RS00890	CDS/locus_tag=FG28_RS00890	FG28_RS00890	FG28_RS00890	WP_036379147.1	hypothetical protein	0	1	4	4	0	0	0	2	3	4	4	3	3							1	1	9	8												4	15	8	1						0
CDS/locus_tag=FG28_RS00920	CDS/locus_tag=FG28_RS00920	FG28_RS00920	FG28_RS00920	WP_036385963.1	RecQ family ATP-dependent DNA helicase	0	1	36	36	20	17	21	3	1	1	25	29	25			2	3											1	3	29	81	39	16			1	2	6	12	36	103	24	3	0
CDS/locus_tag=FG28_RS00925	CDS/locus_tag=FG28_RS00925	FG28_RS00925	FG28_RS00925	WP_036379154.1	KpsF/GutQ family sugar-phosphate isomerase	0	1	15	15	7	5	5	1	1	1	10	12	11							1	3	1				6	20	6	3	1	2	1		1	1	8	30	16	5					0
CDS/locus_tag=FG28_RS00935	CDS/locus_tag=FG28_RS00935	FG28_RS00935	FG28_RS00935	WP_036379157.1	carboxymuconolactone decarboxylase family protein	0	1	2	2	2	1	2	0	0	0	1	0	0											5	1									1										0
CDS/gene=lptB	CDS/gene=lptB	lptB	FG28_RS00940	WP_036379158.1	LPS export ABC transporter ATP-binding protein	0	1	12	12	4	0	2	0	0	0	11	9	11													7										27	15	1						0
CDS/locus_tag=FG28_RS00955	CDS/locus_tag=FG28_RS00955	FG28_RS00955	FG28_RS00955	WP_036379161.1	ABC-F family ATP-binding cassette domain-containing protein	0	1	9	9	2	3	3	0	0	0	4	5	7														8	1									5	6	4	6	11			0
CDS/locus_tag=FG28_RS00965	CDS/locus_tag=FG28_RS00965	FG28_RS00965	FG28_RS00965	WP_036379164.1	cob(I)yrinic acid a,c-diamide adenosyltransferase	0	1	3	3	2	0	1	0	0	0	3	3	1												3	2								3	13	2								0
CDS/gene=secA	CDS/gene=secA	secA	FG28_RS00975	WP_036379169.1	preprotein translocase subunit SecA	0	1	78	78	30	24	30	0	0	0	58	64	48											3			4	3	1	5	28	91	41	1	3	2	9	22	22	26	73	235	31	0
CDS/locus_tag=FG28_RS00980	CDS/locus_tag=FG28_RS00980	FG28_RS00980	FG28_RS00980	WP_036379171.1	sensor histidine kinase	Histidine kinase, Classic contains 1 HisKA_2,1 HATPase_c	1	8	8	0	0	0	0	0	0	7	6	5																									16	9	2				0
CDS/gene=msrA	CDS/gene=msrA	msrA	FG28_RS00990	WP_036379173.1	peptide-methionine (S)-S-oxide reductase MsrA	0	1	18	18	9	7	6	12	12	12	14	11	9	15	1		2	2	3	9	8	39	68	16	13	14	4	1						2	22	40	5							0
CDS/locus_tag=FG28_RS00995	CDS/locus_tag=FG28_RS00995	FG28_RS00995	FG28_RS00995	WP_156102169.1	hypothetical protein	0	1	22	22	8	8	6	12	17	13	3	2	2	3	6	14	30	24	30	14	6	6	4			2	1	1	2	23	8	2						1	1	3	3	1		0
CDS/locus_tag=FG28_RS01000	CDS/locus_tag=FG28_RS01000	FG28_RS01000	FG28_RS01000	WP_036379176.1	hypothetical protein	0	1	4	4	0	0	0	0	0	0	3	4	1																							4	6							0
CDS/locus_tag=FG28_RS01010	CDS/locus_tag=FG28_RS01010	FG28_RS01010	FG28_RS01010	WP_036379179.1	organic hydroperoxide resistance protein	0	1	3	3	2	3	2	0	0	0	2	3	3											12	10	4	2	4	3	3	2			6	8	3	1	1						0
CDS/gene=meaB	CDS/gene=meaB	meaB	FG28_RS01015	WP_036379181.1	methylmalonyl Co-A mutase-associated GTPase MeaB	0	1	11	11	4	2	4	0	0	0	6	8	9														11	4								2	18	15	6	1	1			0
CDS/locus_tag=FG28_RS01030	CDS/locus_tag=FG28_RS01030	FG28_RS01030	FG28_RS01030	WP_036379184.1	glycosyltransferase family 39 protein	CAZyme, single-domain, contains GT83	1	3	3	0	0	0	0	0	0	2	1	3																									2	3	3				0
CDS/gene=mazG	CDS/gene=mazG	mazG	FG28_RS01055	WP_036379192.1	nucleoside triphosphate pyrophosphohydrolase	0	1	7	7	5	2	4	0	0	0	5	6	4													12	4							1		9	12	2						0
CDS/locus_tag=FG28_RS01060	CDS/locus_tag=FG28_RS01060	FG28_RS01060	FG28_RS01060	WP_036379193.1	alpha/beta hydrolase	*	1	11	11	7	6	6	8	9	9	2	2	2						1	2	42	17	4			5	20	4	4	3	2					1	4	2						0
CDS/locus_tag=FG28_RS01065	CDS/locus_tag=FG28_RS01065	FG28_RS01065	FG28_RS01065	WP_036385965.1	lipase	CAZyme, single-domain, contains CE3 **	1	8	8	1	0	0	6	6	6	5	5	2									19	8		1										10	4				2				0
CDS/locus_tag=FG28_RS01070	CDS/locus_tag=FG28_RS01070	FG28_RS01070	FG28_RS01070	WP_036379194.1	family 20 glycosylhydrolase	CAZyme, single-domain, contains GH20 *	1	6	6	0	1	0	1	1	1	4	2	3		1	1	2	2											1											6	3			0
CDS/locus_tag=FG28_RS01075	CDS/locus_tag=FG28_RS01075	FG28_RS01075	FG28_RS01075	WP_036379195.1	DUF5606 domain-containg protein	0	1	3	3	2	2	2	1	0	0	2	1	1				1							3		2	2	3	4			1		1				2	3	2	1			0
CDS/locus_tag=FG28_RS01080	CDS/locus_tag=FG28_RS01080	FG28_RS01080	FG28_RS01080	WP_036379197.1	peptide deformylase	0	1	4	4	2	0	1	0	0	0	1	1	3													3	1							1		4								0
CDS/gene=ruvX	CDS/gene=ruvX	ruvX	FG28_RS01085	WP_036379199.1	Holliday junction resolvase RuvX	0	1	4	4	1	1	0	0	0	0	2	3	0											2										6										0
CDS/locus_tag=FG28_RS01090	CDS/locus_tag=FG28_RS01090	FG28_RS01090	FG28_RS01090	WP_036379201.1	2,3,4,5-tetrahydropyridine-2,6-dicarboxylate N-succinyltransferase	0	1	14	14	10	10	11	1	1	1	7	11	9								3	1	1	4	1	33	40	27	8	11	12	4	4	4	3	8	23	15	10	1	1	1		0
CDS/locus_tag=FG28_RS01095	CDS/locus_tag=FG28_RS01095	FG28_RS01095	FG28_RS01095	WP_156102171.1	lipopolysaccharide heptosyltransferase family protein	CAZyme, single-domain, contains GT9	1	6	6	1	0	0	1	1	0	5	5	5	2														1									4	11	9					0
CDS/locus_tag=FG28_RS01100	CDS/locus_tag=FG28_RS01100	FG28_RS01100	FG28_RS01100	WP_036379205.1	class I SAM-dependent methyltransferase	0	1	11	11	2	1	1	0	0	0	10	7	9													3	2							1	3	27	15	2						0
CDS/locus_tag=FG28_RS01105	CDS/locus_tag=FG28_RS01105	FG28_RS01105	FG28_RS01105	WP_036379207.1	glycosyltransferase family 2 protein	CAZyme, single-domain, contains GT2	1	3	3	1	1	1	1	0	0	1	1	1					1												2	2					1	2	1						0
CDS/locus_tag=FG28_RS01110	CDS/locus_tag=FG28_RS01110	FG28_RS01110	FG28_RS01110	WP_036379209.1	glycosyltransferase family 2 protein	CAZyme, single-domain, contains GT2 *	1	5	5	0	0	0	1	1	1	4	5	4				3	2																			8	4	2	2				0
CDS/locus_tag=FG28_RS01115	CDS/locus_tag=FG28_RS01115	FG28_RS01115	FG28_RS01115	WP_036379211.1	zinc-dependent alcohol dehydrogenase	0	1	8	8	0	0	0	1	0	0	4	5	5									1														6	12	3						0
CDS/locus_tag=FG28_RS01120	CDS/locus_tag=FG28_RS01120	FG28_RS01120	FG28_RS01120	WP_036379213.1	threonylcarbamoyl-AMP synthase	0	1	2	2	2	1	1	0	0	0	1	1	1											1	4										3									0.0099461
CDS/locus_tag=FG28_RS01125	CDS/locus_tag=FG28_RS01125	FG28_RS01125	FG28_RS01125	WP_036379215.1	HD domain-containing protein	0	1	10	10	4	2	2	0	0	0	7	4	6																	8	2								4	15	3			0
CDS/locus_tag=FG28_RS01135	CDS/locus_tag=FG28_RS01135	FG28_RS01135	FG28_RS01135	WP_036379219.1	hypothetical protein	0	1	4	4	3	1	2	0	0	0	4	3	4													7	2		1	1						10	4							0
CDS/locus_tag=FG28_RS01140	CDS/locus_tag=FG28_RS01140	FG28_RS01140	FG28_RS01140	WP_036379221.1	nucleoid-associated protein	0	1	11	11	4	5	4	2	1	1	6	7	5			1						3						11	8	2	1	4	2				1	11	15	3				0
CDS/locus_tag=FG28_RS01145	CDS/locus_tag=FG28_RS01145	FG28_RS01145	FG28_RS01145	WP_036379223.1	hypothetical protein	0	1	11	11	3	2	2	0	0	0	10	5	7														6	5									1	15	12	2				0
CDS/locus_tag=FG28_RS01150	CDS/locus_tag=FG28_RS01150	FG28_RS01150	FG28_RS01150	WP_036379225.1	ABC transporter ATP-binding protein	0	1	9	9	1	0	0	0	0	0	2	7	3																		1						10	3						0
CDS/locus_tag=FG28_RS01160	CDS/locus_tag=FG28_RS01160	FG28_RS01160	FG28_RS01160	WP_036379228.1	T9SS type B sorting domain-containing protein	0	1	6	6	0	0	0	4	3	5	0	0	0	6	13	3	3																											0
CDS/gene=uvrB	CDS/gene=uvrB	uvrB	FG28_RS01165	WP_036379229.1	excinuclease ABC subunit UvrB	0	1	19	19	1	1	1	1	0	1	11	18	15								2										3								1	15	45			0
CDS/locus_tag=FG28_RS01170	CDS/locus_tag=FG28_RS01170	FG28_RS01170	FG28_RS01170	WP_051947134.1	M20/M25/M40 family metallo-hydrolase	0	1	21	21	8	7	8	15	18	15	1	2	0	12	10	18	62	17	4	5	1	1							3	34	8				1				1	1				0
CDS/locus_tag=FG28_RS01175	CDS/locus_tag=FG28_RS01175	FG28_RS01175	FG28_RS01175	WP_036379231.1	Hsp20/alpha crystallin family protein	0	1	4	4	3	0	1	0	0	0	1	0	0											3					1					1										0
CDS/locus_tag=FG28_RS01180	CDS/locus_tag=FG28_RS01180	FG28_RS01180	FG28_RS01180	WP_036379233.1	hypothetical protein	0	1	4	4	1	1	3	0	0	0	2	2	1											5	1									5	1									0
CDS/gene=sucC	CDS/gene=sucC	sucC	FG28_RS01185	WP_036379236.1	ADP-forming succinate--CoA ligase subunit beta	0	1	28	28	21	27	26	9	10	9	21	22	20	1				20	12	15	12	6	10	5	6	22	28	27	94	82	58	33	12	6	3	7	21	30	79	48	30	13	3	0
CDS/locus_tag=FG28_RS01190	CDS/locus_tag=FG28_RS01190	FG28_RS01190	FG28_RS01190	WP_036379238.1	ATP-dependent protease	0	1	2	2	1	1	2	0	0	0	1	0	1													4										2								0
CDS/gene=lysA	CDS/gene=lysA	lysA	FG28_RS01195	WP_036379239.1	diaminopimelate decarboxylase	0	1	16	16	7	7	6	0	0	0	11	14	10											2		11	3	3	10	4	1					5	5	6	24	13				0
CDS/locus_tag=FG28_RS01205	CDS/locus_tag=FG28_RS01205	FG28_RS01205	FG28_RS01205	WP_036385969.1	DUF255 domain-containing protein	0	1	15	15	4	4	4	15	13	15	4	3	3	4	2	2	3	3	2	2	5	7	87	20	2	2	1	1	2	1				16	3	1			1					0
CDS/gene=guaB	CDS/gene=guaB	guaB	FG28_RS01210	WP_036379243.1	IMP dehydrogenase	0	1	22	22	16	8	11	0	1	1	17	15	13			2	1							5		1	7	6	11	39	12	7		5	1	2	11	11	20	53	3	3		0
CDS/locus_tag=FG28_RS01225	CDS/locus_tag=FG28_RS01225	FG28_RS01225	FG28_RS01225	WP_036379248.1	FMN-binding protein	0	1	4	4	3	3	1	3	1	3	0	0	0										9	7																				0
CDS/locus_tag=FG28_RS01230	CDS/locus_tag=FG28_RS01230	FG28_RS01230	FG28_RS01230	WP_036379250.1	hypothetical protein	0	1	12	12	0	0	0	7	9	8	5	8	5		1		4	23	5	3	1	1															2	1	14	5				0
CDS/locus_tag=FG28_RS01235	CDS/locus_tag=FG28_RS01235	FG28_RS01235	FG28_RS01235	WP_036379252.1	hydroxymethylglutaryl-CoA lyase	0	1	8	8	7	5	7	0	0	0	0	0	0													19	6	2																0
CDS/locus_tag=FG28_RS01245	CDS/locus_tag=FG28_RS01245	FG28_RS01245	FG28_RS01245	WP_036379256.1	hypothetical protein	0	1	4	4	0	0	0	4	3	4	0	0	0										19																					0
CDS/gene=pepT	CDS/gene=pepT	pepT	FG28_RS01250	WP_036379257.1	peptidase T	0	1	9	9	1	7	7	3	0	1	2	4	2					4										1	14	5	2	2					1	1	6	2				0
CDS/locus_tag=FG28_RS01255	CDS/locus_tag=FG28_RS01255	FG28_RS01255	FG28_RS01255	WP_081894168.1	hypothetical protein	0	1	7	7	1	1	2	0	0	0	7	5	4											1	5									1	12	5				1				0
CDS/locus_tag=FG28_RS01265	CDS/locus_tag=FG28_RS01265	FG28_RS01265	FG28_RS01265	WP_051947135.1	hypothetical protein	0	1	2	2	0	0	1	0	0	0	0	0	1																	1												1		1
CDS/locus_tag=FG28_RS01270	CDS/locus_tag=FG28_RS01270	FG28_RS01270	FG28_RS01270	WP_036379263.1	RidA family protein	0	1	4	4	3	1	2	0	1	0	0	0	0				1	1						6																				0
CDS/locus_tag=FG28_RS01285	CDS/locus_tag=FG28_RS01285	FG28_RS01285	FG28_RS01285	WP_036379269.1	Gfo/Idh/MocA family oxidoreductase	CAZyme, single-domain, contains GH109 **	1	18	18	7	12	13	17	17	16	5	6	4	20	17	11	61	107	67	30	34	15	9			1	4	5	50	32	26	15	1						14	8	2			0
CDS/gene=yajC	CDS/gene=yajC	yajC	FG28_RS01290	WP_036379272.1	preprotein translocase subunit YajC	0	1	9	9	1	1	1	0	1	0	7	7	4							1				3										30	4		1				2			0
CDS/locus_tag=FG28_RS01295	CDS/locus_tag=FG28_RS01295	FG28_RS01295	FG28_RS01295	WP_036385973.1	DUF1573 domain-containing protein	0	1	16	16	10	9	7	9	6	8	14	15	12	3		2	1	2	3	2	1	7	28	34	3	4	1	1		1	2			76	34	21	11	10	7	5	5	2		0
CDS/gene=nusB	CDS/gene=nusB	nusB	FG28_RS01300	WP_036379275.1	transcription antitermination factor NusB	0	1	14	14	3	4	4	0	0	0	11	11	12													3	2	13	2	1					1	2	13	26	19	1	1	1		0
CDS/locus_tag=FG28_RS01305	CDS/locus_tag=FG28_RS01305	FG28_RS01305	FG28_RS01305	WP_036385976.1	ABC transporter ATP-binding protein	0	1	18	18	0	0	0	0	0	0	16	14	13																								12	9	5	42	22	8	2	0
CDS/locus_tag=FG28_RS01310	CDS/locus_tag=FG28_RS01310	FG28_RS01310	FG28_RS01310	WP_036379277.1	PUR family DNA/RNA-binding protein	0	1	7	7	5	4	4	0	0	0	7	4	4											23	1									19	2	1	1	1						0
CDS/locus_tag=FG28_RS01315	CDS/locus_tag=FG28_RS01315	FG28_RS01315	FG28_RS01315	WP_036379280.1	zinc carboxypeptidase	0	1	50	50	8	7	6	30	28	27	38	37	26	8	69	92	21	3	4	1	2									1	20	6							6	13	105	43	1	0
CDS/locus_tag=FG28_RS01320	CDS/locus_tag=FG28_RS01320	FG28_RS01320	FG28_RS01320	WP_036379282.1	thioredoxin family protein	0	1	9	9	9	3	3	0	1	0	4	1	4									1		8	15	20	3	4							2	11								0
CDS/locus_tag=FG28_RS01330	CDS/locus_tag=FG28_RS01330	FG28_RS01330	FG28_RS01330	WP_036379284.1	GNAT family N-acetyltransferase	0	1	5	5	3	1	2	1	0	0	1	4	2							1				4	3									6	3									0
CDS/gene=bstA	CDS/gene=bstA	bstA	FG28_RS01335	WP_036379285.1	bacillithiol transferase BstA	0	1	4	4	1	2	2	0	0	1	3	4	2					2						5										10	2			1	1					0
CDS/locus_tag=FG28_RS01340	CDS/locus_tag=FG28_RS01340	FG28_RS01340	FG28_RS01340	WP_036379288.1	peroxiredoxin	0	1	24	24	22	17	15	11	7	11	16	15	17					1	1	1	11	32	29	31	11	108	53	51	33	28	31	16	3	28	19	75	34	22	10	7	4	4		0
CDS/locus_tag=FG28_RS01345	CDS/locus_tag=FG28_RS01345	FG28_RS01345	FG28_RS01345	WP_036379291.1	cold shock domain-containing protein	0	1	3	3	3	3	3	1	0	0	1	1	2										1	13	1									3	1									0
CDS/locus_tag=FG28_RS01350	CDS/locus_tag=FG28_RS01350	FG28_RS01350	FG28_RS01350	WP_036379292.1	peptidylprolyl isomerase	0	1	8	8	7	3	4	0	0	0	5	6	3												1	4	5	16	7	3	2	4		2	3	3	3	21	11	3				0
CDS/locus_tag=FG28_RS01360	CDS/locus_tag=FG28_RS01360	FG28_RS01360	FG28_RS01360	WP_036379296.1	hypothetical protein	0	1	3	3	2	2	2	3	2	3	1	1	0										8	9										2										0
CDS/locus_tag=FG28_RS01405	CDS/locus_tag=FG28_RS01405	FG28_RS01405	FG28_RS01405	WP_036379308.1	M20/M25/M40 family metallo-hydrolase	0	1	29	29	18	21	20	26	26	27	10	12	12	48	47	70	152	129	69	43	36	19	24	1		3	4	7	49	81	45	24	2	1	1		1	1	18	40	11			0
CDS/locus_tag=FG28_RS01410	CDS/locus_tag=FG28_RS01410	FG28_RS01410	FG28_RS01410	WP_036385983.1	phosphate--nucleotide phosphotransferase	0	1	10	10	9	3	3	0	0	0	5	1	4														2	19	4	2	3	1						7	6	1				0
CDS/locus_tag=FG28_RS01415	CDS/locus_tag=FG28_RS01415	FG28_RS01415	FG28_RS01415	WP_156102173.1	hypothetical protein	0	1	3	3	0	0	0	2	0	1	1	0	0									2	2																1					0
CDS/locus_tag=FG28_RS01420	CDS/locus_tag=FG28_RS01420	FG28_RS01420	FG28_RS01420	WP_036379312.1	sigma-54-dependent Fis family transcriptional regulator	Response regulator, unclassified contains 1 Response_reg,1 AAA	1	40	40	16	14	15	5	1	1	33	38	26						6				1	4		14	6	42	38	15	14	9		7	5	28	51	67	155	53	16	7	1	0
CDS/locus_tag=FG28_RS01430	CDS/locus_tag=FG28_RS01430	FG28_RS01430	FG28_RS01430	WP_036379316.1	mechanosensitive ion channel	0	1	6	6	0	1	0	0	0	1	4	2	2			1														1						7	3							0
CDS/locus_tag=FG28_RS01435	CDS/locus_tag=FG28_RS01435	FG28_RS01435	FG28_RS01435	WP_036379318.1	ABC transporter permease	0	1	2	2	0	0	0	0	0	0	2	2	2																									4	3	1				0
CDS/locus_tag=FG28_RS01440	CDS/locus_tag=FG28_RS01440	FG28_RS01440	FG28_RS01440	WP_036385985.1	ABC transporter ATP-binding protein	0	1	6	6	0	0	0	0	0	0	4	3	5																							1	6	5	1					0
CDS/gene=dnaJ	CDS/gene=dnaJ	dnaJ	FG28_RS01445	WP_036379320.1	molecular chaperone DnaJ	0	1	22	22	10	7	7	0	0	0	20	16	20														1	30	1		1	1		2	5	6	18	56	39	6				0
CDS/gene=grpE	CDS/gene=grpE	grpE	FG28_RS01450	WP_036379323.1	nucleotide exchange factor GrpE	0	1	11	11	5	1	4	0	0	0	8	6	3												1	13	2	2	1	1					3	17	8	2						0
CDS/locus_tag=FG28_RS01455	CDS/locus_tag=FG28_RS01455	FG28_RS01455	FG28_RS01455	WP_036379324.1	TIGR01777 family protein	0	1	4	4	1	0	0	0	0	0	4	4	3														1	1	1								6	10	4	1				0
CDS/gene=mnmD	CDS/gene=mnmD	mnmD	FG28_RS01460	WP_036385987.1	tRNA (5-methylaminomethyl-2-thiouridine)(34)-methyltransferase MnmD	0	1	5	5	1	0	0	0	0	0	3	5	3													1										5	8	1						0
CDS/locus_tag=FG28_RS01470	CDS/locus_tag=FG28_RS01470	FG28_RS01470	FG28_RS01470	WP_036379328.1	branched-chain amino acid aminotransferase	0	1	21	21	19	13	11	3	3	3	13	6	11						8	5						6	12	62	19	14	10	5	2			2	2	21	19	2	2	1		0
CDS/locus_tag=FG28_RS01495	CDS/locus_tag=FG28_RS01495	FG28_RS01495	FG28_RS01495	WP_036379337.1	P-II family nitrogen regulator	0	1	2	2	1	1	0	0	0	0	2	0	1											2										3										0
CDS/locus_tag=FG28_RS01510	CDS/locus_tag=FG28_RS01510	FG28_RS01510	FG28_RS01510	WP_036379344.1	DUF1684 domain-containing protein	0	1	5	5	1	0	1	0	0	0	5	3	3													2										11	5	1						0
CDS/locus_tag=FG28_RS01520	CDS/locus_tag=FG28_RS01520	FG28_RS01520	FG28_RS01520	WP_036379349.1	hypothetical protein	0	1	33	33	24	22	23	23	23	24	21	27	21	10	8	14	70	80	26	19	15	6	7				4	5	43	91	46	18	2	3	1	1	4	10	69	88	25	9	1	0
CDS/locus_tag=FG28_RS01525	CDS/locus_tag=FG28_RS01525	FG28_RS01525	FG28_RS01525	WP_036379350.1	Lrp/AsnC family transcriptional regulator	Transcription factor, Crp family contains 1 HTH_CRP,1 AsnC_trans_reg	1	2	2	0	0	0	1	0	0	1	0	0									1												1										0.0062683
CDS/locus_tag=FG28_RS01535	CDS/locus_tag=FG28_RS01535	FG28_RS01535	FG28_RS01535	WP_036379353.1	methylmalonyl-CoA mutase	0	1	29	29	12	13	16	0	0	0	18	17	10													1	1			1	4	44	13								8	46		0
CDS/gene=purU	CDS/gene=purU	purU	FG28_RS01540	WP_036385990.1	formyltetrahydrofolate deformylase	0	1	7	7	3	2	5	2	3	2	3	5	4							1	6	1				6	10	3			1	1				3	9	4	1					0
CDS/locus_tag=FG28_RS01545	CDS/locus_tag=FG28_RS01545	FG28_RS01545	FG28_RS01545	WP_036379355.1	DUF4197 domain-containing protein	0	1	12	12	8	2	4	8	8	8	10	6	11								7	30	17			17	1	1						8	8	35	3							0
CDS/gene=pyrF	CDS/gene=pyrF	pyrF	FG28_RS01555	WP_036379359.1	orotidine-5'-phosphate decarboxylase	0	1	13	13	10	6	11	0	0	1	3	2	3									1			1	37	8	7	3	3	1	2				7	3	1		2	2			0
CDS/locus_tag=FG28_RS01560	CDS/locus_tag=FG28_RS01560	FG28_RS01560	FG28_RS01560	WP_036379361.1	hypothetical protein	0	1	3	3	0	0	0	3	3	1	2	2	1								1		10											5	1									0
CDS/gene=prfA	CDS/gene=prfA	prfA	FG28_RS01565	WP_036379364.1	peptide chain release factor 1	0	1	13	13	2	10	7	0	0	0	7	12	7														4	3	16	3	1	1						7	25	8				0
CDS/locus_tag=FG28_RS01575	CDS/locus_tag=FG28_RS01575	FG28_RS01575	FG28_RS01575	WP_036379369.1	ATP-binding cassette domain-containing protein	0	1	2	2	0	1	0	0	0	0	2	0	0														1									1		1						0.00042955
CDS/locus_tag=FG28_RS01580	CDS/locus_tag=FG28_RS01580	FG28_RS01580	FG28_RS01580	WP_036385991.1	DUF3570 domain-containing protein	0	1	9	9	0	0	0	3	4	3	6	9	6			1	6	5	2	3	1																1	1	15	11				0
CDS/locus_tag=FG28_RS01590	CDS/locus_tag=FG28_RS01590	FG28_RS01590	FG28_RS01590	WP_036379373.1	FAD:protein FMN transferase	0	1	30	30	18	17	17	23	19	20	14	23	15	14	12	5	6	6	15	108	59	36	45	2	3	20	74	48	29	11	16	9		5	3	5	60	59	24	3	1	2	1	0
CDS/locus_tag=FG28_RS01595	CDS/locus_tag=FG28_RS01595	FG28_RS01595	FG28_RS01595	WP_036379376.1	thioredoxin family protein	0	1	14	14	4	4	5	12	10	11	6	7	3	3							3	4	42	13	1									24	3									0
CDS/locus_tag=FG28_RS01600	CDS/locus_tag=FG28_RS01600	FG28_RS01600	FG28_RS01600	WP_036379378.1	Rieske 2Fe-2S domain-containing protein	0	1	4	4	3	0	1	4	4	4	3	4	3	13	2	1			1	1	4	9	26	1	2	2	4	2						10	6	1			1					0
CDS/locus_tag=FG28_RS01605	CDS/locus_tag=FG28_RS01605	FG28_RS01605	FG28_RS01605	WP_036379380.1	phosphoribosylformylglycinamidine cyclo-ligase	0	1	13	13	8	9	9	1	1	2	9	8	7	2					2							2	9	25	13	6	5	2				2	3	15	25	6	1			0
CDS/locus_tag=FG28_RS01610	CDS/locus_tag=FG28_RS01610	FG28_RS01610	FG28_RS01610	WP_036379382.1	glutamine synthetase	0	1	44	44	18	8	15	0	0	1	35	40	35		1														3	7	42	11	1	1		5	8	10	28	38	113	15		0
CDS/locus_tag=FG28_RS01615	CDS/locus_tag=FG28_RS01615	FG28_RS01615	FG28_RS01615	WP_036379384.1	glutamine synthetase	0	1	22	22	15	13	15	3	2	0	17	20	15					1	2	4				2	2	7	23	59	23	15	12	10	2	2	3	6	33	60	51	13	5	7		0
CDS/locus_tag=FG28_RS01630	CDS/locus_tag=FG28_RS01630	FG28_RS01630	FG28_RS01630	WP_051947136.1	M56 family metallopeptidase	0	1	8	8	6	1	2	5	3	2	0	0	0								4	9	2		2	12																		0
CDS/locus_tag=FG28_RS01635	CDS/locus_tag=FG28_RS01635	FG28_RS01635	FG28_RS01635	WP_081894170.1	DUF885 domain-containing protein	0	1	11	11	0	1	1	1	1	1	9	10	8		1	2	2			1		1	1								2									18	27	1		0
CDS/locus_tag=FG28_RS01645	CDS/locus_tag=FG28_RS01645	FG28_RS01645	FG28_RS01645	WP_036385998.1	adenine phosphoribosyltransferase	0	1	5	5	1	2	1	0	0	0	4	4	4											4										8	16			1	1	1	2			0
CDS/locus_tag=FG28_RS01715	CDS/locus_tag=FG28_RS01715	FG28_RS01715	FG28_RS01715	WP_036379400.1	efflux RND transporter permease subunit	0	1	10	10	1	0	1	0	0	0	6	8	3																			2							1	1	5	15	1	0
CDS/locus_tag=FG28_RS01720	CDS/locus_tag=FG28_RS01720	FG28_RS01720	FG28_RS01720	WP_036379401.1	efflux RND transporter periplasmic adaptor subunit	0	1	12	12	0	0	1	0	0	0	9	9	7															1									2	21	16	1				0
CDS/locus_tag=FG28_RS01725	CDS/locus_tag=FG28_RS01725	FG28_RS01725	FG28_RS01725	WP_036386003.1	TolC family protein	0	1	6	6	0	0	0	2	3	1	5	6	5				5	4																					10	11				0
CDS/locus_tag=FG28_RS01765	CDS/locus_tag=FG28_RS01765	FG28_RS01765	FG28_RS01765	WP_036379412.1	hypothetical protein	0	1	9	9	3	1	0	7	6	7	0	0	0							25	7	2	1			2	2	3																0
CDS/locus_tag=FG28_RS01775	CDS/locus_tag=FG28_RS01775	FG28_RS01775	FG28_RS01775	WP_036379415.1	sulfatase	Sulfatase|S1_14	1	27	27	10	11	11	21	18	20	3	3	3	2	4	3	47	56	18	6	3	1	1					1	22	22	9	2						1	3	6				0
CDS/locus_tag=FG28_RS01780	CDS/locus_tag=FG28_RS01780	FG28_RS01780	FG28_RS01780	WP_036379417.1	RagB/SusD family nutrient uptake outer membrane protein	SusD-like	1	14	14	0	0	0	14	8	9	1	4	1				9	31	8	7	13	6	8											2	1	1	1		5	2				0
CDS/locus_tag=FG28_RS01785	CDS/locus_tag=FG28_RS01785	FG28_RS01785	FG28_RS01785	WP_081894174.1	TonB-dependent receptor	STN-domain containing SusC-like	1	6	5	0	0	0	0	0	0	3	4	1																									1	2	1	1	3	1	0
CDS/locus_tag=FG28_RS01790	CDS/locus_tag=FG28_RS01790	FG28_RS01790	FG28_RS01790	WP_036379419.1	FecR family protein	0	1	7	7	1	0	0	1	1	1	5	5	2		1	2	2	1	1		2	1			1									3	14									0
CDS/locus_tag=FG28_RS01805	CDS/locus_tag=FG28_RS01805	FG28_RS01805	FG28_RS01805	WP_036379423.1	hypothetical protein	0	1	11	11	0	0	0	11	7	9	0	0	0						3	21	32	23	17																					0
CDS/locus_tag=FG28_RS01810	CDS/locus_tag=FG28_RS01810	FG28_RS01810	FG28_RS01810	WP_036379425.1	hypothetical protein	CAZyme, single-domain, contains CE1	1	3	3	0	0	0	2	1	2	0	1	0								5	1																			1			0.0037975
CDS/locus_tag=FG28_RS01825	CDS/locus_tag=FG28_RS01825	FG28_RS01825	FG28_RS01825	WP_036379426.1	hypothetical protein	*	1	3	3	0	0	0	2	3	2	0	0	0					1	6	1	2																							0.00042882
CDS/locus_tag=FG28_RS01835	CDS/locus_tag=FG28_RS01835	FG28_RS01835	FG28_RS01835	WP_036379427.1	hypothetical protein	CAZyme, single-domain, contains CE6 **	1	20	20	13	9	12	14	13	14	10	13	13	3	3		1	4	6	11	70	49	41		3	52	49	29	13	12	8	3		1	2	36	43	13	3	1	2			0
CDS/locus_tag=FG28_RS01845	CDS/locus_tag=FG28_RS01845	FG28_RS01845	FG28_RS01845	WP_156102175.1	DUF4974 domain-containing protein	0	1	3	3	0	0	0	1	1	0	2	2	1				3	3		1	1	1	1											1	1	2				1	1			0.0079266
CDS/locus_tag=FG28_RS01850	CDS/locus_tag=FG28_RS01850	FG28_RS01850	FG28_RS01850	WP_051947145.1	TonB-dependent receptor	STN-domain containing SusC-like	1	17	15	0	0	0	5	5	7	10	14	8		14	2		1	1																			1	2	2	19	24	6	0
CDS/locus_tag=FG28_RS01855	CDS/locus_tag=FG28_RS01855	FG28_RS01855	FG28_RS01855	WP_036386028.1	RagB/SusD family nutrient uptake outer membrane protein	SusD-like	1	19	19	2	3	2	18	15	15	5	5	5	20	6	13	33	40	19	17	25	20	30		1	1	1		4	7							2	2	11	8	1	1		0
CDS/locus_tag=FG28_RS01875	CDS/locus_tag=FG28_RS01875	FG28_RS01875	FG28_RS01875	WP_036379437.1	formylglycine-generating enzyme family protein	*	1	8	2	0	0	0	0	0	0	1	1	2																									2	2					0
CDS/locus_tag=FG28_RS01895	CDS/locus_tag=FG28_RS01895	FG28_RS01895	FG28_RS01895	WP_036379441.1	mandelate racemase/muconate lactonizing enzyme family protein	0	1	23	23	5	7	6	20	23	20	13	14	14	12	14	11	21	55	131	50	28	17	27					21	7	5	3							35	39	5				0
CDS/locus_tag=FG28_RS01900	CDS/locus_tag=FG28_RS01900	FG28_RS01900	FG28_RS01900	WP_036379444.1	GNAT family N-acetyltransferase	0	1	4	4	2	2	2	0	0	0	0	3	0											9										3										0
CDS/locus_tag=FG28_RS01920	CDS/locus_tag=FG28_RS01920	FG28_RS01920	FG28_RS01920	WP_051947150.1	sigma-70 family RNA polymerase sigma factor	Sigma factor, Ecf family contains 1 Sigma70_r2,1 Sigma70_r4	1	2	2	0	0	0	0	0	0	2	1	1																					2	1	1	2	2	2	3	1	3	2	0
CDS/locus_tag=FG28_RS01945	CDS/locus_tag=FG28_RS01945	FG28_RS01945	FG28_RS01945	WP_036379455.1	SusC/RagA family TonB-linked outer membrane protein	SusC-like	1	12	4	3	0	0	0	0	1	0	0	1									1				2				1		1									1			0.0087173
CDS/locus_tag=FG28_RS01955	CDS/locus_tag=FG28_RS01955	FG28_RS01955	FG28_RS01955	WP_036379459.1	biopolymer transporter TolR	0	1	31	31	14	8	7	29	29	29	7	8	6	24	25	74	148	56	27	28	12	18	16						3	36	20	8								24	9	4		0
CDS/gene=prmA	CDS/gene=prmA	prmA	FG28_RS01970	WP_036379467.1	50S ribosomal protein L11 methyltransferase	0	1	2	2	1	1	2	0	0	0	0	2	1													2	3	1									2	1						0
CDS/locus_tag=FG28_RS01975	CDS/locus_tag=FG28_RS01975	FG28_RS01975	FG28_RS01975	WP_036379469.1	triose-phosphate isomerase	0	1	16	16	15	9	10	3	1	0	6	1	6									4	1			66	24	12	4	5	2	1				17	7	2	1					0
CDS/locus_tag=FG28_RS01980	CDS/locus_tag=FG28_RS01980	FG28_RS01980	FG28_RS01980	WP_036379472.1	DoxX family membrane protein	0	1	8	8	0	0	0	0	0	0	6	6	6																									17	18	1				0
CDS/locus_tag=FG28_RS01985	CDS/locus_tag=FG28_RS01985	FG28_RS01985	FG28_RS01985	WP_036379474.1	DUF1599 domain-containing protein	0	1	5	5	1	0	0	1	1	1	4	3	3									3	2		1									1	11	3								0
CDS/gene=folP	CDS/gene=folP	folP	FG28_RS01990	WP_036386051.1	dihydropteroate synthase	0	1	15	15	8	5	7	3	1	3	5	5	3								7					22	6	3		1	2					8	9	2		1				0
CDS/locus_tag=FG28_RS01995	CDS/locus_tag=FG28_RS01995	FG28_RS01995	FG28_RS01995	WP_036379476.1	TIGR00159 family protein	0	1	4	4	0	0	1	0	0	0	4	0	3																				1		3	5							2	0
CDS/locus_tag=FG28_RS02005	CDS/locus_tag=FG28_RS02005	FG28_RS02005	FG28_RS02005	WP_036379479.1	ABC transporter ATP-binding protein	0	1	9	9	0	1	0	0	0	0	6	6	4																			1						1	3	11	12	7	1	0
CDS/gene=truA	CDS/gene=truA	truA	FG28_RS02010	WP_036379482.1	tRNA pseudouridine(38-40) synthase TruA	0	1	15	15	13	8	10	0	0	0	9	8	7													41	12	6	2							20	14	1						0
CDS/locus_tag=FG28_RS02025	CDS/locus_tag=FG28_RS02025	FG28_RS02025	FG28_RS02025	WP_036379489.1	transcription termination factor Rho	0	1	45	45	14	6	11	1	0	1	39	39	37						2									5	3	36	16	6		4	13	8	19	43	82	169	89	21	2	0
CDS/locus_tag=FG28_RS02030	CDS/locus_tag=FG28_RS02030	FG28_RS02030	FG28_RS02030	WP_036379491.1	hypothetical protein	0	1	15	15	2	2	2	2	1	1	15	13	8										4	11	3	2	1	1						31	52	13	6	2	2					0
CDS/locus_tag=FG28_RS02045	CDS/locus_tag=FG28_RS02045	FG28_RS02045	FG28_RS02045	WP_036379498.1	30S ribosomal protein S20	0	1	2	2	1	0	0	0	0	0	1	1	0											1										3										0
CDS/locus_tag=FG28_RS02060	CDS/locus_tag=FG28_RS02060	FG28_RS02060	FG28_RS02060	WP_036379499.1	proline--tRNA ligase	0	1	14	14	12	9	10	1	0	1	4	5	3	1		1								1					4	41	24	8	2							13	1			0
CDS/locus_tag=FG28_RS02070	CDS/locus_tag=FG28_RS02070	FG28_RS02070	FG28_RS02070	WP_036379501.1	aromatic hydrocarbon degradation membrane protein	0	1	15	15	10	6	7	14	15	13	12	12	11	26	18	16	98	104	75	48	47	34	24		6	6	8	5	18	20	7	4		10	16	11	15	12	66	64	26	18	8	0
CDS/locus_tag=FG28_RS02075	CDS/locus_tag=FG28_RS02075	FG28_RS02075	FG28_RS02075	WP_036379503.1	T9SS type B sorting domain-containing protein	0	1	3	3	1	0	0	3	3	3	0	0	0	4	4	5	6	2	3	1											1													0
CDS/locus_tag=FG28_RS02080	CDS/locus_tag=FG28_RS02080	FG28_RS02080	FG28_RS02080	WP_036379505.1	T9SS type B sorting domain-containing protein	0	1	8	8	3	3	2	7	7	6	0	0	0	7	11	24	14	9	4	1	1	2						1		6	8													0
CDS/gene=folE	CDS/gene=folE	folE	FG28_RS02085	WP_036379507.1	GTP cyclohydrolase I FolE	0	1	14	14	11	3	7	2	1	0	5	4	2									2	3	1	7	26	3	3	1						1	10	1							0
CDS/locus_tag=FG28_RS02090	CDS/locus_tag=FG28_RS02090	FG28_RS02090	FG28_RS02090	WP_036379509.1	cysteine--tRNA ligase	0	1	27	27	25	15	19	0	0	0	13	9	12															2	8	93	41	14	1						4	37	9			0
CDS/gene=lgt	CDS/gene=lgt	lgt	FG28_RS02100	WP_036379514.1	prolipoprotein diacylglyceryl transferase	0	1	8	8	3	1	3	3	3	2	7	5	6						1	1	1	6				14	2	1						2	9	63	19	5	1					0
CDS/locus_tag=FG28_RS02105	CDS/locus_tag=FG28_RS02105	FG28_RS02105	FG28_RS02105	WP_036379515.1	DUF192 domain-containing protein	0	1	4	4	1	1	0	1	1	2	4	3	3						1	2			2	2	1									17	20									0
CDS/locus_tag=FG28_RS02110	CDS/locus_tag=FG28_RS02110	FG28_RS02110	FG28_RS02110	WP_036379518.1	GNAT family N-acetyltransferase	0	1	3	3	1	1	1	0	0	0	2	0	0											2									1	2										0
CDS/locus_tag=FG28_RS02115	CDS/locus_tag=FG28_RS02115	FG28_RS02115	FG28_RS02115	WP_036379519.1	ATP-binding cassette domain-containing protein	0	1	16	16	0	1	1	0	0	0	7	14	9																2	1							1	1	30	8	1	1		0
CDS/locus_tag=FG28_RS02120	CDS/locus_tag=FG28_RS02120	FG28_RS02120	FG28_RS02120	WP_036379522.1	glycosyltransferase	CAZyme, single-domain, contains GT4	1	10	10	7	7	6	0	0	0	3	5	4														2	2	4	23	8	3							2	15	1			0
CDS/locus_tag=FG28_RS02125	CDS/locus_tag=FG28_RS02125	FG28_RS02125	FG28_RS02125	WP_036379524.1	protein translocase subunit SecDF	0	1	46	46	4	4	9	0	0	1	42	39	31							1											7	15	7	7	5	3	7	21	17	29	110	144	44	0
CDS/gene=mdh	CDS/gene=mdh	mdh	FG28_RS02130	WP_036379527.1	malate dehydrogenase	0	1	20	20	18	14	14	7	7	7	15	15	15					1	2	2	26	11	5	7	4	64	100	58	37	38	39	14	6	2	1	27	56	38	20	6	6	7	1	0
CDS/locus_tag=FG28_RS02135	CDS/locus_tag=FG28_RS02135	FG28_RS02135	FG28_RS02135	WP_036379529.1	hypothetical protein	0	1	7	7	1	0	0	6	6	6	4	6	0	9				1	1	3	6	7	25		1		1							2	11	2	1							0
CDS/locus_tag=FG28_RS02140	CDS/locus_tag=FG28_RS02140	FG28_RS02140	FG28_RS02140	WP_036379531.1	hypothetical protein	0	1	13	13	0	0	0	12	12	12	4	7	4	3	4	3	3	17	84	35	23	17	5														2	17	13	1	1			0
CDS/gene=gyrB	CDS/gene=gyrB	gyrB	FG28_RS02145	WP_036379533.1	DNA topoisomerase (ATP-hydrolyzing) subunit B	0	1	44	44	39	30	31	0	1	0	29	30	24								1				3	7	2	10	18	85	188	56	13			8	12	19	29	67	115	30	5	0
CDS/locus_tag=FG28_RS02150	CDS/locus_tag=FG28_RS02150	FG28_RS02150	FG28_RS02150	WP_036379535.1	asparagine synthase B	0	1	24	24	17	11	10	0	0	0	16	12	10														1	2	9	41	19	5	1				5	6	15	34	7	1		0
CDS/locus_tag=FG28_RS02155	CDS/locus_tag=FG28_RS02155	FG28_RS02155	FG28_RS02155	WP_036379537.1	DUF2911 domain-containing protein	0	1	14	14	14	10	8	9	7	9	10	8	6	15	5	5	3	3	8	4	6	3	43	97	101	38	19	12	11	6	4	6		24	19	8	8	8	5	6	6	2	2	0
CDS/locus_tag=FG28_RS02160	CDS/locus_tag=FG28_RS02160	FG28_RS02160	FG28_RS02160	WP_036379540.1	amidohydrolase	0	1	13	13	1	1	1	0	0	0	13	9	10																	3	2					1	2	2	1	41	15	2		0
CDS/locus_tag=FG28_RS02165	CDS/locus_tag=FG28_RS02165	FG28_RS02165	FG28_RS02165	WP_156102179.1	OmpA family protein	0	1	8	8	3	2	2	8	6	6	3	2	2					1	13	10	15	8	7			1	5	8	1	1	1					2	3	10	7	1				0
CDS/locus_tag=FG28_RS02170	CDS/locus_tag=FG28_RS02170	FG28_RS02170	FG28_RS02170	WP_036386056.1	TonB-dependent receptor	0	1	27	27	8	4	5	24	24	23	17	21	12	27	33	103	140	66	32	17	16	9	5							16	17	4			6	3	1	6	19	63	40	13	2	0
CDS/locus_tag=FG28_RS02175	CDS/locus_tag=FG28_RS02175	FG28_RS02175	FG28_RS02175	WP_036379541.1	tetratricopeptide repeat protein	0	1	90	90	40	30	40	86	84	81	57	69	53	280	529	333	192	134	172	128	151	110	97	4	5	7	21	15	10	32	80	105	20	14	8	7	15	14	42	61	195	179	35	0
CDS/locus_tag=FG28_RS02180	CDS/locus_tag=FG28_RS02180	FG28_RS02180	FG28_RS02180	WP_036379543.1	ATP-binding cassette domain-containing protein	0	1	14	14	10	5	7	1	2	1	9	6	7								2	4				22	1	1						1		20	6							0
CDS/locus_tag=FG28_RS02185	CDS/locus_tag=FG28_RS02185	FG28_RS02185	FG28_RS02185	WP_036379544.1	ROK family protein	0	1	10	10	4	6	6	0	0	0	7	7	5												1	7	26	10	4	4	1					7	31	7	4					0
CDS/gene=typA	CDS/gene=typA	typA	FG28_RS02190	WP_036379545.1	translational GTPase TypA	0	1	18	18	5	3	4	0	0	0	11	13	6																	6	11							1	5	21	33	5		0
CDS/locus_tag=FG28_RS02195	CDS/locus_tag=FG28_RS02195	FG28_RS02195	FG28_RS02195	WP_036379548.1	hypothetical protein	0	1	6	6	2	1	0	6	6	6	2	1	2	5	6				1		4	4	26	2			1							5										0
CDS/gene=kdsA	CDS/gene=kdsA	kdsA	FG28_RS02200	WP_036379549.1	3-deoxy-8-phosphooctulonate synthase	0	1	14	14	13	8	12	0	0	0	8	8	9												1	45	41	23	9	8	3	2		1		13	26	8	2					0
CDS/locus_tag=FG28_RS02210	CDS/locus_tag=FG28_RS02210	FG28_RS02210	FG28_RS02210	WP_036379552.1	DUF4198 domain-containing protein	0	1	6	6	2	1	2	4	4	5	0	0	0									15	6		1	5																		0
CDS/locus_tag=FG28_RS02235	CDS/locus_tag=FG28_RS02235	FG28_RS02235	FG28_RS02235	WP_036386057.1	PHP domain-containing protein	0	1	19	19	8	4	6	12	14	13	5	3	5	1	1	1	1	4	48	39	7	1	1				1	24	2	2	1	1					1	8	9					0
CDS/locus_tag=FG28_RS02245	CDS/locus_tag=FG28_RS02245	FG28_RS02245	FG28_RS02245	WP_036379565.1	alanine dehydrogenase	0	1	8	8	4	5	6	0	0	0	3	2	5														2	8	11	9	3	1				1	2	2	8	9				0
CDS/locus_tag=FG28_RS02275	CDS/locus_tag=FG28_RS02275	FG28_RS02275	FG28_RS02275	WP_036379572.1	PQQ-binding-like beta-propeller repeat protein	0	1	18	18	4	2	3	16	14	14	0	1	0	10	8	36	39	7	3	4	2	1	1							7	6	3								1				0
CDS/locus_tag=FG28_RS02280	CDS/locus_tag=FG28_RS02280	FG28_RS02280	FG28_RS02280	WP_156102181.1	DUF1080 domain-containing protein	0	1	11	11	2	0	0	0	3	0	11	11	10							4							3	2									10	41	24	2				0
CDS/locus_tag=FG28_RS02290	CDS/locus_tag=FG28_RS02290	FG28_RS02290	FG28_RS02290	WP_036379575.1	glycoside hydrolase family 5 protein	CAZyme, single-domain, contains GH5_26	1	36	36	15	15	13	30	33	29	9	8	8	6	8	7	11	16	47	186	106	47	37	2	1	6	40	52	23	13	12	3	2	1			12	28	11	3	1			0
CDS/locus_tag=FG28_RS02295	CDS/locus_tag=FG28_RS02295	FG28_RS02295	FG28_RS02295	WP_036379578.1	glycoside hydrolase family 27 protein	CAZyme, single-domain, contains GH27 *	1	21	21	9	8	8	19	20	20	5	5	5	25	15	16	19	45	145	69	41	29	35	2	3	2	13	37	23	16	13	8	7					14	18	6	3	1		0
CDS/locus_tag=FG28_RS02300	CDS/locus_tag=FG28_RS02300	FG28_RS02300	FG28_RS02300	WP_036379580.1	Na+:solute symporter	0	1	5	5	0	0	0	0	0	0	4	5	4																									11	19	6	3	2		0
CDS/locus_tag=FG28_RS02305	CDS/locus_tag=FG28_RS02305	FG28_RS02305	FG28_RS02305	WP_036379583.1	hypothetical protein	0	1	13	13	8	12	10	0	0	0	8	6	8													1	4	12	33	30	27	16	1					3	19	13	2			0
CDS/locus_tag=FG28_RS02310	CDS/locus_tag=FG28_RS02310	FG28_RS02310	FG28_RS02310	WP_036379585.1	beta-mannosidase	CAZyme, single-domain, contains GH26	1	9	9	0	1	1	9	7	5	2	3	2	6	2	4	18	10	10	7	10	13	12						1	2				3	1			1	3	4				0
CDS/gene=mgrA	CDS/gene=mgrA	mgrA	FG28_RS02315	WP_036379587.1	L-glyceraldehyde 3-phosphate reductase	0	1	16	16	8	1	8	1	0	1	13	16	11								1	1		1	1	22	17	11	3	1	1			3		31	40	53	15	1				0
CDS/locus_tag=FG28_RS02320	CDS/locus_tag=FG28_RS02320	FG28_RS02320	FG28_RS02320	WP_051947155.1	SGNH/GDSL hydrolase family protein	CAZyme, single-domain, contains CE2	1	19	19	1	2	3	1	0	1	17	19	13						2							1		3	3	1	2	2						50	59	16	2			0
CDS/locus_tag=FG28_RS02325	CDS/locus_tag=FG28_RS02325	FG28_RS02325	FG28_RS02325	WP_081894474.1	AraC family transcriptional regulator	Transcription factor, AraC family contains 1 AraC_binding,2 HTH_AraC	1	14	14	6	5	6	0	0	0	12	13	10													4	17	6	1		1			8	5	13	37	20	5			1		0
CDS/locus_tag=FG28_RS02330	CDS/locus_tag=FG28_RS02330	FG28_RS02330	FG28_RS02330	WP_036379590.1	N-acylglucosamine 2-epimerase	0	1	19	19	1	1	2	0	2	1	13	17	10			2	2	3											4	2					1	2	3	4	54	39	11			0
CDS/locus_tag=FG28_RS02335	CDS/locus_tag=FG28_RS02335	FG28_RS02335	FG28_RS02335	WP_036379592.1	glycoside hydrolase	CAZyme, single-domain, contains GH9 *	1	55	55	38	34	32	51	50	49	28	22	28	139	193	310	124	77	68	34	50	49	31	2	3	9	11	7	16	51	157	80	43					2	6	11	93	33	2	0
CDS/locus_tag=FG28_RS02340	CDS/locus_tag=FG28_RS02340	FG28_RS02340	FG28_RS02340	WP_036379595.1	hypothetical protein	CAZyme, single-domain, contains GH26	1	31	31	24	24	20	25	25	24	15	16	16	5	2	3	3	13	43	108	74	43	20			18	25	121	61	29	21	4	1			1	18	49	40	13	12	4		0
CDS/locus_tag=FG28_RS02345	CDS/locus_tag=FG28_RS02345	FG28_RS02345	FG28_RS02345	WP_036379598.1	hypothetical protein	*	1	42	42	38	35	28	23	21	19	20	24	19	11	13	79	40	15	4	4	3	1		7	2	7	3	5	17	80	184	97	32	3	1		4	9	21	64	81	19	6	0
CDS/locus_tag=FG28_RS02350	CDS/locus_tag=FG28_RS02350	FG28_RS02350	FG28_RS02350	WP_156102182.1	glycosidase	CAZyme, single-domain, contains GH130	1	20	20	13	15	14	8	6	6	16	14	15				1	16	21	1	4	2	3	7	1	15	8	13	47	35	26	23	13	2	2	3	5	11	48	32	11	9	2	0
CDS/locus_tag=FG28_RS02355	CDS/locus_tag=FG28_RS02355	FG28_RS02355	FG28_RS02355	WP_081894189.1	hypothetical protein	CAZyme, single-domain, contains GH26	1	17	17	1	4	4	8	13	11	11	15	4			1	8	16	29	4	9	4	4			2	1	1	8	1					1	5	9	17	36	17	1			0
CDS/locus_tag=FG28_RS02360	CDS/locus_tag=FG28_RS02360	FG28_RS02360	FG28_RS02360	WP_036379603.1	VCBS repeat-containing protein	*	1	2	2	1	0	0	0	0	0	1	0	0																	1	1											1		0
CDS/locus_tag=FG28_RS02365	CDS/locus_tag=FG28_RS02365	FG28_RS02365	FG28_RS02365	WP_036379605.1	RagB/SusD family nutrient uptake outer membrane protein	SusD-like	1	26	26	14	8	11	19	18	18	23	19	17	82	54	71	109	101	93	85	114	105	121	5	14	15	23	17	19	42	34	17	3	14	25	25	41	38	44	123	68	33	15	0
CDS/locus_tag=FG28_RS02370	CDS/locus_tag=FG28_RS02370	FG28_RS02370	FG28_RS02370	WP_036379608.1	TonB-dependent receptor	SusC-like	1	48	48	15	13	16	29	26	31	41	43	34	22	100	56	19	2	6	2	1	1	11	3						5	27	48	12	39	22	6	11	21	23	43	125	186	92	0
CDS/locus_tag=FG28_RS02375	CDS/locus_tag=FG28_RS02375	FG28_RS02375	FG28_RS02375	WP_081894191.1	hybrid sensor histidine kinase/response regulator transcription factor	Histidine kinase, Hybrid contains 1 HisKA,1 HATPase_c,1 Response_reg,2 HTH_AraC	1	7	7	0	0	0	0	0	0	6	2	3																												3	12		0
CDS/locus_tag=FG28_RS02390	CDS/locus_tag=FG28_RS02390	FG28_RS02390	FG28_RS02390	WP_036379614.1	RagB/SusD family nutrient uptake outer membrane protein	SusD-like	1	3	3	0	0	0	3	1	1	0	0	0				2			2	2	1																						0
CDS/locus_tag=FG28_RS02395	CDS/locus_tag=FG28_RS02395	FG28_RS02395	FG28_RS02395	WP_036379616.1	Gfo/Idh/MocA family oxidoreductase	CAZyme, single-domain, contains GH109 **	1	18	18	0	2	1	11	13	13	0	0	0			1	17	47	8	9	2	1							3															0
CDS/locus_tag=FG28_RS02405	CDS/locus_tag=FG28_RS02405	FG28_RS02405	FG28_RS02405	WP_036379621.1	TolB family protein	0	1	3	3	2	0	0	0	1	0	0	0	0				1													2														0
CDS/locus_tag=FG28_RS02410	CDS/locus_tag=FG28_RS02410	FG28_RS02410	FG28_RS02410	WP_081894193.1	ThuA domain-containing protein	0	1	6	6	2	0	1	6	5	6	1	3	1	2							37	23	7		1	2	2									1	4							0
CDS/locus_tag=FG28_RS02415	CDS/locus_tag=FG28_RS02415	FG28_RS02415	FG28_RS02415	WP_036386068.1	sugar phosphate isomerase/epimerase	0	1	9	9	1	3	1	1	2	0	5	8	5						1		2						5										18	7	1					0
CDS/locus_tag=FG28_RS02420	CDS/locus_tag=FG28_RS02420	FG28_RS02420	FG28_RS02420	WP_051947159.1	hypothetical protein	0	1	17	17	14	11	11	6	9	8	5	10	7				6	17	5	3			4			2	1	5	25	32	16	3						6	15	9	1	1		0
CDS/locus_tag=FG28_RS02425	CDS/locus_tag=FG28_RS02425	FG28_RS02425	FG28_RS02425	WP_036379623.1	TIM barrel protein	0	1	27	27	21	15	14	19	17	19	13	12	13	20	17	6	8	20	38	95	57	43	46	7	5	24	72	80	36	34	25	13	2			5	25	37	23	8	3	3		0
CDS/locus_tag=FG28_RS02430	CDS/locus_tag=FG28_RS02430	FG28_RS02430	FG28_RS02430	WP_036386072.1	GMC family oxidoreductase	*	1	31	31	16	11	14	3	2	2	27	27	23			6	3							2		2	3	3	3	35	40	14	4	1	10	8	13	17	31	95	71	20	2	0
CDS/locus_tag=FG28_RS02435	CDS/locus_tag=FG28_RS02435	FG28_RS02435	FG28_RS02435	WP_036379625.1	gluconate 2-dehydrogenase subunit 3 family protein	0	1	6	6	3	2	3	0	0	0	6	6	5												2	8	7	7		1	1			1		9	29	19	6	1				0
CDS/locus_tag=FG28_RS02445	CDS/locus_tag=FG28_RS02445	FG28_RS02445	FG28_RS02445	WP_051947553.1	sialate O-acetylesterase	*	1	8	8	0	1	2	7	6	2	7	8	6	2	1	1	11	11	5	2	2								3										19	16	4	1		0
CDS/locus_tag=FG28_RS02465	CDS/locus_tag=FG28_RS02465	FG28_RS02465	FG28_RS02465	WP_036379634.1	HipA domain-containing protein	0	1	6	6	6	3	4	0	0	0	3	4	3														13	6	1								7	3	1					0
CDS/locus_tag=FG28_RS02475	CDS/locus_tag=FG28_RS02475	FG28_RS02475	FG28_RS02475	WP_156102184.1	hypothetical protein	0	1	2	2	0	0	0	2	1	2	0	1	1								5	2	1													1	1							0
CDS/locus_tag=FG28_RS02480	CDS/locus_tag=FG28_RS02480	FG28_RS02480	FG28_RS02480	WP_156102185.1	hypothetical protein	0	1	6	6	1	0	1	2	1	2	0	2	1			2	4	1				1			1	1	2													2	2			0
CDS/locus_tag=FG28_RS02500	CDS/locus_tag=FG28_RS02500	FG28_RS02500	FG28_RS02500	WP_036379644.1	efflux RND transporter periplasmic adaptor subunit	0	1	12	12	0	0	0	0	0	1	10	8	8								1																1	1	25	12				0
CDS/locus_tag=FG28_RS02505	CDS/locus_tag=FG28_RS02505	FG28_RS02505	FG28_RS02505	WP_036386077.1	efflux RND transporter permease subunit	0	1	11	11	0	0	0	0	0	0	11	9	7																											1	3	27		0
CDS/locus_tag=FG28_RS02510	CDS/locus_tag=FG28_RS02510	FG28_RS02510	FG28_RS02510	WP_036379646.1	glycosyl hydrolase	CAZyme, single-domain, contains GH74	1	52	52	12	11	12	47	46	48	12	17	7	68	226	78	31	22	6	6	9	5	6						1	3	15	37	8								13	37	4	0
CDS/locus_tag=FG28_RS02530	CDS/locus_tag=FG28_RS02530	FG28_RS02530	FG28_RS02530	WP_036379656.1	hypothetical protein	0	1	6	6	4	2	3	6	5	6	0	0	0								1	25	5			9	1																	0
CDS/locus_tag=FG28_RS02535	CDS/locus_tag=FG28_RS02535	FG28_RS02535	FG28_RS02535	WP_036379659.1	SusD/RagB family nutrient-binding outer membrane lipoprotein	SusD-like	1	4	4	0	0	0	3	4	3	1	2	2				4	9	9	3																			2	4				0
CDS/locus_tag=FG28_RS02540	CDS/locus_tag=FG28_RS02540	FG28_RS02540	FG28_RS02540	WP_036379661.1	SusC/RagA family TonB-linked outer membrane protein	SusC-like	1	11	11	0	0	0	0	0	0	5	11	2																												4	16		0
CDS/locus_tag=FG28_RS02545	CDS/locus_tag=FG28_RS02545	FG28_RS02545	FG28_RS02545	WP_036386079.1	hypothetical protein	0	1	12	12	0	0	0	0	0	0	11	11	12																					2			1	25	19	5				0
CDS/locus_tag=FG28_RS02550	CDS/locus_tag=FG28_RS02550	FG28_RS02550	FG28_RS02550	WP_036379662.1	sodium/solute symporter	0	1	3	3	0	0	0	0	0	0	2	2	2																									4	4	1	1			0
CDS/locus_tag=FG28_RS02555	CDS/locus_tag=FG28_RS02555	FG28_RS02555	FG28_RS02555	WP_156102187.1	galactose-1-epimerase	0	1	15	15	7	5	4	0	2	1	13	13	9					2	3									13	6								2	18	42	11	4			0
CDS/gene=araA	CDS/gene=araA	araA	FG28_RS02560	WP_036379665.1	L-arabinose isomerase	0	1	11	11	7	4	6	0	0	0	8	2	5																8	16	5								2	23	1			0
CDS/locus_tag=FG28_RS02570	CDS/locus_tag=FG28_RS02570	FG28_RS02570	FG28_RS02570	WP_036379669.1	ribulokinase	0	1	9	9	9	6	8	0	1	0	2	3	2				1												1	23	6	3								7				0
CDS/locus_tag=FG28_RS02575	CDS/locus_tag=FG28_RS02575	FG28_RS02575	FG28_RS02575	WP_156102340.1	alpha-L-arabinofuranosidase	CAZyme, single-domain, contains GH51	1	8	8	0	0	0	0	0	0	6	5	5																											1	18	1		0
CDS/locus_tag=FG28_RS02580	CDS/locus_tag=FG28_RS02580	FG28_RS02580	FG28_RS02580	WP_036379675.1	glycoside hydrolase family 127 protein	CAZyme, single-domain, contains GH127	1	16	16	2	2	1	1	1	1	13	12	11					1	1	9	7	1				1	5	2	1								4	3	1	4	43	5		0
CDS/locus_tag=FG28_RS02585	CDS/locus_tag=FG28_RS02585	FG28_RS02585	FG28_RS02585	WP_036386081.1	alpha-N-arabinofuranosidase	CAZyme, single-domain, contains GH51	1	14	14	7	8	11	7	9	8	2	1	2	1	4	9	33	10	12	3	2	3							21	22	14	1						3	2	4				0
CDS/locus_tag=FG28_RS02590	CDS/locus_tag=FG28_RS02590	FG28_RS02590	FG28_RS02590	WP_036386082.1	NUDIX domain-containing protein	0	1	17	17	13	7	14	2	0	2	6	8	6								2	2	4			43	23	12	5	3	1			1	1	14	12	3	2					0
CDS/locus_tag=FG28_RS02595	CDS/locus_tag=FG28_RS02595	FG28_RS02595	FG28_RS02595	WP_156102341.1	hypothetical protein	0	1	43	43	15	10	10	35	37	36	4	4	5	24	90	97	25	14	14	5	6	2	3							5	36	10	2			1	1	1	1		9	6		0
CDS/locus_tag=FG28_RS02600	CDS/locus_tag=FG28_RS02600	FG28_RS02600	FG28_RS02600	WP_036379679.1	DUF885 family protein	0	1	36	36	18	19	15	28	27	31	20	17	22	52	21	82	79	24	19	9	6	12	7						4	57	44	10	2						4	47	25	7		0
CDS/locus_tag=FG28_RS02605	CDS/locus_tag=FG28_RS02605	FG28_RS02605	FG28_RS02605	WP_036379681.1	hypothetical protein	CAZyme, single-domain, contains GH146	1	36	36	22	25	20	24	25	24	19	20	9	25	82	17	6	1	7											8	26	87	17								8	57	4	0
CDS/locus_tag=FG28_RS02610	CDS/locus_tag=FG28_RS02610	FG28_RS02610	FG28_RS02610	WP_036379683.1	S9 family peptidase	*	1	27	27	12	10	11	21	17	19	18	18	14	8	19	60	8	5											1	5	36	8	1						3	9	57	5		0
CDS/locus_tag=FG28_RS02615	CDS/locus_tag=FG28_RS02615	FG28_RS02615	FG28_RS02615	WP_036379685.1	FAD-dependent oxidoreductase	0	1	5	5	0	0	0	0	0	0	2	5	1																									2	5	2				0
CDS/locus_tag=FG28_RS02620	CDS/locus_tag=FG28_RS02620	FG28_RS02620	FG28_RS02620	WP_036379688.1	4-hydroxyproline epimerase	0	1	8	8	7	6	6	1	0	1	2	0	3							2							6	15	2	2	1							2	4					0
CDS/locus_tag=FG28_RS02625	CDS/locus_tag=FG28_RS02625	FG28_RS02625	FG28_RS02625	WP_081894197.1	dihydrodipicolinate synthase family protein	0	1	4	4	1	1	2	1	1	0	1	0	1								2					1	4	1									1	1						0
CDS/locus_tag=FG28_RS02645	CDS/locus_tag=FG28_RS02645	FG28_RS02645	FG28_RS02645	WP_036379699.1	M13 family metallopeptidase	0	1	18	18	5	5	5	15	13	16	0	0	0	3	7	48	25	8	11	1											14	1	1											0
CDS/locus_tag=FG28_RS02660	CDS/locus_tag=FG28_RS02660	FG28_RS02660	FG28_RS02660	WP_036379706.1	response regulator	Response regulator, LytTR family contains 1 Response_reg,1 LytTR	1	6	6	4	3	2	0	0	0	5	5	3													9	1	1								8	9	2						0
CDS/locus_tag=FG28_RS02685	CDS/locus_tag=FG28_RS02685	FG28_RS02685	FG28_RS02685	WP_036379715.1	aldose epimerase	0	1	10	10	10	5	6	0	0	0	3	0	3													22	6	6	2	2						6	1							0
CDS/locus_tag=FG28_RS02690	CDS/locus_tag=FG28_RS02690	FG28_RS02690	FG28_RS02690	WP_036379717.1	M20/M25/M40 family metallo-hydrolase	0	1	17	17	6	14	13	9	8	6	7	12	8				9	21	6		1							2	34	12	9	4					3	6	24	10	3			0
CDS/locus_tag=FG28_RS02695	CDS/locus_tag=FG28_RS02695	FG28_RS02695	FG28_RS02695	WP_036379719.1	cysteine synthase family protein	0	1	13	13	10	8	7	0	0	0	5	3	6													1	3	34	7	2	2							10	9					0
CDS/locus_tag=FG28_RS02700	CDS/locus_tag=FG28_RS02700	FG28_RS02700	FG28_RS02700	WP_036379722.1	ABC transporter permease	0	1	3	3	0	0	0	0	0	0	2	3	1																									1	5	2				0
CDS/locus_tag=FG28_RS02705	CDS/locus_tag=FG28_RS02705	FG28_RS02705	FG28_RS02705	WP_036379723.1	DUF1343 domain-containing protein	0	1	10	10	0	2	2	7	7	6	5	5	4				1	11	17	2	2								4										9	5				0
CDS/locus_tag=FG28_RS02715	CDS/locus_tag=FG28_RS02715	FG28_RS02715	FG28_RS02715	WP_036379728.1	YkgJ family cysteine cluster protein	0	1	2	2	1	1	1	0	0	0	0	0	1														2	2	2					1										1
CDS/locus_tag=FG28_RS02720	CDS/locus_tag=FG28_RS02720	FG28_RS02720	FG28_RS02720	WP_036379730.1	class I SAM-dependent methyltransferase	0	1	2	2	2	2	1	0	0	0	0	0	0													6																		0
CDS/locus_tag=FG28_RS02725	CDS/locus_tag=FG28_RS02725	FG28_RS02725	FG28_RS02725	WP_036379732.1	hypothetical protein	0	1	6	6	1	0	0	5	5	5	4	4	3	1				1	4	7	23	33	30		1	1	1									3	8	7	1					0
CDS/locus_tag=FG28_RS02730	CDS/locus_tag=FG28_RS02730	FG28_RS02730	FG28_RS02730	WP_036379734.1	7-carboxy-7-deazaguanine synthase QueE	0	1	5	5	4	0	3	0	0	0	0	0	0												1	8																		0
CDS/locus_tag=FG28_RS02735	CDS/locus_tag=FG28_RS02735	FG28_RS02735	FG28_RS02735	WP_036379736.1	endoribonuclease L-PSP	0	1	4	4	3	3	2	4	4	4	0	1	1	5					1			1	28	14										1	1									0
CDS/locus_tag=FG28_RS02740	CDS/locus_tag=FG28_RS02740	FG28_RS02740	FG28_RS02740	WP_036379738.1	DUF853 family protein	0	1	23	23	18	13	15	0	0	0	19	21	17													1	2	2	10	50	21	4	1		1	7	10	15	43	59	21	7		0
CDS/locus_tag=FG28_RS02745	CDS/locus_tag=FG28_RS02745	FG28_RS02745	FG28_RS02745	WP_036379740.1	hypothetical protein	0	1	3	3	1	0	1	0	0	0	3	3	1												1	1								3	9									0
CDS/locus_tag=FG28_RS02750	CDS/locus_tag=FG28_RS02750	FG28_RS02750	FG28_RS02750	WP_036379742.1	DUF4440 domain-containing protein	0	1	8	8	5	5	3	8	6	8	0	0	0	5									26	11	3	1	1																	0
CDS/locus_tag=FG28_RS02755	CDS/locus_tag=FG28_RS02755	FG28_RS02755	FG28_RS02755	WP_036379745.1	helix-turn-helix transcriptional regulator	Transcription factor, HxlR family contains 1 HxlR	1	3	3	1	0	1	0	0	0	3	1	1											2										6	1									0
CDS/gene=folD	CDS/gene=folD	folD	FG28_RS02775	WP_036379755.1	bifunctional methylenetetrahydrofolate dehydrogenase/methenyltetrahydrofolate cyclohydrolase FolD	0	1	10	10	6	6	6	4	3	4	1	2	5						1	12	1						7	19	4	4	3	1						3	6					0
CDS/locus_tag=FG28_RS02780	CDS/locus_tag=FG28_RS02780	FG28_RS02780	FG28_RS02780	WP_036379756.1	signal recognition particle protein	0	1	22	22	1	3	5	0	1	0	17	17	16								1							1	8	4	2	1	2	3		4	6	12	66	45	8	2		0
CDS/locus_tag=FG28_RS02785	CDS/locus_tag=FG28_RS02785	FG28_RS02785	FG28_RS02785	WP_036379758.1	hypothetical protein	0	1	20	20	4	1	1	19	20	19	2	5	4	65	36	40	92	88	107	84	95	82	72		6	4	5	5	5	4	1				1	1	2	2	5	6	5	1		0
CDS/locus_tag=FG28_RS02790	CDS/locus_tag=FG28_RS02790	FG28_RS02790	FG28_RS02790	WP_036379760.1	sigma-70 family RNA polymerase sigma factor	Sigma factor, Ecf family contains 1 Sigma70_r2,1 Sigma70_r4	1	3	3	1	1	1	0	0	0	2	2	3											3										7	1									0
CDS/locus_tag=FG28_RS02795	CDS/locus_tag=FG28_RS02795	FG28_RS02795	FG28_RS02795	WP_036379762.1	FecR family protein	0	1	4	4	0	0	0	0	0	0	4	3	1																					2	7									0
CDS/locus_tag=FG28_RS02800	CDS/locus_tag=FG28_RS02800	FG28_RS02800	FG28_RS02800	WP_036379765.1	TonB-dependent receptor plug domain-containing protein	putative SusC-like *	1	18	18	0	0	0	12	15	13	9	10	8	6	31	28	2																								18	9	2	0
CDS/locus_tag=FG28_RS02810	CDS/locus_tag=FG28_RS02810	FG28_RS02810	FG28_RS02810	WP_036379768.1	arginine--tRNA ligase	0	1	30	30	10	3	6	0	0	0	22	24	16																1	3	20	4	1						4	22	77	9	5	0
CDS/locus_tag=FG28_RS02815	CDS/locus_tag=FG28_RS02815	FG28_RS02815	FG28_RS02815	WP_036379770.1	hypothetical protein	0	1	2	2	0	0	0	0	1	0	1	1	1						1															3										0
CDS/locus_tag=FG28_RS02825	CDS/locus_tag=FG28_RS02825	FG28_RS02825	FG28_RS02825	WP_036379775.1	hypothetical protein	0	1	16	16	8	7	8	2	1	4	12	10	12			1	6	1												27	8	2						1	5	37	10			0
CDS/locus_tag=FG28_RS02835	CDS/locus_tag=FG28_RS02835	FG28_RS02835	FG28_RS02835	WP_036379780.1	AAA family ATPase	0	1	24	24	18	11	10	0	0	0	13	18	16											2			1			44	26	7	1						7	40	21	2		0
CDS/locus_tag=FG28_RS02845	CDS/locus_tag=FG28_RS02845	FG28_RS02845	FG28_RS02845	WP_036379783.1	amidinotransferase	0	1	6	6	4	3	1	0	1	0	1	2	1									1					8	5	4	1							3	1	1					0
CDS/locus_tag=FG28_RS02850	CDS/locus_tag=FG28_RS02850	FG28_RS02850	FG28_RS02850	WP_036379785.1	hypothetical protein	0	1	6	6	2	4	3	0	0	1	0	2	2					1						1		1	8	2	2		2	1					2	2	2					0
CDS/locus_tag=FG28_RS02860	CDS/locus_tag=FG28_RS02860	FG28_RS02860	FG28_RS02860	WP_036379789.1	citrate synthase	0	1	44	44	25	31	30	38	39	38	27	26	21	37	36	45	101	147	83	66	80	51	56	11	24	20	23	22	94	83	68	48	21	4	2	3	1	14	74	52	16	10	1	0
CDS/locus_tag=FG28_RS02865	CDS/locus_tag=FG28_RS02865	FG28_RS02865	FG28_RS02865	WP_036379791.1	glycosyltransferase	CAZyme, single-domain, contains GT5	1	19	19	13	15	14	0	0	0	9	10	8													1			3	61	34	6							1	36	13	1		0
CDS/locus_tag=FG28_RS02870	CDS/locus_tag=FG28_RS02870	FG28_RS02870	FG28_RS02870	WP_036379793.1	phosphopyruvate hydratase	0	1	23	23	19	14	15	3	3	3	19	19	18				6	9	6	2	1			3	3	6	2	8	54	77	55	36	21	1	2	8	11	19	85	77	20	9	3	0
CDS/gene=carA	CDS/gene=carA	carA	FG28_RS02875	WP_036379795.1	glutamine-hydrolyzing carbamoyl-phosphate synthase small subunit	0	1	10	10	5	5	6	1	0	1	10	7	10						2							1	1	20	4	2	2					1	5	22	21	1				0
CDS/gene=rplQ	CDS/gene=rplQ	rplQ	FG28_RS02880	WP_036379797.1	50S ribosomal protein L17	0	1	11	11	2	0	0	1	0	0	8	11	5										1		1	2								6	21	16	11	2			2	1		0
CDS/locus_tag=FG28_RS02885	CDS/locus_tag=FG28_RS02885	FG28_RS02885	FG28_RS02885	WP_036379800.1	DNA-directed RNA polymerase subunit alpha	0	1	29	29	22	22	23	9	4	5	24	24	22					2	18	1	9	3	6	5	13	21	23	93	57	53	40	48	16	3		12	22	104	101	27	13	11		0
CDS/gene=rpsD	CDS/gene=rpsD	rpsD	FG28_RS02890	WP_036379802.1	30S ribosomal protein S4	0	1	17	17	6	1	4	1	0	1	16	9	13										2	4	8	4	4	1	1					20	51	5	1	1	2					0
CDS/gene=rpsK	CDS/gene=rpsK	rpsK	FG28_RS02895	WP_036379804.1	30S ribosomal protein S11	0	1	2	2	0	0	0	0	0	0	2	0	0																					2										0
CDS/gene=rpsM	CDS/gene=rpsM	rpsM	FG28_RS02900	WP_036379807.1	30S ribosomal protein S13	0	1	10	10	8	2	2	2	0	1	9	6	4						1				2	10	1	2	1							20	3	1								0
CDS/gene=infA	CDS/gene=infA	infA	FG28_RS02905	WP_014031991.1	translation initiation factor IF-1	0	1	2	2	2	2	1	1	1	1	1	1	1										3	8										4										0
CDS/gene=secY	CDS/gene=secY	secY	FG28_RS02910	WP_036379813.1	preprotein translocase subunit SecY	0	1	7	7	0	0	0	0	0	0	6	6	4																							5	23	15	8	8	1	1		0
CDS/gene=rplO	CDS/gene=rplO	rplO	FG28_RS02915	WP_036379815.1	50S ribosomal protein L15	0	1	10	10	3	0	2	2	0	2	9	3	4										4	7										25	3									0
CDS/gene=rpsE	CDS/gene=rpsE	rpsE	FG28_RS02925	WP_036379820.1	30S ribosomal protein S5	0	1	10	10	6	3	6	2	0	2	8	9	7										4	17	2			1						47	8	4	1	4	1	1				0
CDS/gene=rplR	CDS/gene=rplR	rplR	FG28_RS02930	WP_036379822.1	50S ribosomal protein L18	0	1	10	10	0	0	1	1	0	0	8	2	1										1						1					14					1					0
CDS/gene=rplF	CDS/gene=rplF	rplF	FG28_RS02935	WP_036379825.1	50S ribosomal protein L6	0	1	12	12	4	3	6	1	0	1	11	3	5										2	13	1									19	2									0
CDS/gene=rpsH	CDS/gene=rpsH	rpsH	FG28_RS02940	WP_036379827.1	30S ribosomal protein S8	0	1	11	11	6	5	7	6	5	4	10	7	4								1		18	26	2	4	1	2	1	4	3	2		30	11	4		1	2	1	1			0
CDS/gene=rpsN	CDS/gene=rpsN	rpsN	FG28_RS02945	WP_036379829.1	30S ribosomal protein S14	0	1	4	4	0	1	0	0	0	0	4	2	2											1										9										0
CDS/gene=rplE	CDS/gene=rplE	rplE	FG28_RS02950	WP_036379832.1	50S ribosomal protein L5	0	1	15	15	7	4	5	4	2	3	12	9	7	2	1		2		2		3		8	18	3	1			1			2	2	40	9						1		1	0
CDS/gene=rplN	CDS/gene=rplN	rplN	FG28_RS02960	WP_036379836.1	50S ribosomal protein L14	0	1	6	6	1	0	2	2	1	1	4	3	3										4	3										11	1			1						0
CDS/gene=rpsQ	CDS/gene=rpsQ	rpsQ	FG28_RS02965	WP_014032003.1	30S ribosomal protein S17	0	1	6	6	1	0	2	0	0	0	5	4	4											3										16	1	1								0
CDS/gene=rplP	CDS/gene=rplP	rplP	FG28_RS02975	WP_036379840.1	50S ribosomal protein L16	0	1	5	5	0	0	0	1	0	1	3	4	0										2											11										0
CDS/gene=rpsC	CDS/gene=rpsC	rpsC	FG28_RS02980	WP_036379843.1	30S ribosomal protein S3	0	1	10	10	0	0	0	0	1	0	7	7	4									1												3	8	13								0
CDS/gene=rplV	CDS/gene=rplV	rplV	FG28_RS02985	WP_036379846.1	50S ribosomal protein L22	0	1	8	8	1	0	0	1	0	0	6	6	2										1	1										16	1									0
CDS/gene=rpsS	CDS/gene=rpsS	rpsS	FG28_RS02990	WP_036379848.1	30S ribosomal protein S19	0	1	2	2	0	0	0	0	0	0	2	1	0																					3										1
CDS/gene=rplB	CDS/gene=rplB	rplB	FG28_RS02995	WP_036379850.1	50S ribosomal protein L2	0	1	15	15	6	6	5	1	0	1	11	12	11								2					1	20	8	2	1					2	5	44	22	9	3	2			0
CDS/gene=rplD	CDS/gene=rplD	rplD	FG28_RS03005	WP_036379855.1	50S ribosomal protein L4	0	1	6	6	2	1	2	1	0	1	6	3	3									2	1	5	2									6	9	5								0
CDS/gene=rplC	CDS/gene=rplC	rplC	FG28_RS03010	WP_036379857.1	50S ribosomal protein L3	0	1	17	17	4	2	1	2	4	2	13	5	6							1	2	5	2	7										16	22	16	1	3	1	2	2			0
CDS/gene=rpsJ	CDS/gene=rpsJ	rpsJ	FG28_RS03015	WP_007094989.1	30S ribosomal protein S10	0	1	4	4	1	1	1	0	0	0	4	1	1											3										6	1									0
CDS/gene=fusA	CDS/gene=fusA	fusA	FG28_RS03020	WP_036379860.1	elongation factor G	0	1	48	48	37	34	40	10	5	5	38	43	34	3	5	14	6	1				1		6	2	28	27	21	35	89	251	151	33	13	11	12	23	26	53	97	273	122	43	0
CDS/gene=rpsG	CDS/gene=rpsG	rpsG	FG28_RS03025	WP_036379861.1	30S ribosomal protein S7	0	1	10	10	1	0	1	1	0	2	7	5	2			1							2	2										19	1									0
CDS/locus_tag=FG28_RS03030	CDS/locus_tag=FG28_RS03030	FG28_RS03030	FG28_RS03030	WP_013305196.1	30S ribosomal protein S12	0	1	4	4	2	2	1	1	1	0	4	2	2										2	5	1									7	5	3	2		1	1		1	1	0
CDS/locus_tag=FG28_RS03035	CDS/locus_tag=FG28_RS03035	FG28_RS03035	FG28_RS03035	WP_036379862.1	hypothetical protein	0	1	5	5	1	1	0	1	1	0	4	5	3	2													2									3	13	2						0
CDS/locus_tag=FG28_RS03040	CDS/locus_tag=FG28_RS03040	FG28_RS03040	FG28_RS03040	WP_036379863.1	hypothetical protein	0	1	7	5	2	0	1	1	1	1	4	4	2	2				1	1	2	2	1	1			2		1	1							10	7							0
CDS/locus_tag=FG28_RS03045	CDS/locus_tag=FG28_RS03045	FG28_RS03045	FG28_RS03045	WP_156102189.1	hypothetical protein	0	1	16	16	12	14	12	12	13	12	9	13	12	2	2	2	1	3	6	9	99	58	35	2	5	62	98	39	19	18	20	9	1	3	4	30	61	19	9	6	2	1		0
CDS/locus_tag=FG28_RS03050	CDS/locus_tag=FG28_RS03050	FG28_RS03050	FG28_RS03050	WP_036379865.1	hypothetical protein	0	1	12	9	5	2	4	0	0	0	5	8	6													21	4	1	1							19	29	4	1					0
CDS/locus_tag=FG28_RS03055	CDS/locus_tag=FG28_RS03055	FG28_RS03055	FG28_RS03055	WP_036379867.1	hypothetical protein	0	1	2	2	0	1	1	0	0	0	1	2	1														2	1									3	1						0
CDS/locus_tag=FG28_RS03060	CDS/locus_tag=FG28_RS03060	FG28_RS03060	FG28_RS03060	WP_036379869.1	SusC/RagA family TonB-linked outer membrane protein	SusC-like	1	47	47	13	12	17	30	30	25	38	40	35	30	101	57	15	3	7	3	4	2	2							4	12	45	17	21	23	7	12	10	20	55	92	183	110	0
CDS/locus_tag=FG28_RS03065;CDS/locus_tag=FG28_RS01940	CDS/locus_tag=FG28_RS03065	FG28_RS03065	FG28_RS03065	WP_036386087.1	SusD/RagB family nutrient-binding outer membrane lipoprotein	SusD-like	2	14	14	7	9	9	10	9	10	11	14	10	14	13	35	41	35	38	37	33	29	24		1			3	2	30	26	10	4	5	10	11	16	18	19	54	60	14	6	0
CDS/locus_tag=FG28_RS03070	CDS/locus_tag=FG28_RS03070	FG28_RS03070	FG28_RS03070	WP_036379870.1	hypothetical protein	0	1	4	4	2	1	2	3	3	3	3	4	4	8	12	19	17	4	6	5	5	4	2				1			3	5	2	1	1	2	1	3	6	6	7	23	7	3	0
CDS/locus_tag=FG28_RS03075	CDS/locus_tag=FG28_RS03075	FG28_RS03075	FG28_RS03075	WP_036379871.1	VCBS repeat-containing protein	0	1	4	4	0	0	0	0	1	2	1	1	0	1								1	2																			2		0
CDS/gene=rlmB	CDS/gene=rlmB	rlmB	FG28_RS03080	WP_036379873.1	23S rRNA (guanosine(2251)-2'-O)-methyltransferase RlmB	0	1	8	8	7	6	5	0	0	0	6	4	5											1	2	26	9	8	1		1				2	18	6	4	1					0
CDS/locus_tag=FG28_RS03090	CDS/locus_tag=FG28_RS03090	FG28_RS03090	FG28_RS03090	WP_036379877.1	replication-associated recombination protein A	0	1	16	16	0	2	2	0	0	0	11	14	9																4	1							2	11	36	10				0
CDS/locus_tag=FG28_RS03095	CDS/locus_tag=FG28_RS03095	FG28_RS03095	FG28_RS03095	WP_036379879.1	hypothetical protein	0	1	33	33	27	18	17	25	27	25	15	18	12	68	40	48	44	65	143	329	153	87	107	18	10	8	61	106	52	26	18	9	1		6		6	47	31	12	5	1		0
CDS/locus_tag=FG28_RS03100	CDS/locus_tag=FG28_RS03100	FG28_RS03100	FG28_RS03100	WP_036379882.1	hypothetical protein	0	1	18	18	2	0	0	18	18	18	8	9	7	29	29	52	120	70	52	37	22	14	12		2		2												18	22	2	2		0
CDS/locus_tag=FG28_RS03105	CDS/locus_tag=FG28_RS03105	FG28_RS03105	FG28_RS03105	WP_036379884.1	hypothetical protein	0	1	7	7	7	3	2	5	5	5	5	5	4	26	5	1	4	8	11	11	10	17	45	7	11	6	6	4	2					16	10	3		2	2					0
CDS/locus_tag=FG28_RS03110	CDS/locus_tag=FG28_RS03110	FG28_RS03110	FG28_RS03110	WP_036379887.1	noncanonical pyrimidine nucleotidase, YjjG family	0	1	3	3	2	0	1	0	0	0	3	1	2													3	1									8	3	1						0
CDS/locus_tag=FG28_RS03115	CDS/locus_tag=FG28_RS03115	FG28_RS03115	FG28_RS03115	WP_036379889.1	hypothetical protein	0	1	8	8	0	1	1	0	0	0	5	6	1														1			1									8	5	2	1		0
CDS/locus_tag=FG28_RS03125	CDS/locus_tag=FG28_RS03125	FG28_RS03125	FG28_RS03125	WP_036379894.1	DUF1569 domain-containing protein	0	1	5	5	1	1	0	0	0	0	4	3	1											2										10										0
CDS/locus_tag=FG28_RS03130	CDS/locus_tag=FG28_RS03130	FG28_RS03130	FG28_RS03130	WP_036379898.1	peptidoglycan synthetase	0	1	9	9	8	5	6	0	0	0	5	7	5															1	1	22	6	1					3	3	7	18	2	3		0
CDS/locus_tag=FG28_RS03140	CDS/locus_tag=FG28_RS03140	FG28_RS03140	FG28_RS03140	WP_036379900.1	SDR family oxidoreductase	0	1	14	14	14	8	11	1	2	1	8	11	10								4				1	57	29	16	2	5				1	1	19	19	2	1	2				0
CDS/locus_tag=FG28_RS03150	CDS/locus_tag=FG28_RS03150	FG28_RS03150	FG28_RS03150	WP_036379905.1	response regulator transcription factor	Response regulator, LytTR family contains 1 Response_reg,1 LytTR	1	8	8	2	2	3	0	0	0	2	5	2													5	2						1			4	5							0
CDS/locus_tag=FG28_RS03155	CDS/locus_tag=FG28_RS03155	FG28_RS03155	FG28_RS03155	WP_036386092.1	sensor histidine kinase	Phosphotransfer protein contains 1 His_kinase	1	5	5	0	0	0	0	0	0	3	4	3																									7	3					0
CDS/locus_tag=FG28_RS03165	CDS/locus_tag=FG28_RS03165	FG28_RS03165	FG28_RS03165	WP_081894201.1	S9 family peptidase	*	1	70	70	55	49	47	58	56	60	31	27	29	88	109	312	197	99	61	43	23	22	26	7	6	8	7	12	27	109	255	99	39				1		5	17	112	23	6	0
CDS/locus_tag=FG28_RS03170	CDS/locus_tag=FG28_RS03170	FG28_RS03170	FG28_RS03170	WP_036379910.1	DUF4136 domain-containing protein	0	1	5	5	0	0	0	3	3	1	2	2	2			2							6											12										0
CDS/gene=obgE	CDS/gene=obgE	obgE	FG28_RS03175	WP_036379912.1	GTPase ObgE	0	1	11	11	2	7	6	0	0	0	7	9	7														11	20	8	1	1						6	21	12	1				0
CDS/locus_tag=FG28_RS03180	CDS/locus_tag=FG28_RS03180	FG28_RS03180	FG28_RS03180	WP_036379915.1	hypothetical protein	0	1	3	3	0	0	0	0	0	0	3	3	3																						14									0
CDS/locus_tag=FG28_RS03190	CDS/locus_tag=FG28_RS03190	FG28_RS03190	FG28_RS03190	WP_036379917.1	5-(carboxyamino)imidazole ribonucleotide synthase	0	1	8	8	5	8	8	2	2	0	6	2	5			1	1	4									2	2	20	18	10	5							8	7				0
CDS/gene=purE	CDS/gene=purE	purE	FG28_RS03195	WP_036379919.1	5-(carboxyamino)imidazole ribonucleotide mutase	0	1	2	2	1	2	1	1	1	1	0	0	0										4	3	3																			0
CDS/locus_tag=FG28_RS03205	CDS/locus_tag=FG28_RS03205	FG28_RS03205	FG28_RS03205	WP_036379922.1	M3 family metallopeptidase	0	1	32	32	29	22	25	2	0	2	17	16	16			4	1	2	1										7	37	101	28	4		1	2	1	5	7	10	49	6	1	0
CDS/locus_tag=FG28_RS03215	CDS/locus_tag=FG28_RS03215	FG28_RS03215	FG28_RS03215	WP_036379927.1	sigma-70 family RNA polymerase sigma factor	Sigma factor, Unclassified contains 1 Sigma70_r2	1	3	3	1	0	3	0	0	0	2	1	1											1	4	1								1	1	4	1							0
CDS/gene=gcvP	CDS/gene=gcvP	gcvP	FG28_RS03230	WP_036379935.1	aminomethyl-transferring glycine dehydrogenase	0	1	23	23	10	8	9	17	15	18	10	3	7	22	47	44	7	1		3							1			2	29	19	9								17	11	1	0
CDS/locus_tag=FG28_RS03235	CDS/locus_tag=FG28_RS03235	FG28_RS03235	FG28_RS03235	WP_036379938.1	ketoacyl-ACP synthase III	0	1	14	14	13	10	7	0	0	0	9	8	8													2	6	34	19	13	9	10					1	19	11	1				0
CDS/locus_tag=FG28_RS03250	CDS/locus_tag=FG28_RS03250	FG28_RS03250	FG28_RS03250	WP_036379945.1	alkaline phosphatase family protein	0	1	27	27	8	10	11	23	25	20	8	5	8	25	27	65	72	25	16	13	12	6	4	1					3	26	17	10							2	11	12	4		0
CDS/locus_tag=FG28_RS03260	CDS/locus_tag=FG28_RS03260	FG28_RS03260	FG28_RS03260	WP_036379948.1	ATP-binding cassette domain-containing protein	0	1	4	4	1	0	0	0	0	0	3	3	2													1										6	3							0
CDS/locus_tag=FG28_RS03265	CDS/locus_tag=FG28_RS03265	FG28_RS03265	FG28_RS03265	WP_036379949.1	DUF389 domain-containing protein	0	1	13	13	0	0	0	0	0	0	10	12	9																										15	13	10	27	1	0
CDS/locus_tag=FG28_RS03270	CDS/locus_tag=FG28_RS03270	FG28_RS03270	FG28_RS03270	WP_036379952.1	mannose-1-phosphate guanylyltransferase	0	1	15	15	9	13	10	0	2	2	5	3	5					4							1	7	5	26	26	18	14	9	3				1	4	11	6	2			0
CDS/locus_tag=FG28_RS03280	CDS/locus_tag=FG28_RS03280	FG28_RS03280	FG28_RS03280	WP_036379956.1	glycogen debranching protein	0	1	13	13	1	0	0	0	0	1	9	11	7		1																1			1						4	30	4		0
CDS/locus_tag=FG28_RS03290	CDS/locus_tag=FG28_RS03290	FG28_RS03290	FG28_RS03290	WP_036379958.1	M20/M25/M40 family metallo-hydrolase	0	1	16	16	12	11	7	9	7	6	12	15	12						17	22	6	4	2			1	9	39	6	1	2	1					1	42	32	1				0
CDS/locus_tag=FG28_RS03295	CDS/locus_tag=FG28_RS03295	FG28_RS03295	FG28_RS03295	WP_036379960.1	pyruvate dehydrogenase complex dihydrolipoamide acetyltransferase	0	1	29	29	24	19	20	1	2	3	28	26	27	3	4	3						1		2	1	3	1	5	3	20	106	54	29	6	4	10	10	31	47	62	182	84	40	0
CDS/gene=pdhA	CDS/gene=pdhA	pdhA	FG28_RS03300	WP_036379965.1	pyruvate dehydrogenase (acetyl-transferring) E1 component subunit alpha	0	1	25	25	14	8	12	18	17	18	16	16	19	1	4	6	6	12	43	98	59	42	19			6	34	39	3	3	5	1	1	2		14	34	66	54	12	9	3	1	0
CDS/gene=cdd	CDS/gene=cdd	cdd	FG28_RS03305	WP_036379967.1	cytidine deaminase	0	1	6	6	6	6	4	0	0	1	1	0	0	1										25										1										0
CDS/gene=porV	CDS/gene=porV	porV	FG28_RS03310	WP_036379969.1	type IX secretion system outer membrane channel protein PorV	0	1	33	33	17	11	9	32	32	30	22	24	22	75	43	27	39	70	418	206	171	127	112	1	23	15	22	29	21	6	6	3	1	3	2	4	26	76	74	14	3	2		0
CDS/gene=gldJ	CDS/gene=gldJ	gldJ	FG28_RS03315	WP_036379971.1	gliding motility lipoprotein GldJ	0	1	59	59	27	13	16	56	56	55	40	42	36	355	372	560	623	309	296	271	221	207	213	10	38	29	44	28	23	45	49	13	3	33	35	31	38	77	98	155	109	44	16	0
CDS/gene=murF	CDS/gene=murF	murF	FG28_RS03320	WP_036379973.1	UDP-N-acetylmuramoyl-tripeptide--D-alanyl-D-alanine ligase	0	1	8	8	2	7	7	0	0	0	3	4	3													3		7	20	8	4	5						1	7	6				0
CDS/locus_tag=FG28_RS03355	CDS/locus_tag=FG28_RS03355	FG28_RS03355	FG28_RS03355	WP_036379982.1	SusC/RagA family TonB-linked outer membrane protein	SusC-like	1	8	1	0	1	1	0	0	0	1	0	1																3	1	1	1							2	1				0.0095436
CDS/locus_tag=FG28_RS03380	CDS/locus_tag=FG28_RS03380	FG28_RS03380	FG28_RS03380	WP_036379988.1	bifunctional folylpolyglutamate synthase/dihydrofolate synthase	0	1	22	22	2	4	4	0	0	0	18	21	15													2		4	9	2	2	3	1			3	5	30	69	27	10	5	2	0
CDS/locus_tag=FG28_RS03385	CDS/locus_tag=FG28_RS03385	FG28_RS03385	FG28_RS03385	WP_036379992.1	cell envelope integrity protein TolA	0	1	9	9	2	1	2	1	1	1	7	9	8						2	2	2	1				2		4	1	2					3	5	4	22	23	2				0
CDS/locus_tag=FG28_RS03390	CDS/locus_tag=FG28_RS03390	FG28_RS03390	FG28_RS03390	WP_036379994.1	biopolymer transporter ExbD	0	1	8	8	0	0	0	2	3	1	4	5	3						1	1			4											15										0
CDS/locus_tag=FG28_RS03395	CDS/locus_tag=FG28_RS03395	FG28_RS03395	FG28_RS03395	WP_036379995.1	MotA/TolQ/ExbB proton channel family protein	0	1	5	5	2	0	0	1	1	1	4	3	3									2	1		2	1								6	15	6								0
CDS/locus_tag=FG28_RS03405	CDS/locus_tag=FG28_RS03405	FG28_RS03405	FG28_RS03405	WP_036380003.1	acyl-CoA dehydrogenase	0	1	15	15	6	13	11	2	0	2	12	9	11						4							1	2	41	21	12	9	8	3					28	27	4		1		0
CDS/gene=gltB	CDS/gene=gltB	gltB	FG28_RS03410	WP_036380006.1	glutamate synthase large subunit	0	1	55	55	23	18	22	2	5	2	45	35	35	9	3	1										1		1		8	15	81	37	1		1		2	8	24	54	159	28	0
CDS/gene=gltD	CDS/gene=gltD	gltD	FG28_RS03415	WP_036380008.1	glutamate synthase subunit beta	0	1	27	27	19	12	14	1	0	1	18	14	16					1	1						1	1	1		29	46	29	10				1	2	5	32	55	9	4		0
CDS/locus_tag=FG28_RS03450	CDS/locus_tag=FG28_RS03450	FG28_RS03450	FG28_RS03450	WP_081894206.1	putative porin	0	1	10	10	0	0	0	2	3	2	5	9	5	1	6	6																								2	19	4		0
CDS/locus_tag=FG28_RS03460	CDS/locus_tag=FG28_RS03460	FG28_RS03460	FG28_RS03460	WP_036380016.1	hypothetical protein	0	1	9	9	0	0	0	0	0	0	8	7	6																							1		1		2	16	7		0
CDS/locus_tag=FG28_RS03465	CDS/locus_tag=FG28_RS03465	FG28_RS03465	FG28_RS03465	WP_036380018.1	OmpA family protein	0	1	9	9	1	2	1	5	6	5	0	0	0		1	1	14	5	3		2							1	1	4														0
CDS/locus_tag=FG28_RS03470	CDS/locus_tag=FG28_RS03470	FG28_RS03470	FG28_RS03470	WP_036380021.1	hypothetical protein	0	1	6	6	2	3	3	5	5	5	1	0	1								20	12	6		1	7	2	2	1	2						2								0
CDS/gene=lipB	CDS/gene=lipB	lipB	FG28_RS03485	WP_036380028.1	lipoyl(octanoyl) transferase LipB	0	1	2	2	2	1	1	0	0	0	2	2	2													5	1	2								6	1							0
CDS/locus_tag=FG28_RS03490	CDS/locus_tag=FG28_RS03490	FG28_RS03490	FG28_RS03490	WP_036380030.1	hypothetical protein	0	1	9	9	8	7	5	8	7	7	5	7	5	4	2	3	1	2	16	38	26	16	13				17	24	12	5	3	2		3	3	2	13	17	13	1	1	2		0
CDS/locus_tag=FG28_RS03495	CDS/locus_tag=FG28_RS03495	FG28_RS03495	FG28_RS03495	WP_036380032.1	response regulator transcription factor	Transcription factor, LuxR family contains 1 HTH_LUXR	1	2	2	0	0	0	0	0	0	2	0	0																									2						0
CDS/gene=lysS	CDS/gene=lysS	lysS	FG28_RS03505	WP_036380034.1	lysine--tRNA ligase	0	1	33	33	27	24	22	1	1	0	10	1	11				2												7	87	52	13	6						1	11	17	1		0
CDS/locus_tag=FG28_RS03510	CDS/locus_tag=FG28_RS03510	FG28_RS03510	FG28_RS03510	WP_036386108.1	TonB-dependent receptor	SusC-like	1	5	5	0	0	0	1	1	0	1	5	1		2																										2	7		0
CDS/locus_tag=FG28_RS03530	CDS/locus_tag=FG28_RS03530	FG28_RS03530	FG28_RS03530	WP_036380041.1	MarR family transcriptional regulator	0	1	8	8	7	2	6	0	1	0	5	4	5	1											12	16	3	1						2	1	17	4	3	3	1				0
CDS/locus_tag=FG28_RS03555	CDS/locus_tag=FG28_RS03555	FG28_RS03555	FG28_RS03555	WP_036380049.1	helix-turn-helix transcriptional regulator	Transcription factor, AraC family contains 1 HTH_AraC	1	2	2	2	1	1	0	0	0	0	1	1													2	3	1	2							1	1	1						0
CDS/locus_tag=FG28_RS03565	CDS/locus_tag=FG28_RS03565	FG28_RS03565	FG28_RS03565	WP_036380054.1	hypothetical protein	0	1	5	5	3	1	1	3	4	3	1	0	1							5	9	2	1			2	5									1	1							0
CDS/locus_tag=FG28_RS03575	CDS/locus_tag=FG28_RS03575	FG28_RS03575	FG28_RS03575	WP_036380056.1	hypothetical protein	0	1	3	3	0	0	0	3	3	3	0	0	0								3	9																						0
CDS/locus_tag=FG28_RS03580	CDS/locus_tag=FG28_RS03580	FG28_RS03580	FG28_RS03580	WP_036386115.1	arsenate reductase	0	1	5	5	4	5	2	0	0	0	1	1	1											13			2							3	1									0
CDS/locus_tag=FG28_RS03590	CDS/locus_tag=FG28_RS03590	FG28_RS03590	FG28_RS03590	WP_036380059.1	hypothetical protein	0	1	2	2	1	0	1	0	0	0	2	0	2													2										4								0
CDS/gene=hemL	CDS/gene=hemL	hemL	FG28_RS03600	WP_036380062.1	glutamate-1-semialdehyde 2,1-aminomutase	0	1	14	14	6	14	10	1	1	2	5	5	7						4							2	3	25	18	8	5	6	1				2	8	10			1		0
CDS/locus_tag=FG28_RS03610	CDS/locus_tag=FG28_RS03610	FG28_RS03610	FG28_RS03610	WP_051947169.1	1-aminocyclopropane-1-carboxylate deaminase/D-cysteine desulfhydrase	0	1	9	9	4	5	6	0	0	0	3	7	5														16	4								1	11	5						0
CDS/locus_tag=FG28_RS03620	CDS/locus_tag=FG28_RS03620	FG28_RS03620	FG28_RS03620	WP_036380064.1	DUF4136 domain-containing protein	0	1	16	16	5	3	5	13	12	13	10	14	10	24	6	2		1	4	6	7	11	78	12	3	2	7							69	13	3	1	2	2	1		1		0
CDS/locus_tag=FG28_RS03625	CDS/locus_tag=FG28_RS03625	FG28_RS03625	FG28_RS03625	WP_036380066.1	aromatic amino acid hydroxylase	0	1	5	5	3	4	4	0	0	0	0	0	0																	9	10													0
CDS/locus_tag=FG28_RS03635	CDS/locus_tag=FG28_RS03635	FG28_RS03635	FG28_RS03635	WP_036380068.1	GSCFA domain-containing protein	0	1	5	5	4	2	3	0	0	0	0	0	0														9	2																0
CDS/gene=alaS	CDS/gene=alaS	alaS	FG28_RS03645	WP_036380073.1	alanine--tRNA ligase	0	1	34	34	27	16	22	1	3	0	23	20	21		3		1	1										1	2	5	54	47	7		2	1	1	1	2	7	53	43	3	0
CDS/locus_tag=FG28_RS03650	CDS/locus_tag=FG28_RS03650	FG28_RS03650	FG28_RS03650	WP_036380075.1	M23 family metallopeptidase	0	1	19	19	2	0	2	0	0	0	16	16	12														1	4						2			18	42	14	1				0
CDS/locus_tag=FG28_RS03655	CDS/locus_tag=FG28_RS03655	FG28_RS03655	FG28_RS03655	WP_036380078.1	MerR family transcriptional regulator	Transcription factor, MerR family contains 1 MerR	1	4	4	1	0	0	0	0	0	4	2	1											1										5				1	1					0.00042992
CDS/locus_tag=FG28_RS03660	CDS/locus_tag=FG28_RS03660	FG28_RS03660	FG28_RS03660	WP_036380080.1	LemA family protein	0	1	13	13	2	2	3	3	0	2	12	12	11										5	4	5									9	47	18	7	3	2				6	0
CDS/locus_tag=FG28_RS03670	CDS/locus_tag=FG28_RS03670	FG28_RS03670	FG28_RS03670	WP_036380084.1	TPM domain-containing protein	0	1	3	3	1	0	1	0	0	0	2	1	0																	1	2				2					1	1	1		0.0021322
CDS/locus_tag=FG28_RS03680	CDS/locus_tag=FG28_RS03680	FG28_RS03680	FG28_RS03680	WP_036380088.1	membrane protein	0	1	53	53	1	2	4	31	39	37	26	24	16	111	84	19	7	2	1					2								5	2	1					1	1	12	70	12	0
CDS/locus_tag=FG28_RS03690	CDS/locus_tag=FG28_RS03690	FG28_RS03690	FG28_RS03690	WP_051947170.1	hypothetical protein	0	1	2	2	0	0	0	0	0	0	2	0	1																							3								0
CDS/locus_tag=FG28_RS03695	CDS/locus_tag=FG28_RS03695	FG28_RS03695	FG28_RS03695	WP_036380092.1	ribosome biogenesis GTPase Der	0	1	10	10	3	2	2	0	0	0	9	8	7																	9	5					2	4	5	8	28	7	1		0
CDS/locus_tag=FG28_RS03705	CDS/locus_tag=FG28_RS03705	FG28_RS03705	FG28_RS03705	WP_036380095.1	GTPase Era	0	1	14	14	4	5	7	0	0	0	12	11	7														4	15	2	1						1	9	29	8					0
CDS/locus_tag=FG28_RS03735	CDS/locus_tag=FG28_RS03735	FG28_RS03735	FG28_RS03735	WP_036380102.1	endonuclease/exonuclease/phosphatase family protein	0	1	12	12	4	3	4	11	10	10	0	1	0					1		3	42	14	5				11										1							0
CDS/locus_tag=FG28_RS03740	CDS/locus_tag=FG28_RS03740	FG28_RS03740	FG28_RS03740	WP_051947171.1	PQQ-binding-like beta-propeller repeat protein	0	1	5	5	0	0	0	0	0	0	4	3	4																											2	11			0
CDS/locus_tag=FG28_RS03745	CDS/locus_tag=FG28_RS03745	FG28_RS03745	FG28_RS03745	WP_036380104.1	cupin domain-containing protein	0	1	19	19	1	3	1	17	17	17	5	3	3	6	3	2	5	24	70	31	23	18	17					5	1									10	4					0
CDS/locus_tag=FG28_RS03750	CDS/locus_tag=FG28_RS03750	FG28_RS03750	FG28_RS03750	WP_051947563.1	gluconolaconase	0	1	25	25	2	1	2	0	0	0	25	19	18																	1	4						2	6	7	50	50	3		0
CDS/locus_tag=FG28_RS03765	CDS/locus_tag=FG28_RS03765	FG28_RS03765	FG28_RS03765	WP_036380107.1	TolC family protein	0	1	15	15	1	1	1	7	8	8	10	14	9				9	24	4		1							1	2	1							1	3	28	13	2			0
CDS/locus_tag=FG28_RS03770	CDS/locus_tag=FG28_RS03770	FG28_RS03770	FG28_RS03770	WP_036380109.1	efflux RND transporter permease subunit	0	1	27	27	0	0	1	0	0	0	25	18	16																	1	1							2		3	13	73	8	0
CDS/locus_tag=FG28_RS03775	CDS/locus_tag=FG28_RS03775	FG28_RS03775	FG28_RS03775	WP_036380111.1	HlyD family efflux transporter periplasmic adaptor subunit	0	1	16	16	0	4	5	6	8	8	14	14	12			1	1	8	19	12	7	3	3					1	9	1	1						5	15	38	15				0
CDS/locus_tag=FG28_RS03780	CDS/locus_tag=FG28_RS03780	FG28_RS03780	FG28_RS03780	WP_036380112.1	hypothetical protein	0	1	19	19	12	10	11	15	15	16	9	13	11					2	3	5	78	53	21			37	37	14	1					3	1	18	36	12	1	1				0
CDS/locus_tag=FG28_RS03785	CDS/locus_tag=FG28_RS03785	FG28_RS03785	FG28_RS03785	WP_036380114.1	ABC-F family ATP-binding cassette domain-containing protein	0	1	22	22	5	0	4	0	0	0	18	18	14																		9	1					4	2	6	9	50	5	1	0
CDS/gene=gldN	CDS/gene=gldN	gldN	FG28_RS03800	WP_036380120.1	gliding motility protein GldN	0	1	49	49	32	20	17	43	48	46	19	17	13	98	72	64	73	120	308	645	281	198	166		34	33	46	93	59	33	18	11	3	1	3	3	6	42	32	5	3	3	2	0
CDS/gene=gldM	CDS/gene=gldM	gldM	FG28_RS03805	WP_036380121.1	gliding motility protein GldM	0	1	50	50	18	10	10	26	25	26	35	35	31	11	5	12	17	22	35	71	107	70	79	7	8	3	16	7	8	36	14	6	1	10	26	11	22	24	54	157	61	29	15	0
CDS/gene=gldL	CDS/gene=gldL	gldL	FG28_RS03810	WP_036380122.1	gliding motility protein GldL	0	1	11	11	4	0	3	0	3	1	11	10	9									4			9	2								6	46	40	6	4	4	1	1	2		0
CDS/gene=gldK	CDS/gene=gldK	gldK	FG28_RS03815	WP_036380124.1	gliding motility lipoprotein GldK	*	1	38	38	22	13	11	35	35	34	20	22	19	273	309	466	449	250	177	172	173	143	184	5	48	28	45	27	30	30	35	23	13	8	26	16	39	32	46	65	63	30	16	0
CDS/locus_tag=FG28_RS03820	CDS/locus_tag=FG28_RS03820	FG28_RS03820	FG28_RS03820	WP_036380127.1	formimidoylglutamase	0	1	15	15	6	12	13	0	0	0	8	7	9											1		2	1	5	33	14	9	4							16	12	1			0
CDS/gene=topA	CDS/gene=topA	topA	FG28_RS03825	WP_036386129.1	type I DNA topoisomerase	0	1	75	75	70	55	53	2	1	1	51	36	39	1	3	1			1					4		2	3	2	7	52	252	97	51	2		1	4	3	10	20	128	76	24	0
CDS/locus_tag=FG28_RS03830	CDS/locus_tag=FG28_RS03830	FG28_RS03830	FG28_RS03830	WP_036380128.1	hypothetical protein	0	1	6	6	0	0	0	2	3	4	1	2	0	2				9	3	1	1	1	1																3					0
CDS/gene=miaB	CDS/gene=miaB	miaB	FG28_RS03840	WP_036380131.1	tRNA (N6-isopentenyl adenosine(37)-C2)-methylthiotransferase MiaB	0	1	8	8	4	2	5	0	0	0	4	5	5																1	9	3							2	6	12	2			0
CDS/locus_tag=FG28_RS03845	CDS/locus_tag=FG28_RS03845	FG28_RS03845	FG28_RS03845	WP_036380133.1	sigma-54-dependent Fis family transcriptional regulator	DNA-binding protein, Fis family contains 1 AAA_5,1 HTH_8	1	26	26	20	15	16	0	0	0	11	16	11													1	1	1	5	56	30	7						3	11	33	14	2		0
CDS/locus_tag=FG28_RS03850	CDS/locus_tag=FG28_RS03850	FG28_RS03850	FG28_RS03850	WP_036380135.1	LptE family protein	0	1	7	7	1	1	0	6	4	5	3	4	2		1	2	2				1	2	17	2										9	1				1					0
CDS/locus_tag=FG28_RS03865	CDS/locus_tag=FG28_RS03865	FG28_RS03865	FG28_RS03865	WP_036380142.1	co-chaperone GroES	0	1	7	7	5	6	6	0	0	0	7	4	3											24	2	3	3	1			1	1		15	6		1	1	1	1				0
CDS/gene=groL	CDS/gene=groL	groL	FG28_RS03870	WP_036380144.1	chaperonin GroEL	0	1	63	63	50	39	38	17	14	15	58	50	50	6	3	28	45	7	7	4	10	7	8	6	4	2	5	15	11	282	193	93	72	107	96	118	94	97	132	386	264	143	153	0
CDS/locus_tag=FG28_RS03875	CDS/locus_tag=FG28_RS03875	FG28_RS03875	FG28_RS03875	WP_156102342.1	chitinase	CAZyme, single-domain, contains GH18 *	1	5	5	0	1	0	1	3	1	1	0	0					3	3									1	1	1												1		0
CDS/locus_tag=FG28_RS03880	CDS/locus_tag=FG28_RS03880	FG28_RS03880	FG28_RS03880	WP_036380149.1	efflux RND transporter periplasmic adaptor subunit	0	1	3	3	0	0	1	0	0	0	2	1	1														1										2		2	1	1			0
CDS/locus_tag=FG28_RS03885	CDS/locus_tag=FG28_RS03885	FG28_RS03885	FG28_RS03885	WP_036380151.1	membrane protein	0	1	3	3	0	0	0	0	0	0	3	1	1																							7	2							0
CDS/locus_tag=FG28_RS03890	CDS/locus_tag=FG28_RS03890	FG28_RS03890	FG28_RS03890	WP_036380153.1	copper-translocating P-type ATPase	0	1	7	7	1	0	1	0	0	0	4	3	5																		2				1					1	9	6		0
CDS/locus_tag=FG28_RS03915	CDS/locus_tag=FG28_RS03915	FG28_RS03915	FG28_RS03915	WP_036380160.1	efflux RND transporter permease subunit	0	1	11	10	0	0	0	0	0	0	6	5	4																										1	1	3	11	1	0
CDS/locus_tag=FG28_RS03925	CDS/locus_tag=FG28_RS03925	FG28_RS03925	FG28_RS03925	WP_036380162.1	GAF domain-containing protein	0	1	2	2	0	0	0	0	0	0	2	2	0																					1	5									0
CDS/gene=purH	CDS/gene=purH	purH	FG28_RS03930	WP_036380164.1	bifunctional phosphoribosylaminoimidazolecarboxamide formyltransferase/IMP cyclohydrolase	0	1	23	23	13	13	15	3	3	2	17	20	19			3	4	1			4						7	1	7	49	32	16	6	2	2	3	9	8	28	51	28	12	5	0
CDS/locus_tag=FG28_RS03935	CDS/locus_tag=FG28_RS03935	FG28_RS03935	FG28_RS03935	WP_036380166.1	rod shape-determining protein	0	1	17	17	5	5	6	0	0	0	15	16	15													3	9	10	3	1		1			2	11	23	49	30	7	3	2		0
CDS/gene=mreC	CDS/gene=mreC	mreC	FG28_RS03940	WP_036380168.1	rod shape-determining protein MreC	0	1	9	9	1	1	0	0	0	0	7	5	4																	1	1					1	15	5						0
CDS/locus_tag=FG28_RS03950	CDS/locus_tag=FG28_RS03950	FG28_RS03950	FG28_RS03950	WP_036380174.1	penicillin-binding protein	0	1	17	17	0	0	0	0	1	0	10	11	11			1																						2	1	18	15			0
CDS/locus_tag=FG28_RS03955	CDS/locus_tag=FG28_RS03955	FG28_RS03955	FG28_RS03955	WP_036380176.1	rod shape-determining protein RodA	0	1	2	2	0	0	0	0	0	0	2	1	2																								3	4	3	1		3		0
CDS/locus_tag=FG28_RS03965	CDS/locus_tag=FG28_RS03965	FG28_RS03965	FG28_RS03965	WP_036380181.1	alpha-L-fucosidase	CAZyme, single-domain, contains GH29	1	16	16	0	6	6	13	14	15	5	3	4	3	4	2	16	58	45	10	13	5	8					1	14	6	2								10	5				0
CDS/locus_tag=FG28_RS03970	CDS/locus_tag=FG28_RS03970	FG28_RS03970	FG28_RS03970	WP_036380182.1	carboxy terminal-processing peptidase	0	1	43	43	22	18	14	24	21	22	34	33	26	12	14	47	28	22	32	7	18	8	33	29	5	2		2		19	57	13		12	4	1	8	21	34	59	98	20	3	0
CDS/gene=surE	CDS/gene=surE	surE	FG28_RS03975	WP_036380184.1	5'/3'-nucleotidase SurE	0	1	2	2	1	1	1	0	0	0	0	0	1													2	1									1								0
CDS/gene=lpxB	CDS/gene=lpxB	lpxB	FG28_RS03985	WP_036380189.1	lipid-A-disaccharide synthase	CAZyme, single-domain, contains GT19	1	3	3	0	0	0	0	1	0	2	2	1									1																4	2	1				0
CDS/locus_tag=FG28_RS03990	CDS/locus_tag=FG28_RS03990	FG28_RS03990	FG28_RS03990	WP_036380191.1	C40 family peptidase	0	1	9	9	0	1	0	7	5	5	4	4	1	4									23	1										9	3								1	0
CDS/locus_tag=FG28_RS03995	CDS/locus_tag=FG28_RS03995	FG28_RS03995	FG28_RS03995	WP_051947568.1	ComEC family competence protein	0	1	2	2	1	0	1	0	0	0	0	1	0													3	1	1												1				1
CDS/locus_tag=FG28_RS04005	CDS/locus_tag=FG28_RS04005	FG28_RS04005	FG28_RS04005	WP_036380198.1	S9 family peptidase	*	1	39	39	22	22	23	27	24	30	15	14	16	10	27	103	21	8	6	1	3	2	1				1	4	1	26	95	34	13						1	3	65	5		0
CDS/locus_tag=FG28_RS04010	CDS/locus_tag=FG28_RS04010	FG28_RS04010	FG28_RS04010	WP_036380200.1	hydroxymethylglutaryl-CoA reductase, degradative	0	1	8	8	2	7	6	0	0	0	2	2	2														1	11	13	4	4							1	6	2				0
CDS/locus_tag=FG28_RS04015	CDS/locus_tag=FG28_RS04015	FG28_RS04015	FG28_RS04015	WP_036380202.1	hypothetical protein	0	1	8	8	5	4	6	0	0	0	1	1	1													2	16	6	3	1	1						2	1						0
CDS/locus_tag=FG28_RS04025	CDS/locus_tag=FG28_RS04025	FG28_RS04025	FG28_RS04025	WP_036380206.1	peptidylprolyl isomerase	0	1	50	50	10	10	9	9	9	11	46	40	37	3	2	15	26	13	6	7	1	1	1							27	35	4					1	8	12	18	149	93	11	0
CDS/locus_tag=FG28_RS04030	CDS/locus_tag=FG28_RS04030	FG28_RS04030	FG28_RS04030	WP_036380207.1	HlyC/CorC family transporter	0	1	4	4	0	0	0	1	0	1	3	1	1								2	1																1	2		2	4	1	0
CDS/gene=lptC	CDS/gene=lptC	lptC	FG28_RS04040	WP_051947173.1	LPS export ABC transporter periplasmic protein LptC	0	1	4	4	0	0	0	0	0	0	4	4	2																					6	16									0
CDS/locus_tag=FG28_RS04045	CDS/locus_tag=FG28_RS04045	FG28_RS04045	FG28_RS04045	WP_036380212.1	tetratricopeptide repeat protein	0	1	52	52	39	39	36	44	47	42	30	31	29	126	129	140	224	379	182	171	176	142	154	19	29	40	61	57	142	141	115	85	36	2	6	10	30	27	97	93	50	31	6	0
CDS/locus_tag=FG28_RS04050	CDS/locus_tag=FG28_RS04050	FG28_RS04050	FG28_RS04050	WP_036380214.1	membrane protein	0	1	20	20	0	0	1	19	19	17	12	16	9	6	4	5	26	75	81	27	20	8	7						1							1	3	5	40	15	4		1	0
CDS/locus_tag=FG28_RS04055	CDS/locus_tag=FG28_RS04055	FG28_RS04055	FG28_RS04055	WP_036380216.1	type III pantothenate kinase	0	1	2	2	2	0	1	0	0	0	1	0	1													3										2								0
CDS/locus_tag=FG28_RS04075	CDS/locus_tag=FG28_RS04075	FG28_RS04075	FG28_RS04075	WP_036380221.1	DUF1398 domain-containing protein	0	1	3	3	1	2	0	1	1	0	0	1	0						1	1				3															1					0
CDS/locus_tag=FG28_RS04105	CDS/locus_tag=FG28_RS04105	FG28_RS04105	FG28_RS04105	WP_036380228.1	slipin family protein	0	1	3	3	0	0	0	0	0	0	2	3	2																						4	6	5	2	1					0
CDS/locus_tag=FG28_RS04115	CDS/locus_tag=FG28_RS04115	FG28_RS04115	FG28_RS04115	WP_036380231.1	helix-turn-helix transcriptional regulator	Sigma factor, Unclassified contains 1 Sigma70_r3,1 HTH_AraC	1	10	10	3	1	0	0	0	0	9	7	9															3				1						16	13					0
CDS/gene=cls	CDS/gene=cls	cls	FG28_RS04130	WP_036380236.1	cardiolipin synthase	0	1	3	3	0	0	0	1	1	0	0	1	0					2																					1					0.0099338
CDS/locus_tag=FG28_RS04145	CDS/locus_tag=FG28_RS04145	FG28_RS04145	FG28_RS04145	WP_036380241.1	GH3 auxin-responsive promoter	0	1	10	10	7	3	3	0	0	0	4	8	5																1	13	3								5	14	1			0
CDS/locus_tag=FG28_RS04150	CDS/locus_tag=FG28_RS04150	FG28_RS04150	FG28_RS04150	WP_036380242.1	hypothetical protein	0	1	39	39	0	2	4	29	27	28	12	22	8	18	94	19	9	2	1	2	1										2	4									14	32	1	0
CDS/locus_tag=FG28_RS04160	CDS/locus_tag=FG28_RS04160	FG28_RS04160	FG28_RS04160	WP_156102343.1	glycoside hydrolase family 32 protein	CAZyme, single-domain, contains GH32 *	1	8	8	1	0	1	0	0	0	7	5	5																	2										19	4			0
CDS/locus_tag=FG28_RS04165	CDS/locus_tag=FG28_RS04165	FG28_RS04165	FG28_RS04165	WP_036380247.1	rhodanese-like domain-containing protein	0	1	3	3	2	2	0	3	1	3	1	0	1										7	4										2										0
CDS/locus_tag=FG28_RS04175	CDS/locus_tag=FG28_RS04175	FG28_RS04175	FG28_RS04175	WP_036380248.1	glycosyltransferase	0	1	2	2	1	1	1	0	0	0	1	1	2													4	1							1		4	1							0
CDS/locus_tag=FG28_RS04180	CDS/locus_tag=FG28_RS04180	FG28_RS04180	FG28_RS04180	WP_036380251.1	purine-nucleoside phosphorylase	0	1	12	12	11	12	9	2	1	2	6	7	7								3	2	2			36	62	36	11	7	5	1				6	27	11	1					0
CDS/locus_tag=FG28_RS04185	CDS/locus_tag=FG28_RS04185	FG28_RS04185	FG28_RS04185	WP_036380253.1	methyltransferase domain-containing protein	0	1	11	11	7	8	8	1	1	2	7	10	8	1		2	3		1	1	1					2	25	25	14	5	12	6					2	24	24	6	3	1		0
CDS/locus_tag=FG28_RS04190	CDS/locus_tag=FG28_RS04190	FG28_RS04190	FG28_RS04190	WP_036380254.1	DUF547 domain-containing protein	0	1	9	9	3	3	2	6	6	4	6	4	5									19	3		7	6	4								3	18	4							0
CDS/locus_tag=FG28_RS04200	CDS/locus_tag=FG28_RS04200	FG28_RS04200	FG28_RS04200	WP_156102202.1	hypothetical protein	0	1	8	8	4	4	3	3	4	1	1	5	4							1	8	1	1			2	11	1									6	4						0
CDS/locus_tag=FG28_RS04205	CDS/locus_tag=FG28_RS04205	FG28_RS04205	FG28_RS04205	WP_036380257.1	glycoside hydrolase	CAZyme, single-domain, contains GH113	1	4	4	0	0	0	0	0	0	1	2	2																									3	3					0
CDS/locus_tag=FG28_RS04210	CDS/locus_tag=FG28_RS04210	FG28_RS04210	FG28_RS04210	WP_036380259.1	NAD(P)/FAD-dependent oxidoreductase	0	1	14	14	0	0	1	1	0	1	12	14	6			1		1	2	1			2							1				1	1			2	24	17	2	1		0
CDS/locus_tag=FG28_RS04215	CDS/locus_tag=FG28_RS04215	FG28_RS04215	FG28_RS04215	WP_036380260.1	4Fe-4S binding protein	0	1	4	4	0	0	1	0	0	0	3	3	1															1										8	6	1	1			0
CDS/locus_tag=FG28_RS04220	CDS/locus_tag=FG28_RS04220	FG28_RS04220	FG28_RS04220	WP_036380261.1	glycosyltransferase family 2 protein	CAZyme, single-domain, contains GT2	1	5	5	0	0	0	0	0	0	4	5	5																								9	6	4					0
CDS/locus_tag=FG28_RS04235	CDS/locus_tag=FG28_RS04235	FG28_RS04235	FG28_RS04235	WP_036380265.1	GNAT family N-acetyltransferase	0	1	4	4	0	1	1	1	0	2	2	1	1	1	1		1				2			1							1			1	3									0.00792
CDS/locus_tag=FG28_RS04240	CDS/locus_tag=FG28_RS04240	FG28_RS04240	FG28_RS04240	WP_036380267.1	argininosuccinate synthase	0	1	18	18	10	7	11	5	0	3	13	17	11						7		1	1	3				2	23	17	9	9	5	1	3		1	5	41	35	4	3	1		0
CDS/locus_tag=FG28_RS04245	CDS/locus_tag=FG28_RS04245	FG28_RS04245	FG28_RS04245	WP_036380269.1	N-acetyl-gamma-glutamyl-phosphate reductase	0	1	7	7	2	2	2	1	2	0	3	6	5			1					2			1		2	6	6	2	3	2			4		3	9	7	3					0
CDS/gene=proC	CDS/gene=proC	proC	FG28_RS04250	WP_036380270.1	pyrroline-5-carboxylate reductase	0	1	7	7	4	4	3	0	0	0	7	6	5													10	8	3	3		1				1	6	14	9	3					0
CDS/locus_tag=FG28_RS04255	CDS/locus_tag=FG28_RS04255	FG28_RS04255	FG28_RS04255	WP_036380272.1	aspartate aminotransferase family protein	0	1	13	13	9	11	10	4	4	5	4	7	6	1				1	10		1	1	2			3	5	39	19	8	8	6	1			2		10	15	2				0
CDS/locus_tag=FG28_RS04260	CDS/locus_tag=FG28_RS04260	FG28_RS04260	FG28_RS04260	WP_036380273.1	acetylornithine carbamoyltransferase	0	1	9	9	6	9	5	4	3	4	2	2	1						3	8	3	1				3	18	17	7	2	2							7	5					0
CDS/gene=argB	CDS/gene=argB	argB	FG28_RS04265	WP_036380274.1	acetylglutamate kinase	0	1	9	9	6	2	4	0	1	0	5	6	0								1					16	4	2								4	12	1				1		0
CDS/locus_tag=FG28_RS04270	CDS/locus_tag=FG28_RS04270	FG28_RS04270	FG28_RS04270	WP_036380275.1	M20 family metallo-hydrolase	0	1	9	9	5	7	8	0	0	0	3	2	4													1	1	17	14	5	4						1	3	8	4				0
CDS/gene=argH	CDS/gene=argH	argH	FG28_RS04275	WP_036380276.1	argininosuccinate lyase	0	1	10	10	2	4	5	0	0	0	10	9	8															9	6	4	2	1			1	6	2	29	35	10		1	2	0
CDS/locus_tag=FG28_RS04280	CDS/locus_tag=FG28_RS04280	FG28_RS04280	FG28_RS04280	WP_036380277.1	J domain-containing protein	0	1	3	3	0	0	0	0	0	0	2	1	3																							2	4	3						0
CDS/locus_tag=FG28_RS04305	CDS/locus_tag=FG28_RS04305	FG28_RS04305	FG28_RS04305	WP_036380282.1	rRNA pseudouridine synthase	0	1	5	5	0	0	0	0	0	0	2	2	5																								4	8	2					0
CDS/locus_tag=FG28_RS04315	CDS/locus_tag=FG28_RS04315	FG28_RS04315	FG28_RS04315	WP_036380285.1	mevalonate kinase	0	1	5	5	0	0	0	0	1	0	5	3	1										1													1	7	1			1			0
CDS/locus_tag=FG28_RS04320	CDS/locus_tag=FG28_RS04320	FG28_RS04320	FG28_RS04320	WP_036380286.1	diphosphomevalonate decarboxylase	0	1	7	7	1	4	3	0	0	0	5	5	4														2	7	1	1	1							10	6					0
CDS/locus_tag=FG28_RS04330	CDS/locus_tag=FG28_RS04330	FG28_RS04330	FG28_RS04330	WP_081894215.1	DUF1697 domain-containing protein	0	1	2	2	1	1	2	0	0	0	2	1	1											4										4	1									0
CDS/gene=glpK	CDS/gene=glpK	glpK	FG28_RS04335	WP_036380289.1	glycerol kinase GlpK	0	1	19	19	11	13	14	0	2	2	14	8	12			1	4	1								3	3	3	36	37	19	14	1						11	41	6	1		0
CDS/locus_tag=FG28_RS04350	CDS/locus_tag=FG28_RS04350	FG28_RS04350	FG28_RS04350	WP_081894486.1	glycerophosphodiester phosphodiesterase	0	1	13	13	5	3	3	2	2	2	11	10	12								6	1				12	11	7	3					1	5	16	39	22	5	2				0
CDS/locus_tag=FG28_RS04360	CDS/locus_tag=FG28_RS04360	FG28_RS04360	FG28_RS04360	WP_036380297.1	alpha-amylase	CAZyme, single-domain, contains GH13_38	1	11	11	7	4	6	1	0	0	4	3	3										1							6	16									3	7			0
CDS/locus_tag=FG28_RS04365	CDS/locus_tag=FG28_RS04365	FG28_RS04365	FG28_RS04365	WP_036380298.1	glycoside hydrolase family 65 protein	CAZyme, single-domain, contains GH65	1	25	25	19	19	18	0	0	0	13	8	12																	10	64	22	3					1		1	36	5		0
CDS/locus_tag=FG28_RS04370	CDS/locus_tag=FG28_RS04370	FG28_RS04370	FG28_RS04370	WP_036380299.1	LacI family transcriptional regulator	Transcription factor, LacI family contains 1 LacI,1 Peripla_BP_1	1	22	22	16	14	11	0	0	0	14	13	10												1	6	30	68	16	11	10	4	1		1	1	17	53	22	2	2			0
CDS/locus_tag=FG28_RS04375	CDS/locus_tag=FG28_RS04375	FG28_RS04375	FG28_RS04375	WP_036380300.1	SusC/RagA family TonB-linked outer membrane protein	SusC-like	1	41	41	14	11	16	31	30	30	35	39	33	19	110	64	27	13	18	4	6	2	3							4	19	46	16	32	10	6	14	18	31	44	118	175	113	0
CDS/locus_tag=FG28_RS04380	CDS/locus_tag=FG28_RS04380	FG28_RS04380	FG28_RS04380	WP_036380301.1	RagB/SusD family nutrient uptake outer membrane protein	SusD-like	1	23	23	10	5	9	17	16	16	17	21	16	9	11	28	58	16	13	20	29	22	60				3	1		32	16	5		10	25	16	16	17	23	100	54	21	6	0
CDS/locus_tag=FG28_RS04385	CDS/locus_tag=FG28_RS04385	FG28_RS04385	FG28_RS04385	WP_036380302.1	VCBS repeat-containing protein	0	1	16	16	1	0	0	0	0	0	15	12	6																			1						2	4	5	12	30		0
CDS/locus_tag=FG28_RS04390	CDS/locus_tag=FG28_RS04390	FG28_RS04390	FG28_RS04390	WP_036380303.1	VCBS repeat-containing protein	*	1	22	22	2	2	2	0	0	0	17	15	12																	2	2	6	2				1	2	3	5	17	48	6	0
CDS/locus_tag=FG28_RS04395	CDS/locus_tag=FG28_RS04395	FG28_RS04395	FG28_RS04395	WP_036380304.1	vanadium-dependent haloperoxidase	0	1	35	35	11	10	15	3	5	3	32	31	29	1	1		7	8	2	2				1		2	3	3	24	25	15	7	1	5	10	13	10	17	134	152	64	33	8	0
CDS/locus_tag=FG28_RS04400	CDS/locus_tag=FG28_RS04400	FG28_RS04400	FG28_RS04400	WP_036380305.1	transcriptional regulator	0	1	27	27	3	1	4	3	1	3	21	23	21							5			2	3				9	1					3	6		3	80	65	4	1	1		0
CDS/locus_tag=FG28_RS04405	CDS/locus_tag=FG28_RS04405	FG28_RS04405	FG28_RS04405	WP_036380306.1	hypothetical protein	0	1	12	12	1	1	1	7	10	6	3	6	2						2	5	26	11	6			1	3	1									9	2						0
CDS/locus_tag=FG28_RS04410	CDS/locus_tag=FG28_RS04410	FG28_RS04410	FG28_RS04410	WP_036380307.1	phosphoesterase	0	1	5	5	1	0	1	2	1	1	4	3	1		4																2										2	7		0
CDS/locus_tag=FG28_RS04415	CDS/locus_tag=FG28_RS04415	FG28_RS04415	FG28_RS04415	WP_036380308.1	HD domain-containing protein	0	1	17	17	0	0	0	0	0	0	14	15	12																							1	2	33	39	7	6	3		0
CDS/locus_tag=FG28_RS04420	CDS/locus_tag=FG28_RS04420	FG28_RS04420	FG28_RS04420	WP_036380309.1	GAF domain-containing protein	0	1	19	19	1	2	2	0	1	1	17	13	13	1	1	1	1														5	1								3	58	12		0
CDS/locus_tag=FG28_RS04425	CDS/locus_tag=FG28_RS04425	FG28_RS04425	FG28_RS04425	WP_036380310.1	serine/threonine protein phosphatase	0	1	2	2	0	0	0	0	0	0	2	2	2																								6	2						0
CDS/locus_tag=FG28_RS04430	CDS/locus_tag=FG28_RS04430	FG28_RS04430	FG28_RS04430	WP_036380311.1	aminotransferase class V-fold PLP-dependent enzyme	0	1	16	16	3	7	5	14	13	12	2	1	2	3	1	5	7	26	57	13	5	3	4				1	10	9	5	4	1							5	1				0
CDS/locus_tag=FG28_RS04445	CDS/locus_tag=FG28_RS04445	FG28_RS04445	FG28_RS04445	WP_036380313.1	hypothetical protein	0	1	7	7	1	1	0	6	3	4	3	3	2									3	13	1	1										8									0
CDS/locus_tag=FG28_RS04450	CDS/locus_tag=FG28_RS04450	FG28_RS04450	FG28_RS04450	WP_036380314.1	acylase	0	1	18	18	2	0	1	0	0	0	12	14	7																	3					10	3				30	13	1		0
CDS/locus_tag=FG28_RS04460	CDS/locus_tag=FG28_RS04460	FG28_RS04460	FG28_RS04460	WP_036380315.1	ABC transporter ATP-binding protein	0	1	4	4	0	0	0	0	0	0	3	1	0																											2	1	2	2	0
CDS/locus_tag=FG28_RS04475	CDS/locus_tag=FG28_RS04475	FG28_RS04475	FG28_RS04475	WP_036380318.1	NAD(P)/FAD-dependent oxidoreductase	0	1	9	9	1	7	3	0	0	0	2	1	1															7	5	4								2	3					0
CDS/locus_tag=FG28_RS04480	CDS/locus_tag=FG28_RS04480	FG28_RS04480	FG28_RS04480	WP_036380319.1	NifU family protein	0	1	3	3	3	1	1	0	0	0	0	0	0											7																				0
CDS/locus_tag=FG28_RS04485	CDS/locus_tag=FG28_RS04485	FG28_RS04485	FG28_RS04485	WP_036380320.1	Mrp/NBP35 family ATP-binding protein	0	1	12	12	1	1	3	0	0	0	9	11	7													2	2	4	4	2	2					4	6	21	23	7	1	1		0
CDS/locus_tag=FG28_RS04490	CDS/locus_tag=FG28_RS04490	FG28_RS04490	FG28_RS04490	WP_036380321.1	amidase	0	1	8	8	0	0	0	4	4	3	4	5	4			8	7																	2	1	1		1	1	8	6			0
CDS/locus_tag=FG28_RS04495	CDS/locus_tag=FG28_RS04495	FG28_RS04495	FG28_RS04495	WP_036380322.1	MGMT family protein	0	1	2	2	0	0	0	0	0	0	0	2	0																									1	1		1			1
CDS/gene=trmB	CDS/gene=trmB	trmB	FG28_RS04505	WP_036386146.1	tRNA (guanosine(46)-N7)-methyltransferase TrmB	0	1	3	3	3	2	1	0	0	0	2	2	2													6	1									5	2							0
CDS/locus_tag=FG28_RS04515	CDS/locus_tag=FG28_RS04515	FG28_RS04515	FG28_RS04515	WP_036380325.1	two-component sensor histidine kinase	Histidine kinase, Classic contains 1 HisKA,1 HATPase_c	1	4	4	0	0	0	1	1	1	3	3	2	1	1	4	1				1																	7	5		1	1		0
CDS/locus_tag=FG28_RS04520	CDS/locus_tag=FG28_RS04520	FG28_RS04520	FG28_RS04520	WP_036380326.1	response regulator transcription factor	Response regulator, OmpR family contains 1 Response_reg,1 Trans_reg_C	1	12	12	7	2	8	1	0	1	8	10	8								2					21	9	5	2	1				3	5	19	28	10	2					0
CDS/locus_tag=FG28_RS04545	CDS/locus_tag=FG28_RS04545	FG28_RS04545	FG28_RS04545	WP_036386151.1	acyltransferase	0	1	5	5	3	3	3	0	0	0	3	2	2														6	9	2		1							5	2					0
CDS/locus_tag=FG28_RS04550	CDS/locus_tag=FG28_RS04550	FG28_RS04550	FG28_RS04550	WP_036380330.1	tyrosine--tRNA ligase	0	1	17	17	4	14	12	1	2	2	6	7	5					3	3	1						1	1	2	30	18	6	6						1	14	5	1			0
CDS/locus_tag=FG28_RS04555	CDS/locus_tag=FG28_RS04555	FG28_RS04555	FG28_RS04555	WP_036380331.1	NAD-dependent epimerase/dehydratase family protein	0	1	5	5	0	0	0	0	0	0	5	3	3																								3	9	3					0
CDS/locus_tag=FG28_RS04565	CDS/locus_tag=FG28_RS04565	FG28_RS04565	FG28_RS04565	WP_036380333.1	dihydroorotase	0	1	9	9	5	9	8	0	0	0	3	4	2													1	2		22	19	13	6	2						7	4				0
CDS/locus_tag=FG28_RS04570	CDS/locus_tag=FG28_RS04570	FG28_RS04570	FG28_RS04570	WP_036380334.1	polyprenol monophosphomannose synthase	CAZyme, single-domain, contains GT2	1	8	8	0	0	0	0	1	1	5	5	4							1	1															14	11	1	1					0
CDS/locus_tag=FG28_RS04575	CDS/locus_tag=FG28_RS04575	FG28_RS04575	FG28_RS04575	WP_036380335.1	glycosyltransferase family 39 protein	CAZyme, single-domain, contains GT83 **	1	7	7	0	0	0	0	0	0	4	6	5																									1	10	10	2	2	1	0
CDS/locus_tag=FG28_RS04585	CDS/locus_tag=FG28_RS04585	FG28_RS04585	FG28_RS04585	WP_036380337.1	uroporphyrinogen-III synthase	0	1	15	15	10	6	10	2	2	1	11	13	9								4	2				32	11	3	1					2	5	29	18	2						0
CDS/gene=pckA	CDS/gene=pckA	pckA	FG28_RS04590	WP_036380338.1	phosphoenolpyruvate carboxykinase (ATP)	0	1	11	11	7	4	6	0	0	0	3	5	5																1	18	11	5	1			1			2	7	7	1		0
CDS/locus_tag=FG28_RS04600	CDS/locus_tag=FG28_RS04600	FG28_RS04600	FG28_RS04600	WP_036380340.1	saccharopine dehydrogenase	0	1	5	5	0	3	5	0	0	0	1	0	0																8									1						0
CDS/locus_tag=FG28_RS04605	CDS/locus_tag=FG28_RS04605	FG28_RS04605	FG28_RS04605	WP_036380341.1	AsnC family transcriptional regulator	Transcription factor, AsnC family contains 1 HTH_IclR,1 AsnC_trans_reg	1	4	4	0	0	0	0	0	0	4	3	2																					11	1									0
CDS/locus_tag=FG28_RS04615	CDS/locus_tag=FG28_RS04615	FG28_RS04615	FG28_RS04615	WP_036380343.1	ferritin	0	1	8	8	2	1	1	5	5	6	7	6	6	2									19	3		1		1						22	15	5	2	2	1		1	2		0
CDS/locus_tag=FG28_RS04620	CDS/locus_tag=FG28_RS04620	FG28_RS04620	FG28_RS04620	WP_036380344.1	DinB family protein	0	1	2	2	1	0	0	0	0	0	1	0	0													1										1								0.006263
CDS/locus_tag=FG28_RS04630	CDS/locus_tag=FG28_RS04630	FG28_RS04630	FG28_RS04630	WP_036380346.1	zinc metallopeptidase	0	1	8	8	2	2	2	0	0	0	8	8	6												8	1								15	40	2	2	2		1		2	1	0
CDS/locus_tag=FG28_RS04640	CDS/locus_tag=FG28_RS04640	FG28_RS04640	FG28_RS04640	WP_036380348.1	leucine--tRNA ligase	0	1	18	18	11	14	14	1	1	0	9	6	7		1						1									4	14	49	4							1	12	17		0
CDS/locus_tag=FG28_RS04645	CDS/locus_tag=FG28_RS04645	FG28_RS04645	FG28_RS04645	WP_036380349.1	FtsX-like permease family protein	0	1	7	7	1	0	0	0	0	0	4	6	5													1								1	1	12	12	5	1					0
CDS/gene=truB	CDS/gene=truB	truB	FG28_RS04660	WP_036386154.1	tRNA pseudouridine(55) synthase TruB	0	1	6	6	4	1	2	0	0	0	3	4	3											3	1	7	1	1						3		5	6	1						0
CDS/locus_tag=FG28_RS04665	CDS/locus_tag=FG28_RS04665	FG28_RS04665	FG28_RS04665	WP_036380352.1	energy transducer TonB	0	1	2	2	0	0	0	0	0	0	2	1	1																						1		3	1	1					0
CDS/locus_tag=FG28_RS04670	CDS/locus_tag=FG28_RS04670	FG28_RS04670	FG28_RS04670	WP_051947180.1	thioredoxin family protein	0	1	2	2	2	0	2	0	0	0	0	0	0													4																		0
CDS/gene=tag	CDS/gene=tag	tag	FG28_RS04675	WP_036380353.1	DNA-3-methyladenine glycosylase I	0	1	3	3	3	3	2	0	0	0	1	0	0											8										1										0
CDS/locus_tag=FG28_RS04680	CDS/locus_tag=FG28_RS04680	FG28_RS04680	FG28_RS04680	WP_156102203.1	hypothetical protein	0	1	4	4	0	0	0	4	3	4	1	2	1										11											5										0
CDS/locus_tag=FG28_RS04690	CDS/locus_tag=FG28_RS04690	FG28_RS04690	FG28_RS04690	WP_051947182.1	short-chain fatty acid transporter	0	1	2	2	0	0	0	0	0	0	2	1	2																							2		2	1					0
CDS/locus_tag=FG28_RS04695	CDS/locus_tag=FG28_RS04695	FG28_RS04695	FG28_RS04695	WP_036380355.1	DUF3127 domain-containing protein	0	1	4	4	4	4	3	0	0	0	1	0	2											19	1	1								7										0
CDS/locus_tag=FG28_RS04700	CDS/locus_tag=FG28_RS04700	FG28_RS04700	FG28_RS04700	WP_036386162.1	HAMP domain-containing histidine kinase	Histidine kinase, Classic contains 1 HisKA,1 HATPase_c	1	10	10	0	0	0	0	0	0	7	6	7																									12	11					0
CDS/gene=greA	CDS/gene=greA	greA	FG28_RS04715	WP_036380358.1	transcription elongation factor GreA	0	1	12	12	9	8	7	0	0	0	5	7	5											32	6	3	2	1						19	2	1	1	1	2					0
CDS/locus_tag=FG28_RS04720	CDS/locus_tag=FG28_RS04720	FG28_RS04720	FG28_RS04720	WP_036380359.1	hypothetical protein	0	1	3	3	1	1	0	2	3	3	2	1	1	2								2	6	2										3	1									0
CDS/locus_tag=FG28_RS04725	CDS/locus_tag=FG28_RS04725	FG28_RS04725	FG28_RS04725	WP_036380360.1	aldo/keto reductase	0	1	21	21	14	11	11	4	3	4	12	18	11						2	13	3	3	2			8	21	43	10	11	9	6	1	1		7	18	44	30	10	6	1		0
CDS/locus_tag=FG28_RS04730	CDS/locus_tag=FG28_RS04730	FG28_RS04730	FG28_RS04730	WP_036380361.1	Gfo/Idh/MocA family oxidoreductase	*	1	10	10	10	6	7	0	0	0	5	3	5													1	8	35	8	8	4	1				1	3	12	8					0
CDS/locus_tag=FG28_RS04735	CDS/locus_tag=FG28_RS04735	FG28_RS04735	FG28_RS04735	WP_081894219.1	TonB-dependent receptor	TonB-dependent hemoglobin/transferrin/lactoferrin receptor family *	1	5	5	0	0	0	0	0	0	2	4	2																											1	8			0
CDS/locus_tag=FG28_RS04745	CDS/locus_tag=FG28_RS04745	FG28_RS04745	FG28_RS04745	WP_036380362.1	sigma-54-dependent Fis family transcriptional regulator	Response regulator, NtrC family contains 1 Response_reg,1 AAA_5,1 HTH_8	1	7	7	0	0	0	0	0	0	7	4	3																								1		10	6	1			0
CDS/locus_tag=FG28_RS04755;REV__CDS/locus_tag=FG28_RS00130	CDS/locus_tag=FG28_RS04755	FG28_RS04755	FG28_RS04755	WP_036380364.1	DUF4301 family protein	0	2	35	35	31	26	25	0	0	0	10	12	7													2	4	5	11	98	68	30	2				1		4	23	17	5		0
CDS/locus_tag=FG28_RS04765	CDS/locus_tag=FG28_RS04765	FG28_RS04765	FG28_RS04765	WP_036380365.1	hypothetical protein	0	1	2	2	2	2	0	0	0	0	0	0	0											4																				0
CDS/locus_tag=FG28_RS04770	CDS/locus_tag=FG28_RS04770	FG28_RS04770	FG28_RS04770	WP_036380366.1	4'-phosphopantetheinyl transferase superfamily protein	0	1	2	2	1	1	2	0	0	0	2	1	0											1		4					1					2	1							0
CDS/locus_tag=FG28_RS04775	CDS/locus_tag=FG28_RS04775	FG28_RS04775	FG28_RS04775	WP_036380367.1	adenosylhomocysteinase	0	1	25	25	12	20	19	0	0	0	14	12	12												2	8	6	10	54	24	23	17	2			8	3	2	33	23	4			0
CDS/locus_tag=FG28_RS04780	CDS/locus_tag=FG28_RS04780	FG28_RS04780	FG28_RS04780	WP_036380368.1	DUF3332 domain-containing protein	0	1	2	2	0	0	0	2	0	2	0	0	0										5																					0
CDS/locus_tag=FG28_RS04785	CDS/locus_tag=FG28_RS04785	FG28_RS04785	FG28_RS04785	WP_036386170.1	D-TA family PLP-dependent enzyme	0	1	14	14	2	5	5	0	0	0	5	13	4														1	4	11	6	1	1				2	7	10	25	9	4	1		0
CDS/gene=rpmA	CDS/gene=rpmA	rpmA	FG28_RS04805	WP_036380371.1	50S ribosomal protein L27	0	1	2	2	0	0	0	0	0	0	2	0	0																					2										0.0017065
CDS/gene=rplU	CDS/gene=rplU	rplU	FG28_RS04810	WP_036380372.1	50S ribosomal protein L21	0	1	20	20	11	6	7	0	0	0	16	13	13											7	33	11	1							18	62	6		1	1					0
CDS/locus_tag=FG28_RS04820	CDS/locus_tag=FG28_RS04820	FG28_RS04820	FG28_RS04820	WP_036380374.1	insulinase family protein	0	1	32	32	6	14	11	29	30	27	6	6	7	30	18	10	55	124	66	27	24	13	11			3	3	2	34	18	7	5	1					1	15	9				0
CDS/locus_tag=FG28_RS04825	CDS/locus_tag=FG28_RS04825	FG28_RS04825	FG28_RS04825	WP_036380375.1	insulinase family protein	0	1	60	60	26	30	28	54	52	53	18	16	17	104	129	270	148	80	41	45	40	24	10			1	1	2	8	21	123	63	20						2	6	68	8	3	0
CDS/locus_tag=FG28_RS04830	CDS/locus_tag=FG28_RS04830	FG28_RS04830	FG28_RS04830	WP_036380376.1	hypothetical protein	0	1	5	5	0	0	0	0	1	0	3	2	3					1																15										0
CDS/gene=gldD	CDS/gene=gldD	gldD	FG28_RS04840	WP_036380383.1	gliding motility lipoprotein GldD	0	1	5	5	0	0	1	0	0	0	4	3	2											1											12									0
CDS/gene=gldE	CDS/gene=gldE	gldE	FG28_RS04845	WP_036380389.1	gliding motility-associated protein GldE	0	1	7	7	0	0	0	0	0	0	6	6	3																										9	7				0
CDS/gene=mutY	CDS/gene=mutY	mutY	FG28_RS04855	WP_036380393.1	A/G-specific adenine glycosylase	0	1	5	5	0	1	0	0	0	0	4	4	4															1										9	5					0
CDS/locus_tag=FG28_RS04860	CDS/locus_tag=FG28_RS04860	FG28_RS04860	FG28_RS04860	WP_036380395.1	integration host factor subunit beta	DNA-binding protein, Bhl family contains 1 Bac_DNA_binding	1	8	8	6	7	5	0	0	0	5	5	4											28	12	1								18	1			1						0
CDS/locus_tag=FG28_RS04865	CDS/locus_tag=FG28_RS04865	FG28_RS04865	FG28_RS04865	WP_036380396.1	ribonuclease E/G	0	1	14	14	3	0	3	0	0	1	9	10	12										1				2			4	1						1		2	32	11			0
CDS/gene=bioB	CDS/gene=bioB	bioB	FG28_RS04880	WP_036380402.1	biotin synthase BioB	0	1	7	7	7	0	1	0	0	0	3	6	2														1	12									4	12	5					0
CDS/locus_tag=FG28_RS04885	CDS/locus_tag=FG28_RS04885	FG28_RS04885	FG28_RS04885	WP_156102344.1	beta-ketoacyl synthase	0	1	3	3	0	2	0	1	0	0	1	0	0						1					1				1										1						0
CDS/gene=bioA	CDS/gene=bioA	bioA	FG28_RS04890	WP_036386174.1	adenosylmethionine--8-amino-7-oxononanoate transaminase	0	1	5	5	0	5	5	0	0	0	1	1	1														1	3	10	1	1								3	1				0
CDS/gene=bioD	CDS/gene=bioD	bioD	FG28_RS04900	WP_036380406.1	dethiobiotin synthase	0	1	4	4	3	0	0	0	0	0	3	2	2													4										7								0
CDS/locus_tag=FG28_RS04910	CDS/locus_tag=FG28_RS04910	FG28_RS04910	FG28_RS04910	WP_036380410.1	pyridoxal phosphate-dependent aminotransferase family protein	0	1	2	2	2	2	2	0	0	0	1	1	2														1	6	1	1	1	1						2	2					0
CDS/locus_tag=FG28_RS04915	CDS/locus_tag=FG28_RS04915	FG28_RS04915	FG28_RS04915	WP_036380412.1	M61 family metallopeptidase	0	1	14	14	6	10	8	10	11	11	4	0	2	8	7	32	31	4	5	2	1	1						1		25	15	3	3							5	2			0
CDS/locus_tag=FG28_RS04920	CDS/locus_tag=FG28_RS04920	FG28_RS04920	FG28_RS04920	WP_036380414.1	GNAT family N-acetyltransferase	0	1	3	3	3	2	3	0	0	0	1	1	1											8	1	1				3	2	1		6	1									0
CDS/locus_tag=FG28_RS04925	CDS/locus_tag=FG28_RS04925	FG28_RS04925	FG28_RS04925	WP_036380416.1	F0F1 ATP synthase subunit epsilon	0	1	3	3	1	1	0	0	0	0	3	2	0											2										5										0
CDS/locus_tag=FG28_RS04930	CDS/locus_tag=FG28_RS04930	FG28_RS04930	FG28_RS04930	WP_036380418.1	F0F1 ATP synthase subunit beta	0	1	24	24	20	15	16	3	3	2	21	20	23			1	8	2	2	1	1					4	5	7	18	84	37	12	1	3	4	8	7	13	59	112	21	2		0
CDS/locus_tag=FG28_RS04935	CDS/locus_tag=FG28_RS04935	FG28_RS04935	FG28_RS04935	WP_036380420.1	TonB-dependent receptor	SusC-like	1	37	37	16	11	14	25	23	26	34	36	27	19	93	33	10	4				1	2			1				3	24	27	2	13	8	2	7	8	16	27	110	122	69	0
CDS/locus_tag=FG28_RS04940	CDS/locus_tag=FG28_RS04940	FG28_RS04940	FG28_RS04940	WP_036380422.1	recombinase family protein	0	1	9	9	0	0	0	1	1	1	5	8	7				1	2	2	1	1	1	2																	8	18	1		0
CDS/locus_tag=FG28_RS04960	CDS/locus_tag=FG28_RS04960	FG28_RS04960	FG28_RS04960	WP_156102205.1	hypothetical protein	0	1	5	5	0	0	0	0	0	0	5	4	2																						11	1								0.0095396
CDS/locus_tag=FG28_RS04975	CDS/locus_tag=FG28_RS04975	FG28_RS04975	FG28_RS04975	WP_156102206.1	hypothetical protein	0	1	4	4	0	0	0	0	1	0	4	3	2									1																4	9	2	1			0
CDS/locus_tag=FG28_RS04980	CDS/locus_tag=FG28_RS04980	FG28_RS04980	FG28_RS04980	WP_036380435.1	recombinase family protein	0	1	2	2	0	0	0	0	0	0	2	2	1																						5									0
CDS/gene=glmS	CDS/gene=glmS	glmS	FG28_RS05005	WP_036380445.1	glutamine--fructose-6-phosphate transaminase (isomerizing)	0	1	21	21	18	14	12	0	0	0	10	9	11															1	4	40	36	16	2					3	6	22	21	4		0
CDS/locus_tag=FG28_RS05010	CDS/locus_tag=FG28_RS05010	FG28_RS05010	FG28_RS05010	WP_036380447.1	DUF4270 domain-containing protein	0	1	5	5	1	1	1	3	1	1	4	5	3		2	4															3	1			2	1			2	3	9	5		0
CDS/locus_tag=FG28_RS05015	CDS/locus_tag=FG28_RS05015	FG28_RS05015	FG28_RS05015	WP_036386178.1	glycogen/starch synthase	CAZyme, single-domain, contains GT5	1	23	23	20	14	16	8	5	7	14	14	18							1	19	9	2	2	10	90	51	34	14	10	6	1		7	13	64	62	24	8	3	1	1		0
CDS/locus_tag=FG28_RS05020	CDS/locus_tag=FG28_RS05020	FG28_RS05020	FG28_RS05020	WP_036380448.1	pantoate--beta-alanine ligase	0	1	12	12	3	6	7	0	0	0	8	9	7														16	3								2	18	6						0
CDS/locus_tag=FG28_RS05025	CDS/locus_tag=FG28_RS05025	FG28_RS05025	FG28_RS05025	WP_036380451.1	aspartate 1-decarboxylase	0	1	6	6	4	4	2	1	0	0	2	1	1					1						10										4										0
CDS/locus_tag=FG28_RS05035	CDS/locus_tag=FG28_RS05035	FG28_RS05035	FG28_RS05035	WP_036380453.1	esterase	*	1	27	27	15	23	20	23	23	22	8	12	10	42	35	31	30	65	157	87	118	65	47	8	12	18	30	50	67	56	36	26	16			1	3	14	40	13	3	4	2	0
CDS/gene=radA	CDS/gene=radA	radA	FG28_RS05040	WP_036380454.1	DNA repair protein RadA	0	1	7	7	0	0	0	0	0	0	5	5	7																									3	14	13				0
CDS/locus_tag=FG28_RS05045	CDS/locus_tag=FG28_RS05045	FG28_RS05045	FG28_RS05045	WP_036380456.1	aldo/keto reductase	0	1	23	23	18	21	19	8	8	8	13	14	14	2	1	1	1	1	22	9	3	1	1			3	7	67	26	20	18	10			1	4	10	34	26	2				0
CDS/gene=xth	CDS/gene=xth	xth	FG28_RS05050	WP_036386180.1	exodeoxyribonuclease III	0	1	7	7	6	5	5	0	0	0	4	4	4													12	20	10	4	8	4	1					10	5	2					0
CDS/locus_tag=FG28_RS05055	CDS/locus_tag=FG28_RS05055	FG28_RS05055	FG28_RS05055	WP_036380458.1	hypothetical protein	0	1	8	8	5	3	1	8	6	7	4	6	4	16	2	2			3	3	4	5	41	8	5	5	7	2	2	1				22	7	3	2							0
CDS/locus_tag=FG28_RS05060	CDS/locus_tag=FG28_RS05060	FG28_RS05060	FG28_RS05060	WP_036380460.1	cysteine hydrolase	0	1	2	2	0	0	0	0	0	0	0	2	0																					2										0
CDS/locus_tag=FG28_RS05065	CDS/locus_tag=FG28_RS05065	FG28_RS05065	FG28_RS05065	WP_036380462.1	Gfo/Idh/MocA family oxidoreductase	0	1	15	15	1	4	4	10	10	12	4	1	3	1	2	1	1	17	48	7	2	6	4		1			5	10	4								5	3	1				0
CDS/locus_tag=FG28_RS05070	CDS/locus_tag=FG28_RS05070	FG28_RS05070	FG28_RS05070	WP_036380464.1	TonB-dependent receptor	TonB-dependent siderophore receptor *	1	19	19	0	1	1	15	15	15	13	14	13	5	18	54	16	7	4	1	3	2									2								1	11	48	4	1	0
CDS/locus_tag=FG28_RS05075	CDS/locus_tag=FG28_RS05075	FG28_RS05075	FG28_RS05075	WP_036380466.1	acetyltransferase	0	1	3	3	2	2	1	0	0	0	2	2	2											5	4	1									10									0
CDS/locus_tag=FG28_RS05085	CDS/locus_tag=FG28_RS05085	FG28_RS05085	FG28_RS05085	WP_036380470.1	hypothetical protein	0	1	8	8	7	1	3	0	0	0	3	4	2													13	3	1								6	8							0
CDS/locus_tag=FG28_RS05095	CDS/locus_tag=FG28_RS05095	FG28_RS05095	FG28_RS05095	WP_036380474.1	helix-turn-helix transcriptional regulator	Transcription factor, Xre family contains 1 HTH_XRE	1	3	3	2	3	2	0	0	0	2	0	1											9	2									3										0
CDS/locus_tag=FG28_RS05100	CDS/locus_tag=FG28_RS05100	FG28_RS05100	FG28_RS05100	WP_036380476.1	leucine-rich repeat protein	0	1	2	2	0	0	0	2	2	2	1	1	1	2	4	4	2	2	2	5	3	6	3														1		1	1	4	2	1	0
CDS/locus_tag=FG28_RS05110	CDS/locus_tag=FG28_RS05110	FG28_RS05110	FG28_RS05110	WP_036380480.1	FAD-binding protein	*	1	15	15	3	7	6	2	3	1	11	15	9				2	6	2									1	15	4	3	4						2	27	26	5	1		0
CDS/locus_tag=FG28_RS05130	CDS/locus_tag=FG28_RS05130	FG28_RS05130	FG28_RS05130	WP_036380487.1	hypothetical protein	0	1	2	2	0	0	0	0	0	0	1	2	1																					3	1									0
CDS/locus_tag=FG28_RS05135	CDS/locus_tag=FG28_RS05135	FG28_RS05135	FG28_RS05135	WP_036380489.1	glycine--tRNA ligase	0	1	26	26	20	16	17	1	2	3	14	9	12	3	1		1	1	2	1								1	1	76	36	4			1	3	5	10	14	43	20	3		0
CDS/locus_tag=FG28_RS05140	CDS/locus_tag=FG28_RS05140	FG28_RS05140	FG28_RS05140	WP_036380491.1	hypothetical protein	0	1	10	10	0	0	2	0	0	0	6	8	7														2	2									1	18	17					0
CDS/locus_tag=FG28_RS05150	CDS/locus_tag=FG28_RS05150	FG28_RS05150	FG28_RS05150	WP_036380493.1	hypothetical protein	0	1	10	10	0	0	0	5	0	1	5	4	6			6																					1	3	2	4	13			0
CDS/locus_tag=FG28_RS05155	CDS/locus_tag=FG28_RS05155	FG28_RS05155	FG28_RS05155	WP_036380495.1	amidohydrolase	0	1	12	12	11	5	6	2	4	3	3	4	7								10	3	1			29	16	8	9	1	1					10	12	3						0
CDS/gene=katG	CDS/gene=katG	katG	FG28_RS05165	WP_036386184.1	catalase/peroxidase HPI	*	1	50	50	47	38	39	18	16	16	38	29	35	29	26	32	20	13	3	9	15	10	2	2	3	21	30	34	35	128	202	99	33			6	3	13	24	41	138	65	15	0
CDS/locus_tag=FG28_RS05170	CDS/locus_tag=FG28_RS05170	FG28_RS05170	FG28_RS05170	WP_036380499.1	DinB family protein	0	1	7	7	3	2	2	7	5	4	2	1	2									7	18	2	7	3	1							1	5									0
CDS/locus_tag=FG28_RS05175	CDS/locus_tag=FG28_RS05175	FG28_RS05175	FG28_RS05175	WP_036380501.1	lipid-binding SYLF domain-containing protein	0	1	9	9	6	5	4	9	9	9	5	2	1	23	2	1		1		1	3	5	63	26	9	1	4							9	1									0
CDS/locus_tag=FG28_RS05200	CDS/locus_tag=FG28_RS05200	FG28_RS05200	FG28_RS05200	WP_036380511.1	TonB-dependent receptor	SusC-like	1	11	11	0	0	0	4	4	4	7	11	6	1	7	9	2	2	1	1		1																	1	2	22	8	1	0
CDS/locus_tag=FG28_RS05205	CDS/locus_tag=FG28_RS05205	FG28_RS05205	FG28_RS05205	WP_036380513.1	glucose-6-phosphate isomerase	0	1	25	25	25	19	16	4	2	2	9	10	13			2	8									3	1			76	48	19	1							33	11	1	1	0
CDS/locus_tag=FG28_RS05215	CDS/locus_tag=FG28_RS05215	FG28_RS05215	FG28_RS05215	WP_036380516.1	tryptophan 2,3-dioxygenase	0	1	7	7	0	0	0	1	1	1	4	5	6			1				2																	4	11	6					0
CDS/locus_tag=FG28_RS05220	CDS/locus_tag=FG28_RS05220	FG28_RS05220	FG28_RS05220	WP_036380518.1	DUF3108 domain-containing protein	0	1	10	10	3	3	4	7	7	7	5	9	6							2	20	5	6			2	10	1	1						2	3	14	7	2					0
CDS/locus_tag=FG28_RS05225	CDS/locus_tag=FG28_RS05225	FG28_RS05225	FG28_RS05225	WP_156102208.1	patatin	0	1	14	14	1	1	0	5	3	5	7	12	6		5	16	3									1	1	2											2	3	29	4	3	0
CDS/gene=uvrC	CDS/gene=uvrC	uvrC	FG28_RS05230	WP_036380519.1	excinuclease ABC subunit UvrC	0	1	5	5	1	0	0	0	0	0	3	2	4																		1								1	6	5			0
CDS/locus_tag=FG28_RS05245	CDS/locus_tag=FG28_RS05245	FG28_RS05245	FG28_RS05245	WP_036380525.1	hypothetical protein	0	1	9	9	1	1	0	6	7	6	0	1	0							1	3	18	11	2	1										1									0
CDS/locus_tag=FG28_RS05250	CDS/locus_tag=FG28_RS05250	FG28_RS05250	FG28_RS05250	WP_036380527.1	molecular chaperone DnaK	0	1	8	8	8	6	4	3	1	2	5	8	4									1	9	33	8	11	5	8	2	4	7	2		24	8	2	2	1			2	1		0
CDS/locus_tag=FG28_RS05255	CDS/locus_tag=FG28_RS05255	FG28_RS05255	FG28_RS05255	WP_036380529.1	isoleucine--tRNA ligase	0	1	30	30	22	23	24	5	1	4	11	10	13	3	10									4	1	1				5	10	74	39				1		2		8	36	6	0
CDS/locus_tag=FG28_RS05260	CDS/locus_tag=FG28_RS05260	FG28_RS05260	FG28_RS05260	WP_036380531.1	hypothetical protein	0	1	2	2	1	1	0	0	0	0	1	0	1													2									1	2	1	1						0
CDS/locus_tag=FG28_RS05265	CDS/locus_tag=FG28_RS05265	FG28_RS05265	FG28_RS05265	WP_051947186.1	TonB-dependent receptor	SusC-like	1	16	16	0	0	0	9	10	10	10	13	10		17	21	1	1																						1	31	10	2	0
CDS/gene=recO	CDS/gene=recO	recO	FG28_RS05270	WP_036380535.1	DNA repair protein RecO	0	1	2	2	1	0	1	0	0	0	1	2	1													2									1	2			1					0.002551
CDS/locus_tag=FG28_RS05275	CDS/locus_tag=FG28_RS05275	FG28_RS05275	FG28_RS05275	WP_036380537.1	NADP-specific glutamate dehydrogenase	0	1	28	28	13	19	20	17	21	19	19	19	19	4	8	5	28	81	47	12	12	6	6	2		7	8	16	60	54	31	20	5			3	3	4	62	49	11	6		0
CDS/locus_tag=FG28_RS05280	CDS/locus_tag=FG28_RS05280	FG28_RS05280	FG28_RS05280	WP_036380539.1	cystathionine gamma-synthase	0	1	10	10	6	9	6	6	6	8	7	5	6					2	24	5	5	6	4					20	10	6	4	2	1	1			1	11	8	3	1	1		0
CDS/locus_tag=FG28_RS05285	CDS/locus_tag=FG28_RS05285	FG28_RS05285	FG28_RS05285	WP_036380541.1	DUF3298 and DUF4163 domain-containing protein	0	1	5	5	1	1	2	1	0	0	5	4	3	1	1				1							3		1								8	5	1	1					0
CDS/locus_tag=FG28_RS05295	CDS/locus_tag=FG28_RS05295	FG28_RS05295	FG28_RS05295	WP_036380546.1	DinB family protein	0	1	3	3	1	2	2	0	0	0	2	2	2											5										6										0
CDS/locus_tag=FG28_RS05300	CDS/locus_tag=FG28_RS05300	FG28_RS05300	FG28_RS05300	WP_036380547.1	helix-turn-helix transcriptional regulator	Transcription factor, ArsR family contains 1 HTH_5	1	2	2	2	2	2	0	0	0	1	1	0											11										3										0
CDS/locus_tag=FG28_RS05305	CDS/locus_tag=FG28_RS05305	FG28_RS05305	FG28_RS05305	WP_036380549.1	aspartate/glutamate racemase family protein	0	1	7	7	6	4	7	1	1	0	3	1	3									2				25	11	5	2	3	2	1				5	2	1	1		1	1		0
CDS/locus_tag=FG28_RS05330	CDS/locus_tag=FG28_RS05330	FG28_RS05330	FG28_RS05330	WP_036380557.1	thioesterase	0	1	4	4	2	3	0	2	1	2	2	1	1	1	1	2	1	1					2	5										4										0
CDS/locus_tag=FG28_RS05335	CDS/locus_tag=FG28_RS05335	FG28_RS05335	FG28_RS05335	WP_036380559.1	nitronate monooxygenase	0	1	21	21	18	13	13	1	0	0	12	18	13								1				1	5	57	35	10	6	4	2				3	46	28	8		1	1		0
CDS/locus_tag=FG28_RS05340	CDS/locus_tag=FG28_RS05340	FG28_RS05340	FG28_RS05340	WP_036380561.1	hypothetical protein	0	1	3	3	0	0	0	0	0	0	2	2	3																								4	3	1					0
CDS/locus_tag=FG28_RS05345	CDS/locus_tag=FG28_RS05345	FG28_RS05345	FG28_RS05345	WP_036380563.1	alpha/beta fold hydrolase	*	1	7	7	0	0	0	1	1	1	4	5	3										4													1	10	4		1				0
CDS/locus_tag=FG28_RS05350	CDS/locus_tag=FG28_RS05350	FG28_RS05350	FG28_RS05350	WP_036380564.1	cytochrome c	0	1	14	14	3	3	4	3	4	3	12	12	10							2	2	7	12	12	6	2								49	51	17	9	4	3	3	2			0
CDS/locus_tag=FG28_RS05355	CDS/locus_tag=FG28_RS05355	FG28_RS05355	FG28_RS05355	WP_036380566.1	membrane protein	0	1	2	2	2	2	1	0	0	0	1	0	0											5										1										0
CDS/locus_tag=FG28_RS05360	CDS/locus_tag=FG28_RS05360	FG28_RS05360	FG28_RS05360	WP_036380568.1	hypothetical protein	0	1	9	9	4	4	6	6	6	5	3	1	2								1	20	14	5	10	13	6	2	1						2	4	2				1			0
CDS/locus_tag=FG28_RS05365	CDS/locus_tag=FG28_RS05365	FG28_RS05365	FG28_RS05365	WP_036380570.1	META domain-containing protein	0	1	2	2	0	0	0	0	0	0	2	2	0																					6	1									0
CDS/locus_tag=FG28_RS05370	CDS/locus_tag=FG28_RS05370	FG28_RS05370	FG28_RS05370	WP_051947188.1	META domain-containing protein	0	1	8	8	0	2	2	1	1	2	6	7	6							2			2				4								1		17	16	7					0
CDS/locus_tag=FG28_RS05380	CDS/locus_tag=FG28_RS05380	FG28_RS05380	FG28_RS05380	WP_036380572.1	hypothetical protein	0	1	5	5	1	1	1	4	3	3	0	0	0		1								10	3	1																			0
CDS/locus_tag=FG28_RS05385	CDS/locus_tag=FG28_RS05385	FG28_RS05385	FG28_RS05385	WP_036380574.1	hypothetical protein	0	1	3	3	2	3	0	1	1	1	0	0	0										8	5																				0
CDS/locus_tag=FG28_RS05390	CDS/locus_tag=FG28_RS05390	FG28_RS05390	FG28_RS05390	WP_156102209.1	hypothetical protein	0	1	10	10	3	4	3	10	8	9	2	2	1	2	1							2	38	11	2	1								6										0
CDS/locus_tag=FG28_RS05410	CDS/locus_tag=FG28_RS05410	FG28_RS05410	FG28_RS05410	WP_036386197.1	hypothetical protein	0	1	5	5	2	3	1	5	4	4	2	3	4	3				1	5	20	10	3	4		1	1	8	3	1								5	8	5					0
CDS/locus_tag=FG28_RS05415	CDS/locus_tag=FG28_RS05415	FG28_RS05415	FG28_RS05415	WP_036380579.1	glycerol-3-phosphate dehydrogenase	0	1	4	4	0	2	0	0	0	0	0	2	2														2										2	2						0
CDS/locus_tag=FG28_RS05420	CDS/locus_tag=FG28_RS05420	FG28_RS05420	FG28_RS05420	WP_036380580.1	glycerol-3-phosphate dehydrogenase/oxidase	*	1	20	20	15	8	9	0	0	0	11	8	6																	40	15	3								25	7	2	1	0
CDS/locus_tag=FG28_RS05425	CDS/locus_tag=FG28_RS05425	FG28_RS05425	FG28_RS05425	WP_036380581.1	antibiotic biosynthesis monooxygenase	0	1	2	2	2	2	2	0	0	0	0	0	0											8																				0
CDS/locus_tag=FG28_RS05440	CDS/locus_tag=FG28_RS05440	FG28_RS05440	FG28_RS05440	WP_156102210.1	CAP domain-containing protein	0	1	4	4	0	0	0	4	4	4	1	1	0							1	1	4	15											1	1									0
CDS/locus_tag=FG28_RS05445	CDS/locus_tag=FG28_RS05445	FG28_RS05445	FG28_RS05445	WP_036386199.1	3-hydroxyanthranilate 3,4-dioxygenase	0	1	5	5	5	2	2	0	0	0	3	1	2											2	11	6	3			1					6	1								0
CDS/locus_tag=FG28_RS05455	CDS/locus_tag=FG28_RS05455	FG28_RS05455	FG28_RS05455	WP_036380586.1	aldehyde dehydrogenase family protein	0	1	19	19	16	11	11	0	0	0	8	6	7																7	48	22	5						1		23	8	2		0
CDS/locus_tag=FG28_RS05460	CDS/locus_tag=FG28_RS05460	FG28_RS05460	FG28_RS05460	WP_156102211.1	hypothetical protein	0	1	12	12	1	0	2	10	10	10	0	0	0							1	38	12					2						1											0
CDS/locus_tag=FG28_RS05465	CDS/locus_tag=FG28_RS05465	FG28_RS05465	FG28_RS05465	WP_036380589.1	hypothetical protein	0	1	2	2	1	1	0	0	0	0	1	2	1											2										4	2									0
CDS/locus_tag=FG28_RS05470	CDS/locus_tag=FG28_RS05470	FG28_RS05470	FG28_RS05470	WP_036380591.1	acyl-ACP desaturase	0	1	10	10	6	7	8	2	0	2	5	4	4							4				5		9	29	25	14	7	4			2		2	12	19	12	4	1			0
CDS/locus_tag=FG28_RS05475	CDS/locus_tag=FG28_RS05475	FG28_RS05475	FG28_RS05475	WP_036380592.1	serine/threonine protein phosphatase	0	1	5	5	5	1	3	1	1	1	3	2	3									3	1			14	3	2								9	2		1					0
CDS/locus_tag=FG28_RS05480	CDS/locus_tag=FG28_RS05480	FG28_RS05480	FG28_RS05480	WP_036380593.1	carbohydrate kinase	0	1	15	15	8	9	10	0	0	0	8	14	11													17	35	15	4	8	5	4				2	31	12	3	2	1			0
CDS/locus_tag=FG28_RS05485	CDS/locus_tag=FG28_RS05485	FG28_RS05485	FG28_RS05485	WP_036380595.1	alpha-amylase	CAZyme, single-domain, contains GH13_4	1	7	7	3	3	4	0	0	0	5	3	3																	6	8									8	8	1		0
CDS/locus_tag=FG28_RS05490	CDS/locus_tag=FG28_RS05490	FG28_RS05490	FG28_RS05490	WP_036380597.1	ATP-binding protein	0	1	11	11	4	1	3	0	0	0	7	7	6															5	4	2								5	20	10	1	1		0
CDS/locus_tag=FG28_RS05495	CDS/locus_tag=FG28_RS05495	FG28_RS05495	FG28_RS05495	WP_036380599.1	SDR family NAD(P)-dependent oxidoreductase	0	1	13	13	13	7	12	1	0	1	9	9	9								1	1	2	4	2	55	24	16	11	12	10	8	2	3	12	29	26	9			1	1	1	0
CDS/locus_tag=FG28_RS05500	CDS/locus_tag=FG28_RS05500	FG28_RS05500	FG28_RS05500	WP_036380600.1	aldo/keto reductase	0	1	10	10	5	4	7	3	2	4	5	3	5		1					9	1			2		6	21	11	4	2	2	1					9	8	5					0
CDS/locus_tag=FG28_RS05505	CDS/locus_tag=FG28_RS05505	FG28_RS05505	FG28_RS05505	WP_036380602.1	MoxR family ATPase	0	1	21	21	13	13	14	10	7	6	15	18	17						1	23	1	1	10		3	1	4	51	15	7	2			4	12	1	17	51	43	4	4	1		0
CDS/locus_tag=FG28_RS05510	CDS/locus_tag=FG28_RS05510	FG28_RS05510	FG28_RS05510	WP_036380604.1	DUF58 domain-containing protein	0	1	7	7	0	0	0	0	0	0	5	5	3																								11	3		1				0
CDS/locus_tag=FG28_RS05515	CDS/locus_tag=FG28_RS05515	FG28_RS05515	FG28_RS05515	WP_036380606.1	hypothetical protein	0	1	14	14	0	0	0	0	0	0	10	10	11																										3	16	25			0
CDS/locus_tag=FG28_RS05520	CDS/locus_tag=FG28_RS05520	FG28_RS05520	FG28_RS05520	WP_036380608.1	VWA domain-containing protein	0	1	4	4	0	0	0	0	0	0	1	4	2																							1	4	2						0
CDS/locus_tag=FG28_RS05525	CDS/locus_tag=FG28_RS05525	FG28_RS05525	FG28_RS05525	WP_036380609.1	VWA domain-containing protein	0	1	8	8	0	0	2	0	0	0	7	8	7															2										18	14					0
CDS/locus_tag=FG28_RS05535	CDS/locus_tag=FG28_RS05535	FG28_RS05535	FG28_RS05535	WP_036380613.1	protein BatD	0	1	13	13	0	0	0	0	0	0	10	12	8																									2	2	18	27	1		0
CDS/locus_tag=FG28_RS05540	CDS/locus_tag=FG28_RS05540	FG28_RS05540	FG28_RS05540	WP_036380615.1	tetratricopeptide repeat protein	0	1	6	6	0	0	0	0	0	0	6	6	5																						25	8	1							0
CDS/locus_tag=FG28_RS05555	CDS/locus_tag=FG28_RS05555	FG28_RS05555	FG28_RS05555	WP_036380621.1	carbonic anhydrase	0	1	9	9	9	5	6	3	1	2	6	2	6								1	6			16	25	5	3						1	1	14	2			1	1	1		0
CDS/locus_tag=FG28_RS05560	CDS/locus_tag=FG28_RS05560	FG28_RS05560	FG28_RS05560	WP_036386200.1	SulP family inorganic anion transporter	0	1	10	10	0	0	0	0	0	0	9	8	3																									3	18	16	5	3		0
CDS/gene=pheS	CDS/gene=pheS	pheS	FG28_RS05570	WP_036380625.1	phenylalanine--tRNA ligase subunit alpha	0	1	15	15	6	9	7	1	1	0	13	14	10										2				3	19	9	1	1	1						18	39	12	3			0
CDS/locus_tag=FG28_RS05580	CDS/locus_tag=FG28_RS05580	FG28_RS05580	FG28_RS05580	WP_081894229.1	efflux RND transporter periplasmic adaptor subunit	0	1	14	14	2	2	5	1	2	2	13	12	11						4	1								9								5	18	32	21					0
CDS/locus_tag=FG28_RS05585	CDS/locus_tag=FG28_RS05585	FG28_RS05585	FG28_RS05585	WP_036380629.1	efflux RND transporter permease subunit	0	1	18	18	0	0	0	0	0	0	16	14	10																					1	2					2	15	43	11	0
CDS/locus_tag=FG28_RS05590	CDS/locus_tag=FG28_RS05590	FG28_RS05590	FG28_RS05590	WP_036380631.1	efflux transporter outer membrane subunit	0	1	14	14	0	0	0	0	0	0	12	12	10																									1	27	23	1	1		0
CDS/locus_tag=FG28_RS05600	CDS/locus_tag=FG28_RS05600	FG28_RS05600	FG28_RS05600	WP_036380633.1	histidinol-phosphate aminotransferase family protein	0	1	12	12	5	7	6	10	11	10	2	1	3				1	4	59	27	12	11	2			1	14	26	5	3	4	3				1		6	5					0
CDS/locus_tag=FG28_RS05610	CDS/locus_tag=FG28_RS05610	FG28_RS05610	FG28_RS05610	WP_036380637.1	Zn-dependent hydrolase	0	1	23	23	1	10	11	18	21	19	3	3	3			2	14	86	48	19	13	6	4				4	1	29	13	3	3							6	4				0
CDS/locus_tag=FG28_RS05620	CDS/locus_tag=FG28_RS05620	FG28_RS05620	FG28_RS05620	WP_036380640.1	CYTH domain-containing protein	0	1	3	3	3	3	2	0	0	0	1	0	1											8										2										0
CDS/locus_tag=FG28_RS05630	CDS/locus_tag=FG28_RS05630	FG28_RS05630	FG28_RS05630	WP_036380644.1	TetR/AcrR family transcriptional regulator	Transcription factor, TetR family contains 1 TetR_N	1	4	4	1	1	2	0	0	0	4	2	2											3	2	1								7	6	1								0
CDS/locus_tag=FG28_RS05640	CDS/locus_tag=FG28_RS05640	FG28_RS05640	FG28_RS05640	WP_036380648.1	helix-turn-helix domain-containing protein	Transcription factor, AraC family contains 1 HTH_AraC	1	2	2	2	2	2	0	0	0	2	2	2													1	5										4	2						0
CDS/gene=pyk	CDS/gene=pyk	pyk	FG28_RS05650	WP_036380651.1	pyruvate kinase	0	1	22	22	18	12	16	1	0	0	12	16	16				1										1	1	38	69	35	6	6				1	4	28	59	17	3		0
CDS/locus_tag=FG28_RS05655	CDS/locus_tag=FG28_RS05655	FG28_RS05655	FG28_RS05655	WP_036380652.1	IPExxxVDY family protein	0	1	2	2	2	2	0	0	0	0	1	0	0											4										1										0
CDS/gene=rnc	CDS/gene=rnc	rnc	FG28_RS05660	WP_036380654.1	ribonuclease III	0	1	7	7	0	0	0	0	0	0	4	5	6																							5	14	3						0
CDS/gene=fabF	CDS/gene=fabF	fabF	FG28_RS05665	WP_036380656.1	beta-ketoacyl-ACP synthase II	0	1	12	12	9	12	12	8	6	7	7	10	6		2	4	11	26	23	3	1		2	1	5	11	13	30	46	45	32	24	8		1	2	5	7	24	14	5	5	1	0
CDS/locus_tag=FG28_RS05670	CDS/locus_tag=FG28_RS05670	FG28_RS05670	FG28_RS05670	WP_009778413.1	acyl carrier protein	0	1	3	3	2	2	3	0	0	0	1	1	1												4	2	1		1	2					3									0
CDS/locus_tag=FG28_RS05680	CDS/locus_tag=FG28_RS05680	FG28_RS05680	FG28_RS05680	WP_036380665.1	ribonuclease H	0	1	9	9	1	1	1	0	2	1	7	6	5	1			2					1		2			1							2	2	4	16	5						0
CDS/locus_tag=FG28_RS05685	CDS/locus_tag=FG28_RS05685	FG28_RS05685	FG28_RS05685	WP_036380666.1	sugar kinase	0	1	11	11	7	6	8	0	0	0	5	8	7													6	25	16	2	1					3	4	19	14	1					0
CDS/locus_tag=FG28_RS05690	CDS/locus_tag=FG28_RS05690	FG28_RS05690	FG28_RS05690	WP_036380667.1	amidophosphoribosyltransferase	0	1	37	37	18	17	19	0	1	2	30	24	30		1	1			2	1	2	1	1						1	39	47	7		1				4	7	68	68	7		0
CDS/locus_tag=FG28_RS05695	CDS/locus_tag=FG28_RS05695	FG28_RS05695	FG28_RS05695	WP_036386203.1	superoxide dismutase	0	1	10	10	9	6	7	8	5	5	5	4	5		1				1	2	5	23	18	21	47	29	20	22	12	14	14	9	3		25	8	6	8	8	1	5	4	1	0
CDS/locus_tag=FG28_RS05700	CDS/locus_tag=FG28_RS05700	FG28_RS05700	FG28_RS05700	WP_036380669.1	UvrD-helicase domain-containing protein	0	1	10	10	5	5	8	0	0	0	4	5	4																		3	17	1				1				3	11		0
CDS/gene=kbl	CDS/gene=kbl	kbl	FG28_RS05705	WP_036380670.1	glycine C-acetyltransferase	0	1	14	14	7	12	13	1	0	1	6	3	6	2												1	3	27	52	29	15	10	2						9	7	4	1		0
CDS/locus_tag=FG28_RS05710;CDS/locus_tag=FG28_RS08785	CDS/locus_tag=FG28_RS05710	FG28_RS05710	FG28_RS05710	WP_036380672.1	OmpA family protein	0	2	22	22	16	14	12	15	15	14	22	22	18	20	25	39	62	56	44	33	23	17	20	13	16	20	11	12	37	35	27	18	3	50	128	65	85	57	103	245	142	105	39	0
CDS/locus_tag=FG28_RS05715	CDS/locus_tag=FG28_RS05715	FG28_RS05715	FG28_RS05715	WP_036380674.1	hypothetical protein	0	1	7	7	3	2	2	0	1	3	2	2	2			1		1	2	1										1	6	3							2		3	2		0
CDS/locus_tag=FG28_RS05720	CDS/locus_tag=FG28_RS05720	FG28_RS05720	FG28_RS05720	WP_036380676.1	SDR family oxidoreductase	0	1	12	12	9	5	9	6	5	5	9	5	8							1	6	15	4	5	1	32	8	7	3	5	7	3		7	3	28	9	3	3	1	1	1	1	0
CDS/locus_tag=FG28_RS05735	CDS/locus_tag=FG28_RS05735	FG28_RS05735	FG28_RS05735	WP_036380678.1	universal stress protein	0	1	18	18	15	7	10	1	2	2	6	12	10								5	1	2		1	47	25	14	8	2	7	2	2		5	22	29	10	2	1	3	2	2	0
CDS/locus_tag=FG28_RS05740	CDS/locus_tag=FG28_RS05740	FG28_RS05740	FG28_RS05740	WP_036380679.1	GNAT family N-acetyltransferase	0	1	3	3	2	1	1	0	0	0	2	1	0											4										4										0
CDS/locus_tag=FG28_RS05745	CDS/locus_tag=FG28_RS05745	FG28_RS05745	FG28_RS05745	WP_036380681.1	NAD-dependent epimerase/dehydratase family protein	0	1	15	15	11	7	10	9	9	8	7	6	7					1	6	30	6	2	1	1		10	33	28	9	7	6	3				2	10	24	12					0
CDS/locus_tag=FG28_RS05755	CDS/locus_tag=FG28_RS05755	FG28_RS05755	FG28_RS05755	WP_036380685.1	enoyl-CoA hydratase/isomerase family protein	0	1	11	11	7	2	5	1	0	0	10	4	8									1				18	2	1								32	9	1	1					0
CDS/locus_tag=FG28_RS05770	CDS/locus_tag=FG28_RS05770	FG28_RS05770	FG28_RS05770	WP_036380692.1	UDP-2,3-diacylglucosamine diphosphatase	0	1	4	4	0	0	0	0	0	0	3	4	1																					1	1	1	9	1						0.0038136
CDS/gene=recJ	CDS/gene=recJ	recJ	FG28_RS05780	WP_036380696.1	single-stranded-DNA-specific exonuclease RecJ	0	1	13	13	10	8	7	0	0	0	2	3	3																2	27	16	5								5	3	1		0
CDS/locus_tag=FG28_RS05790	CDS/locus_tag=FG28_RS05790	FG28_RS05790	FG28_RS05790	WP_036380700.1	OsmC family protein	0	1	5	5	4	5	3	3	3	3	1	2	2										11	19	2	2	2	1	1	5	4			4	2		1	1	1	4	2			0
CDS/locus_tag=FG28_RS05795	CDS/locus_tag=FG28_RS05795	FG28_RS05795	FG28_RS05795	WP_036380702.1	peroxidase	0	1	4	4	0	0	0	0	0	0	4	3	0																					4	9									0
CDS/locus_tag=FG28_RS05800	CDS/locus_tag=FG28_RS05800	FG28_RS05800	FG28_RS05800	WP_036386204.1	uracil-DNA glycosylase family protein	0	1	6	6	4	4	3	1	1	1	6	4	4	2	3	3	3		1	1	2		2	10	2						1			5	10	1	1		1		2	1		0
CDS/gene=rsmI	CDS/gene=rsmI	rsmI	FG28_RS05805	WP_036380704.1	16S rRNA (cytidine(1402)-2'-O)-methyltransferase	0	1	6	6	6	2	2	0	0	0	3	0	2													10	2	1	2							5	1							0
CDS/locus_tag=FG28_RS05810	CDS/locus_tag=FG28_RS05810	FG28_RS05810	FG28_RS05810	WP_036380706.1	hypothetical protein	0	1	7	7	5	4	5	1	1	0	5	5	3								2			3		10	13	2	1	2				3	1	1	10	3	1					0
CDS/locus_tag=FG28_RS05815	CDS/locus_tag=FG28_RS05815	FG28_RS05815	FG28_RS05815	WP_036386206.1	thymidine kinase	0	1	9	9	6	4	6	0	1	1	3	4	4	1	1	1								3	11	17	7	3								5	8	3						0
CDS/gene=alr	CDS/gene=alr	alr	FG28_RS05820	WP_036386207.1	alanine racemase	0	1	9	9	4	8	7	0	1	0	2	2	4								1						1	20	2	2	1						1	4	5					0
CDS/gene=mscL	CDS/gene=mscL	mscL	FG28_RS05825	WP_036380709.1	large-conductance mechanosensitive channel protein MscL	0	1	5	5	0	0	0	0	0	0	2	5	0																					7										0
CDS/locus_tag=FG28_RS05830	CDS/locus_tag=FG28_RS05830	FG28_RS05830	FG28_RS05830	WP_036380711.1	aspartate-semialdehyde dehydrogenase	0	1	6	6	3	2	2	0	0	0	6	4	4															8	2								6	12	6	1				0
CDS/locus_tag=FG28_RS05835	CDS/locus_tag=FG28_RS05835	FG28_RS05835	FG28_RS05835	WP_036380713.1	S9 family peptidase	0	1	32	32	22	18	18	0	0	0	29	27	28																4	15	70	22	4					2	7	12	104	15	1	0
CDS/locus_tag=FG28_RS05840	CDS/locus_tag=FG28_RS05840	FG28_RS05840	FG28_RS05840	WP_036380715.1	ABC transporter ATP-binding protein	0	1	6	6	0	2	2	0	0	0	4	6	4														3	2									4	14	4					0
CDS/locus_tag=FG28_RS05855	CDS/locus_tag=FG28_RS05855	FG28_RS05855	FG28_RS05855	WP_036380721.1	3-oxoacyl-ACP synthase	0	1	3	3	3	2	0	0	0	0	2	3	1											5										7										0
CDS/locus_tag=FG28_RS05860	CDS/locus_tag=FG28_RS05860	FG28_RS05860	FG28_RS05860	WP_036380723.1	histidine kinase	Probable incomplete histidine kinase contains 1 HATPase_c	1	4	4	0	0	0	0	0	0	1	3	0																										4					0
CDS/locus_tag=FG28_RS05865	CDS/locus_tag=FG28_RS05865	FG28_RS05865	FG28_RS05865	WP_036380725.1	sigma-54-dependent Fis family transcriptional regulator	Response regulator, NtrC family contains 1 Response_reg,1 AAA_5,1 HTH_8	1	15	15	1	1	2	0	1	0	8	13	9										1						3	1						1	2	5	34	11	1			0
CDS/locus_tag=FG28_RS05875	CDS/locus_tag=FG28_RS05875	FG28_RS05875	FG28_RS05875	WP_036380729.1	efflux RND transporter periplasmic adaptor subunit	0	1	8	8	0	0	0	1	0	0	3	3	3		1																								6	3				0
CDS/locus_tag=FG28_RS05880	CDS/locus_tag=FG28_RS05880	FG28_RS05880	FG28_RS05880	WP_036380731.1	ABC transporter ATP-binding protein	0	1	7	7	1	1	1	0	0	0	6	3	5													5									3	15	2	1	1	1		1		0
CDS/locus_tag=FG28_RS05915	CDS/locus_tag=FG28_RS05915	FG28_RS05915	FG28_RS05915	WP_036380745.1	FtsX-like permease family protein	0	1	3	3	0	0	0	0	0	0	1	2	1																							1					3			0
CDS/locus_tag=FG28_RS05920	CDS/locus_tag=FG28_RS05920	FG28_RS05920	FG28_RS05920	WP_036380747.1	ABC transporter ATP-binding protein	0	1	9	9	3	2	4	0	0	0	4	1	8													9	3	3						2	3	17	2			1				0
CDS/locus_tag=FG28_RS05925	CDS/locus_tag=FG28_RS05925	FG28_RS05925	FG28_RS05925	WP_036380749.1	FAD-binding oxidoreductase	0	1	9	9	3	6	7	0	0	0	1	2	1														4	12	8	1		1					1	2	2					0
CDS/gene=accB	CDS/gene=accB	accB	FG28_RS05935	WP_036380753.1	acetyl-CoA carboxylase biotin carboxyl carrier protein	0	1	6	6	6	3	4	1	0	0	5	4	4									1	1	4	17	10	3	4	1	4	2	1	1	2	17	2				1	1			0
CDS/gene=fabH	CDS/gene=fabH	fabH	FG28_RS05940	WP_036380755.1	ketoacyl-ACP synthase III	0	1	13	13	8	10	10	3	1	2	8	7	7							4			2	6	6	3	33	26	17	12	9	2					18	13	9	1	1	1	1	0
CDS/gene=rpmF	CDS/gene=rpmF	rpmF	FG28_RS05945	WP_036380757.1	50S ribosomal protein L32	0	1	2	2	2	1	2	0	0	0	2	0	2											5										5										0
CDS/gene=pdxA	CDS/gene=pdxA	pdxA	FG28_RS05955	WP_036380761.1	4-hydroxythreonine-4-phosphate dehydrogenase PdxA	0	1	13	13	4	4	7	1	0	1	10	10	8						1		1	1	2					16	4	1							3	21	14	3		1		0
CDS/locus_tag=FG28_RS05990	CDS/locus_tag=FG28_RS05990	FG28_RS05990	FG28_RS05990	WP_036380773.1	peptidase M14	0	1	50	50	23	22	20	38	45	43	18	17	16	72	178	178	72	48	48	21	24	16	9							17	92	45	8						2	13	55	31	1	0
CDS/locus_tag=FG28_RS05995	CDS/locus_tag=FG28_RS05995	FG28_RS05995	FG28_RS05995	WP_036380776.1	Gfo/Idh/MocA family oxidoreductase	CAZyme, single-domain, contains GH109 **	1	15	15	3	4	5	12	11	12	1	2	2	3	4	6	26	32	9	6	4	1	2					2	9	5	4	2							2	3				0
CDS/locus_tag=FG28_RS06000	CDS/locus_tag=FG28_RS06000	FG28_RS06000	FG28_RS06000	WP_036380779.1	AraC family transcriptional regulator	Transcription factor, AraC family contains 1 HTH_AraC	1	3	3	0	0	1	0	1	1	1	0	0	1	1	1													1									1						0
CDS/locus_tag=FG28_RS06020	CDS/locus_tag=FG28_RS06020	FG28_RS06020	FG28_RS06020	WP_036380791.1	hypothetical protein	0	1	15	15	1	2	3	4	3	5	11	11	8				1	5	11	2								3	4	1						1		4	29	12	3			0
CDS/locus_tag=FG28_RS06045	CDS/locus_tag=FG28_RS06045	FG28_RS06045	FG28_RS06045	WP_036380802.1	restriction endonuclease subunit S	0	1	3	3	3	0	1	0	0	0	3	2	2												4										7									0
CDS/locus_tag=FG28_RS06050	CDS/locus_tag=FG28_RS06050	FG28_RS06050	FG28_RS06050	WP_036380805.1	type I restriction-modification system subunit M	0	1	19	19	17	10	11	0	1	0	6	3	4						1					1						46	17	5	2							14	1			0
CDS/locus_tag=FG28_RS06060	CDS/locus_tag=FG28_RS06060	FG28_RS06060	FG28_RS06060	WP_051947194.1	patatin-like phospholipase family protein	0	1	2	2	0	0	0	1	0	0	1	1	1		1																							3	1					0.0025532
CDS/locus_tag=FG28_RS06065	CDS/locus_tag=FG28_RS06065	FG28_RS06065	FG28_RS06065	WP_036380808.1	hypothetical protein	0	1	6	6	6	3	5	0	0	0	3	5	4														4	11	5	12	12	10	4				1	1	5	5	7	6	6	0
CDS/locus_tag=FG28_RS06080	CDS/locus_tag=FG28_RS06080	FG28_RS06080	FG28_RS06080	WP_051947196.1	hypothetical protein	0	1	24	24	14	12	14	0	0	0	4	11	6																2	45	19	3								17	7			0
CDS/locus_tag=FG28_RS06085	CDS/locus_tag=FG28_RS06085	FG28_RS06085	FG28_RS06085	WP_036380814.1	type I restriction endonuclease subunit R	0	1	40	40	2	2	7	0	0	0	32	37	19																	1	2	10	1					2	6	11	65	72	2	0
CDS/gene=mce	CDS/gene=mce	mce	FG28_RS06100	WP_036386218.1	methylmalonyl-CoA epimerase	0	1	2	2	1	0	1	0	0	1	0	1	0	1										2										1										0.00042772
CDS/gene=rbfA	CDS/gene=rbfA	rbfA	FG28_RS06105	WP_036380820.1	30S ribosome-binding factor RbfA	0	1	4	4	2	2	2	0	0	0	1	4	1											6										7										0
CDS/locus_tag=FG28_RS06110	CDS/locus_tag=FG28_RS06110	FG28_RS06110	FG28_RS06110	WP_036380823.1	ABC transporter permease	0	1	4	4	0	0	0	0	0	0	3	3	2																									6	3					0
CDS/gene=dusB	CDS/gene=dusB	dusB	FG28_RS06115	WP_036386220.1	tRNA dihydrouridine synthase DusB	0	1	2	2	1	0	0	0	1	0	0	0	0				1											1																1
CDS/locus_tag=FG28_RS06120	CDS/locus_tag=FG28_RS06120	FG28_RS06120	FG28_RS06120	WP_036380826.1	TonB-dependent receptor	0	1	7	7	0	0	0	6	4	5	4	3	4		4	13	1																								13	5		0
CDS/gene=lepA	CDS/gene=lepA	lepA	FG28_RS06125	WP_036380828.1	elongation factor 4	0	1	13	13	2	2	3	0	0	0	11	12	11																	3	6	2					1	3	5	23	31	8	1	0
CDS/locus_tag=FG28_RS06130	CDS/locus_tag=FG28_RS06130	FG28_RS06130	FG28_RS06130	WP_036380830.1	sodium:proton antiporter	0	1	14	14	0	0	0	0	0	0	13	10	7																								1	2	25	19	6	4		0
CDS/locus_tag=FG28_RS06135	CDS/locus_tag=FG28_RS06135	FG28_RS06135	FG28_RS06135	WP_036380832.1	MBL fold metallo-hydrolase	0	1	8	8	6	7	7	0	0	0	5	5	5													32	23	16	8	5	7	8	3			10	16	5	2					0
CDS/locus_tag=FG28_RS06140	CDS/locus_tag=FG28_RS06140	FG28_RS06140	FG28_RS06140	WP_036380834.1	S8 family serine peptidase	0	1	27	27	21	21	18	17	21	17	17	22	17	35	39	60	51	23	12	23	8	5	8			5	8	10	11	54	75	24	7	1	2	4	14	20	35	63	60	12		0
CDS/locus_tag=FG28_RS06145	CDS/locus_tag=FG28_RS06145	FG28_RS06145	FG28_RS06145	WP_036380836.1	M1 family metallopeptidase	0	1	33	33	25	23	23	30	29	30	16	16	12	81	47	151	144	71	49	51	43	33	30	2	2	4	17	10	13	61	107	41	10				2	3	10	44	45	15		0
CDS/gene=rnpA	CDS/gene=rnpA	rnpA	FG28_RS06150	WP_036380838.1	ribonuclease P protein component	0	1	2	2	1	0	0	0	0	0	1	2	0															1						3										0.0087354
CDS/locus_tag=FG28_RS06155	CDS/locus_tag=FG28_RS06155	FG28_RS06155	FG28_RS06155	WP_036380840.1	S41 family peptidase	0	1	47	47	35	25	27	42	43	40	30	33	27	94	98	164	195	99	74	47	84	58	40		1	5	5	4	15	107	67	40	10	5	8	8	14	13	48	95	49	23	3	0
CDS/locus_tag=FG28_RS06160	CDS/locus_tag=FG28_RS06160	FG28_RS06160	FG28_RS06160	WP_036380842.1	hypothetical protein	0	1	10	10	0	7	6	5	6	6	5	3	5		1			3	11	1	2		2				1	8	13	1	2							5	8	3	1	2		0
CDS/locus_tag=FG28_RS06180	CDS/locus_tag=FG28_RS06180	FG28_RS06180	FG28_RS06180	WP_036380851.1	GDYXXLXY domain-containing protein	0	1	2	2	0	0	0	1	0	0	1	0	0	1																				1										0
CDS/locus_tag=FG28_RS06195	CDS/locus_tag=FG28_RS06195	FG28_RS06195	FG28_RS06195	WP_036386225.1	GNAT family N-acetyltransferase	0	1	2	2	2	2	2	0	0	0	0	0	0											6																				0
CDS/locus_tag=FG28_RS06205	CDS/locus_tag=FG28_RS06205	FG28_RS06205	FG28_RS06205	WP_036380859.1	RpiB/LacA/LacB family sugar-phosphate isomerase	0	1	6	6	4	4	4	6	4	6	0	0	0										18	15	2	3	3	1	1	3	3													0
CDS/gene=rnr	CDS/gene=rnr	rnr	FG28_RS06210	WP_036380861.1	ribonuclease R	0	1	31	31	19	13	17	0	0	0	22	19	18																	9	54	24	5					1	5	13	66	32		0
CDS/locus_tag=FG28_RS06215	CDS/locus_tag=FG28_RS06215	FG28_RS06215	FG28_RS06215	WP_036380864.1	DUF2807 domain-containing protein	0	1	15	15	15	12	10	10	10	10	8	8	9	9	1	4	1	6	11	11	51	39	30	4	7	63	42	32	17	18	15	10	1	5		19	19	5	1	2	3		1	0
CDS/locus_tag=FG28_RS06235	CDS/locus_tag=FG28_RS06235	FG28_RS06235	FG28_RS06235	WP_036380871.1	type IX secretion system membrane protein PorP/SprF	0	1	15	15	6	2	4	14	15	14	4	9	6	11	8	4	7	14	23	40	107	58	30		6	5	13	4	2								16	11	2					0
CDS/locus_tag=FG28_RS06240;CDS/locus_tag=FG28_RS08780	CDS/locus_tag=FG28_RS06240	FG28_RS06240	FG28_RS06240	WP_081894237.1	T9SS type B sorting domain-containing protein	0	2	25	25	12	4	5	23	24	23	3	5	2	135	85	38	23	15	19	14	10	7	3		5	1	11	1			2	8	9				1					4	9	0
CDS/locus_tag=FG28_RS06245	CDS/locus_tag=FG28_RS06245	FG28_RS06245	FG28_RS06245	WP_036380873.1	type IX secretion system membrane protein PorP/SprF	0	1	19	19	8	2	2	16	15	14	5	11	8	7		1	1	3	7	35	93	66	50		4	4	13	3	4						1	1	15	13	6	2	9	1		0
CDS/locus_tag=FG28_RS06250	CDS/locus_tag=FG28_RS06250	FG28_RS06250	FG28_RS06250	WP_036380876.1	hypothetical protein	0	1	29	29	18	12	12	27	23	21	9	10	8	88	134	182	124	96	73	77	99	80	86		15	13	24	18	15	19	39	25	14	3	1	1	2	4	7	5	23	18	4	0
CDS/locus_tag=FG28_RS06255	CDS/locus_tag=FG28_RS06255	FG28_RS06255	FG28_RS06255	WP_036380878.1	glutamine--tRNA ligase/YqeY domain fusion protein	0	1	38	38	28	24	22	11	10	11	15	7	15		3	24	14	1									3	1	7	83	62	17	4						1	20	20	5		0
CDS/locus_tag=FG28_RS06260	CDS/locus_tag=FG28_RS06260	FG28_RS06260	FG28_RS06260	WP_036380880.1	SPFH domain-containing protein	0	1	22	22	2	1	3	0	0	0	18	17	18														6	2						5	6	6	46	29	6					0
CDS/locus_tag=FG28_RS06265	CDS/locus_tag=FG28_RS06265	FG28_RS06265	FG28_RS06265	WP_036380881.1	glutamate--tRNA ligase	0	1	19	19	14	12	12	2	1	0	5	3	4				2	1				1							20	39	19								7	7				0
CDS/locus_tag=FG28_RS06270	CDS/locus_tag=FG28_RS06270	FG28_RS06270	FG28_RS06270	WP_036380883.1	hypothetical protein	0	1	14	14	0	1	0	1	1	1	6	7	5				2						1				1														4	18		0
CDS/gene=mnmG	CDS/gene=mnmG	mnmG	FG28_RS06280	WP_036380887.1	tRNA uridine-5-carboxymethylaminomethyl(34) synthesis enzyme MnmG	0	1	14	14	3	1	2	1	0	0	12	9	7					1								1			1	4	5	1					1	4	7	17	19	1		0
CDS/locus_tag=FG28_RS06290	CDS/locus_tag=FG28_RS06290	FG28_RS06290	FG28_RS06290	WP_036386230.1	OmpH family outer membrane protein	0	1	8	8	2	1	1	2	2	2	7	7	4										8	10	2	3								25	22	5	2							0
CDS/locus_tag=FG28_RS06315	CDS/locus_tag=FG28_RS06315	FG28_RS06315	FG28_RS06315	WP_036380900.1	DNA polymerase III subunit delta'	0	1	9	9	0	0	0	0	0	0	6	6	4																							2	1	11	16	2				0
CDS/gene=pgk	CDS/gene=pgk	pgk	FG28_RS06320	WP_036380902.1	phosphoglycerate kinase	0	1	23	23	15	22	19	8	9	6	11	9	11			1	4	23	27	12	10	10	4	2		7	11	29	73	52	33	20	9			1	2	3	19	18	6			0
CDS/locus_tag=FG28_RS06325	CDS/locus_tag=FG28_RS06325	FG28_RS06325	FG28_RS06325	WP_036380905.1	lytic transglycosylase domain-containing protein	CAZyme, multi-domain, GH23 and two CBM50	1	4	4	1	0	0	1	0	1	0	1	0					2												1	1									1				0
CDS/locus_tag=FG28_RS06330	CDS/locus_tag=FG28_RS06330	FG28_RS06330	FG28_RS06330	WP_036380909.1	DUF4837 family protein	0	1	24	24	8	2	7	0	0	0	22	23	18															18	3	1						2	7	93	86	9	3	1		0
CDS/locus_tag=FG28_RS06335	CDS/locus_tag=FG28_RS06335	FG28_RS06335	FG28_RS06335	WP_036380912.1	OmpA family protein	0	1	3	3	0	0	1	0	0	0	2	0	2																		1			1	1	1	1	1		1	3			0
CDS/locus_tag=FG28_RS06345	CDS/locus_tag=FG28_RS06345	FG28_RS06345	FG28_RS06345	WP_036380918.1	M23 family metallopeptidase	0	1	8	8	1	0	0	0	1	1	6	4	3			1	1											1										9	7					0
CDS/locus_tag=FG28_RS06350	CDS/locus_tag=FG28_RS06350	FG28_RS06350	FG28_RS06350	WP_036380921.1	GH3 auxin-responsive promoter family protein	0	1	15	15	5	3	5	1	1	1	13	12	9					2	6				2							13	1							1	6	43	13			0
CDS/locus_tag=FG28_RS06355	CDS/locus_tag=FG28_RS06355	FG28_RS06355	FG28_RS06355	WP_036380924.1	hypothetical protein	0	1	14	14	7	6	7	0	0	0	8	2	6														1			21	10	1					1			12	5	2		0
CDS/locus_tag=FG28_RS06360	CDS/locus_tag=FG28_RS06360	FG28_RS06360	FG28_RS06360	WP_036380927.1	hypothetical protein	0	1	15	15	0	1	1	0	0	0	15	14	12																2	1	1			3	8	11	5	10	52	31	23	22	5	0
CDS/gene=rfbD	CDS/gene=rfbD	rfbD	FG28_RS06365	WP_081894239.1	dTDP-4-dehydrorhamnose reductase	0	1	4	4	3	2	2	0	0	0	4	4	3														7	1									8	3						0
CDS/gene=rfbB	CDS/gene=rfbB	rfbB	FG28_RS06370	WP_036380930.1	dTDP-glucose 4,6-dehydratase	0	1	8	8	6	7	7	0	0	0	3	1	3														21	20	1	3								6	3					0
CDS/gene=rfbA	CDS/gene=rfbA	rfbA	FG28_RS06375	WP_036380933.1	glucose-1-phosphate thymidylyltransferase RfbA	0	1	12	12	12	6	7	2	0	0	2	3	3								2			3		22	18	9	2		2	1				4	5	2	1					0
CDS/gene=rfbC	CDS/gene=rfbC	rfbC	FG28_RS06380	WP_036386233.1	dTDP-4-dehydrorhamnose 3,5-epimerase	0	1	4	4	1	1	0	1	0	1	3	1	1	2	1		1								1	1	1	1							5									0
CDS/locus_tag=FG28_RS06385	CDS/locus_tag=FG28_RS06385	FG28_RS06385	FG28_RS06385	WP_036380936.1	UDP-N-acetylglucosamine 2-epimerase (non-hydrolyzing)	CAZyme, single-domain, contains GT0	1	18	18	10	9	7	0	0	0	15	15	11											2	1	1	7	29	21	12	4	3		3	2	3	4	25	56	18	6			0
CDS/gene=wecC	CDS/gene=wecC	wecC	FG28_RS06390	WP_036380939.1	UDP-N-acetyl-D-mannosamine dehydrogenase	0	1	16	16	12	14	13	1	0	1	15	14	13		1			3	1					2	1	13	7	18	40	34	21	13	2	3	1	5	12	18	48	24	6	3	1	0
CDS/gene=cysQ	CDS/gene=cysQ	cysQ	FG28_RS06395	WP_036380942.1	3'(2'),5'-bisphosphate nucleotidase CysQ	0	1	24	24	22	13	14	0	0	0	5	5	7												2	63	35	18	13	11	9	4	1			11	11	4	1					0
CDS/gene=cysC	CDS/gene=cysC	cysC	FG28_RS06405	WP_036380947.1	adenylyl-sulfate kinase	0	1	11	11	6	3	4	2	0	0	9	9	6									1	1	4	20	10	2	1		1				11	30	14								0
CDS/gene=cysD	CDS/gene=cysD	cysD	FG28_RS06410	WP_036380950.1	sulfate adenylyltransferase subunit CysD	0	1	23	23	18	14	13	8	4	3	11	12	13							6	14	4	3	5	4	7	84	55	27	13	12	6		2	2	1	31	25	7	2	2	2		0
CDS/gene=cysN	CDS/gene=cysN	cysN	FG28_RS06415	WP_036380953.1	sulfate adenylyltransferase subunit CysN	0	1	27	27	18	20	19	4	1	0	18	21	13					5						2	2	2	5	13	64	66	51	19	8	1	1	2	9	8	65	37	13	5		0
CDS/locus_tag=FG28_RS06425	CDS/locus_tag=FG28_RS06425	FG28_RS06425	FG28_RS06425	WP_036380958.1	hypothetical protein	0	1	18	18	6	3	6	0	0	0	14	12	13											3	6	15	16	1						3	4	25	35	14	1					0
CDS/locus_tag=FG28_RS06435	CDS/locus_tag=FG28_RS06435	FG28_RS06435	FG28_RS06435	WP_036380963.1	glycosyltransferase	CAZyme, single-domain, contains GT4	1	16	16	2	2	2	0	0	0	12	13	10														3	4			1					1	2	28	20	3	1			0
CDS/locus_tag=FG28_RS06440	CDS/locus_tag=FG28_RS06440	FG28_RS06440	FG28_RS06440	WP_036380966.1	acyltransferase	0	1	3	3	0	1	0	0	0	0	1	1	2																	1				3	1									0
CDS/locus_tag=FG28_RS06450	CDS/locus_tag=FG28_RS06450	FG28_RS06450	FG28_RS06450	WP_036380972.1	O-antigen ligase family protein	0	1	2	2	0	0	0	0	0	0	1	2	2																								3	4	1					0
CDS/locus_tag=FG28_RS06455	CDS/locus_tag=FG28_RS06455	FG28_RS06455	FG28_RS06455	WP_036380975.1	hypothetical protein	*	1	5	5	0	0	0	0	0	0	5	3	2																								1	8	4	1				0
CDS/locus_tag=FG28_RS06460	CDS/locus_tag=FG28_RS06460	FG28_RS06460	FG28_RS06460	WP_051947199.1	WecB/TagA/CpsF family glycosyltransferase	CAZyme, single-domain, contains GT26	1	6	6	2	1	1	0	1	1	5	1	3						2	2						1	1	3								13	2							0
CDS/locus_tag=FG28_RS06465	CDS/locus_tag=FG28_RS06465	FG28_RS06465	FG28_RS06465	WP_036380981.1	undecaprenyl-phosphate glucose phosphotransferase	0	1	3	3	0	0	0	0	0	0	2	2	2																									4	3					0
CDS/locus_tag=FG28_RS06470	CDS/locus_tag=FG28_RS06470	FG28_RS06470	FG28_RS06470	WP_036380984.1	SDR family oxidoreductase	0	1	20	20	14	13	12	0	0	0	10	12	12													3	16	42	5	8	5	3			1	5	14	30	21	3	1	1		0
CDS/gene=purD	CDS/gene=purD	purD	FG28_RS06475	WP_036380987.1	phosphoribosylamine--glycine ligase	0	1	15	15	5	14	14	0	0	0	3	3	2												1	2	2	7	33	26	13	8	2				1		6	4		1	2	0
CDS/locus_tag=FG28_RS06480	CDS/locus_tag=FG28_RS06480	FG28_RS06480	FG28_RS06480	WP_036380990.1	hypothetical protein	0	1	2	2	0	0	0	0	0	0	1	1	0																					3										0
CDS/locus_tag=FG28_RS06490	CDS/locus_tag=FG28_RS06490	FG28_RS06490	FG28_RS06490	WP_036380995.1	DUF4254 domain-containing protein	0	1	12	12	11	2	6	0	1	0	7	4	5	1										2	2	20	2					3			3	20	1					1		0
CDS/locus_tag=FG28_RS06495	CDS/locus_tag=FG28_RS06495	FG28_RS06495	FG28_RS06495	WP_036380997.1	glycosyltransferase family 9 protein	CAZyme, single-domain, contains GT9	1	11	11	1	1	2	0	0	0	9	8	8															4										18	14	1	3			0
CDS/locus_tag=FG28_RS06510	CDS/locus_tag=FG28_RS06510	FG28_RS06510	FG28_RS06510	WP_036386235.1	radical SAM/Cys-rich domain protein	0	1	13	13	7	6	7	0	1	0	9	12	9								1			1		3	11	20	6		4	4		2	1	2	14	32	26	10	2	1		0
CDS/locus_tag=FG28_RS06515	CDS/locus_tag=FG28_RS06515	FG28_RS06515	FG28_RS06515	WP_036381006.1	4-carboxymuconolactone decarboxylase	0	1	4	4	4	4	3	0	0	0	3	1	0											16						1				4										0
CDS/locus_tag=FG28_RS06525	CDS/locus_tag=FG28_RS06525	FG28_RS06525	FG28_RS06525	WP_036381008.1	patatin-like phospholipase family protein	0	1	2	2	1	0	0	0	0	0	2	1	1													1										3	1							0
CDS/locus_tag=FG28_RS06530	CDS/locus_tag=FG28_RS06530	FG28_RS06530	FG28_RS06530	WP_036381011.1	ferredoxin--NADP reductase	0	1	10	10	7	8	5	1	1	1	2	5	4	1	2		1									1	11	31	12	4	2						1	8	5					0
CDS/locus_tag=FG28_RS06540	CDS/locus_tag=FG28_RS06540	FG28_RS06540	FG28_RS06540	WP_036381016.1	ABC transporter ATP-binding protein	0	1	2	2	0	0	0	0	0	0	2	0	2																							4								0.0025499
CDS/locus_tag=FG28_RS06545	CDS/locus_tag=FG28_RS06545	FG28_RS06545	FG28_RS06545	WP_036381019.1	nuclear transport factor 2 family protein	0	1	2	2	2	2	2	0	0	0	0	0	0											10																				0
CDS/locus_tag=FG28_RS06550	CDS/locus_tag=FG28_RS06550	FG28_RS06550	FG28_RS06550	WP_036381021.1	helix-turn-helix domain-containing protein	Transcription factor, AraC family contains 1 DJ-1_PfpI,2 HTH_AraC	1	3	3	0	0	0	0	0	1	1	1	2						1	1																	2	2	1					0
CDS/locus_tag=FG28_RS06555	CDS/locus_tag=FG28_RS06555	FG28_RS06555	FG28_RS06555	WP_051947201.1	hypothetical protein	0	1	31	31	5	5	7	22	17	18	13	20	8	22	55	17	2	2	1											4	11	11						1	4	4	21	39	2	0
CDS/locus_tag=FG28_RS06560	CDS/locus_tag=FG28_RS06560	FG28_RS06560	FG28_RS06560	WP_036381026.1	polymer-forming cytoskeletal protein	0	1	8	8	7	4	7	1	1	1	7	8	6										3	26	6	4	3	4	1	3	3	3	1	43	7	3	2	2	1	2	1	1		0
CDS/gene=atpB	CDS/gene=atpB	atpB	FG28_RS06575	WP_036381034.1	F0F1 ATP synthase subunit A	0	1	2	2	0	0	0	0	0	0	2	2	2																									5	4					0.0054484
CDS/locus_tag=FG28_RS06585	CDS/locus_tag=FG28_RS06585	FG28_RS06585	FG28_RS06585	WP_036381039.1	F0F1 ATP synthase subunit B	0	1	16	16	3	1	3	0	0	0	13	12	9											5			2	1						56	10			1	1					0
CDS/gene=atpH	CDS/gene=atpH	atpH	FG28_RS06590	WP_036381040.1	ATP synthase F1 subunit delta	0	1	3	3	0	1	0	0	1	1	2	2	1	1	1	1	1							1										8										0
CDS/locus_tag=FG28_RS06595	CDS/locus_tag=FG28_RS06595	FG28_RS06595	FG28_RS06595	WP_036381043.1	F0F1 ATP synthase subunit alpha	0	1	31	31	21	20	21	2	1	0	25	26	25				3									3	2	1	15	86	45	18	2	8	4	18	18	27	62	102	34	3		0
CDS/gene=atpG	CDS/gene=atpG	atpG	FG28_RS06600	WP_036381045.1	ATP synthase F1 subunit gamma	0	1	11	11	4	3	4	1	1	1	7	10	9	1	1		1	1	2							1	11	5			1					3	23	11	5					0
CDS/locus_tag=FG28_RS06610	CDS/locus_tag=FG28_RS06610	FG28_RS06610	FG28_RS06610	WP_036381050.1	dUTP diphosphatase	0	1	6	6	4	3	3	4	3	4	1	0	0	2									13	15	2									1										0
CDS/locus_tag=FG28_RS06615	CDS/locus_tag=FG28_RS06615	FG28_RS06615	FG28_RS06615	WP_036381053.1	nucleotidyltransferase	0	1	16	16	16	14	14	7	6	6	9	11	8						6	16	9	5	1		2	10	46	53	19	12	13	7		3		4	10	27	17	3	1	2		0
CDS/locus_tag=FG28_RS06620	CDS/locus_tag=FG28_RS06620	FG28_RS06620	FG28_RS06620	WP_156102219.1	hypothetical protein	0	1	19	19	9	12	13	18	17	18	5	6	4	15	5	2	4	5	7	8	59	49	24		1	13	36	14	1	1	1						9	4		1	1	2		0
CDS/locus_tag=FG28_RS06625	CDS/locus_tag=FG28_RS06625	FG28_RS06625	FG28_RS06625	WP_036381058.1	DUF4292 domain-containing protein	0	1	14	14	2	1	2	13	9	10	9	11	4							1	39	22	20			4	4							4	3	11	24	7						0
CDS/locus_tag=FG28_RS06630	CDS/locus_tag=FG28_RS06630	FG28_RS06630	FG28_RS06630	WP_036381060.1	peptidoglycan DD-metalloendopeptidase family protein	0	1	18	18	1	1	1	4	4	4	15	13	13					1	11				3			1						2				1	3	21	43	7		1		0
CDS/locus_tag=FG28_RS06635	CDS/locus_tag=FG28_RS06635	FG28_RS06635	FG28_RS06635	WP_036381063.1	aldo/keto reductase	0	1	13	13	10	10	8	0	0	0	8	10	10											2	2	19	39	20	14	7	12	2	3	1	2	11	24	16	3		2	1	2	0
CDS/locus_tag=FG28_RS06640	CDS/locus_tag=FG28_RS06640	FG28_RS06640	FG28_RS06640	WP_036381065.1	acyl-CoA thioesterase	0	1	4	4	1	0	1	0	0	0	3	2	1											2											6									0.0021304
CDS/gene=trpS	CDS/gene=trpS	trpS	FG28_RS06655	WP_036381071.1	tryptophan--tRNA ligase	0	1	12	12	8	9	9	0	0	0	6	7	6													4	52	33	7	3							20	18	4					0
CDS/locus_tag=FG28_RS06670	CDS/locus_tag=FG28_RS06670	FG28_RS06670	FG28_RS06670	WP_051947202.1	GAF domain-containing protein	Probable incomplete histidine kinase contains 1 GAF,1 His_kinase	1	2	2	0	1	1	0	0	0	1	2	1																2	1									3	2	2			0
CDS/locus_tag=FG28_RS06685	CDS/locus_tag=FG28_RS06685	FG28_RS06685	FG28_RS06685	WP_036381084.1	hypothetical protein	0	1	3	3	0	0	0	3	2	3	3	1	2	11	3						2	3	24											15	6	2	1	1						0
CDS/gene=recA	CDS/gene=recA	recA	FG28_RS06690	WP_036386240.1	recombinase RecA	0	1	29	29	16	9	10	2	0	0	23	28	23							2	1			10		7	37	47	10	13	10	7		19	15	38	62	112	62	9	8	4		0
CDS/locus_tag=FG28_RS06700	CDS/locus_tag=FG28_RS06700	FG28_RS06700	FG28_RS06700	WP_036381090.1	hypothetical protein	0	1	7	7	0	0	0	0	0	0	7	6	7																								3	13	19	6	2	2	1	0
CDS/gene=gldH	CDS/gene=gldH	gldH	FG28_RS06705	WP_036381093.1	gliding motility lipoprotein GldH	0	1	3	3	0	0	0	0	0	0	3	0	2																					6	2									0
CDS/locus_tag=FG28_RS06710	CDS/locus_tag=FG28_RS06710	FG28_RS06710	FG28_RS06710	WP_036381096.1	penicillin-binding protein	CAZyme, single-domain, contains GT51	1	40	40	1	1	1	0	0	0	33	32	29																	1	3			2				1	2	31	138	43	1	0
CDS/locus_tag=FG28_RS06715	CDS/locus_tag=FG28_RS06715	FG28_RS06715	FG28_RS06715	WP_036381099.1	CoA transferase subunit A	0	1	11	11	11	6	6	0	0	0	7	3	5												2	37	11	6	3	1	1					14	6	1						0
CDS/locus_tag=FG28_RS06720	CDS/locus_tag=FG28_RS06720	FG28_RS06720	FG28_RS06720	WP_036381102.1	CoA transferase subunit B	0	1	7	7	7	4	4	0	0	0	6	5	3												1	24	5	3	1	1						13	8	1						0
CDS/locus_tag=FG28_RS06735	CDS/locus_tag=FG28_RS06735	FG28_RS06735	FG28_RS06735	WP_036381110.1	helix-turn-helix domain-containing protein	Transcription factor, Xre family contains 1 HTH_XRE	1	7	7	5	1	3	0	0	0	1	2	1													11	4									1	2				1	1		0
CDS/locus_tag=FG28_RS06740	CDS/locus_tag=FG28_RS06740	FG28_RS06740	FG28_RS06740	WP_036381113.1	aminotransferase class I/II-fold pyridoxal phosphate-dependent enzyme	0	1	5	5	0	3	4	1	0	0	0	0	0										1					4	9	2														1
CDS/gene=vsr	CDS/gene=vsr	vsr	FG28_RS06745	WP_036381115.1	very short patch repair endonuclease	0	1	2	2	0	0	0	0	0	0	2	2	1																					4	1						1			0
CDS/locus_tag=FG28_RS06750	CDS/locus_tag=FG28_RS06750	FG28_RS06750	FG28_RS06750	WP_036386242.1	succinate dehydrogenase/fumarate reductase iron-sulfur subunit	0	1	11	11	0	0	1	0	0	0	7	8	8														1	1								4	21	18	2					0
CDS/gene=sdhA	CDS/gene=sdhA	sdhA	FG28_RS06755	WP_036381118.1	fumarate reductase/succinate dehydrogenase flavoprotein subunit	0	1	45	45	6	5	5	0	0	0	38	39	29																	12	12	9		1			1	7	24	123	81	13	1	0
CDS/locus_tag=FG28_RS06760	CDS/locus_tag=FG28_RS06760	FG28_RS06760	FG28_RS06760	WP_036381120.1	succinate dehydrogenase cytochrome b subunit	0	1	2	2	0	0	0	0	0	0	2	2	1																						5									0
CDS/locus_tag=FG28_RS06765	CDS/locus_tag=FG28_RS06765	FG28_RS06765	FG28_RS06765	WP_036386244.1	RimK family alpha-L-glutamate ligase	0	1	10	10	0	1	1	0	0	0	5	6	7														1	1								3	10	7						0
CDS/locus_tag=FG28_RS06770	CDS/locus_tag=FG28_RS06770	FG28_RS06770	FG28_RS06770	WP_036381122.1	succinylglutamate desuccinylase/aspartoacylase family protein	0	1	2	2	0	0	0	0	0	0	2	1	2																								3	2	1	1				0
CDS/locus_tag=FG28_RS06785	CDS/locus_tag=FG28_RS06785	FG28_RS06785	FG28_RS06785	WP_036381129.1	GyrI-like domain-containing protein	0	1	4	4	0	0	0	0	0	0	3	3	1																					6	1									0
CDS/locus_tag=FG28_RS06795	CDS/locus_tag=FG28_RS06795	FG28_RS06795	FG28_RS06795	WP_036381131.1	aminopeptidase P family protein	0	1	21	21	17	18	15	2	3	2	14	18	18				2	4	2	1	3	1	1					3	55	80	33	18	7		1			3	34	60	8	1	1	0
CDS/locus_tag=FG28_RS06825	CDS/locus_tag=FG28_RS06825	FG28_RS06825	FG28_RS06825	WP_036381145.1	AraC family transcriptional regulator	Transcription factor, AraC family contains 2 HTH_AraC	1	7	7	1	0	0	0	0	0	3	4	3													1										5	7							0
CDS/locus_tag=FG28_RS06830	CDS/locus_tag=FG28_RS06830	FG28_RS06830	FG28_RS06830	WP_036381147.1	helix-turn-helix transcriptional regulator	Transcription factor, ArsR family contains 1 HTH_5	1	3	3	3	2	1	0	0	0	2	3	1											7										6										0
CDS/locus_tag=FG28_RS06840	CDS/locus_tag=FG28_RS06840	FG28_RS06840	FG28_RS06840	WP_036381150.1	proline dehydrogenase	0	1	3	3	2	2	3	0	0	0	0	0	1													2	5	4	1	1								1						0
CDS/locus_tag=FG28_RS06850	CDS/locus_tag=FG28_RS06850	FG28_RS06850	FG28_RS06850	WP_051947206.1	helix-turn-helix domain-containing protein	Transcription factor, AraC family contains 1 DJ-1_PfpI,1 HTH_AraC	1	2	2	0	0	1	0	0	0	0	1	0															1									1	1						0.0046277
CDS/locus_tag=FG28_RS06855	CDS/locus_tag=FG28_RS06855	FG28_RS06855	FG28_RS06855	WP_036381153.1	2-dehydropantoate 2-reductase	0	1	10	10	3	6	3	0	0	0	5	8	5													2	15	2	1							1	17	7						0
CDS/locus_tag=FG28_RS06865	CDS/locus_tag=FG28_RS06865	FG28_RS06865	FG28_RS06865	WP_051947207.1	ankyrin repeat domain-containing protein	0	1	7	7	6	2	3	0	1	1	1	1	1		1	1						2	1			11										4								0
CDS/locus_tag=FG28_RS06870	CDS/locus_tag=FG28_RS06870	FG28_RS06870	FG28_RS06870	WP_036381158.1	group 1 truncated hemoglobin	0	1	2	2	2	2	1	0	0	0	0	1	0											6										1										0.00042827
CDS/locus_tag=FG28_RS06875	CDS/locus_tag=FG28_RS06875	FG28_RS06875	FG28_RS06875	WP_036381161.1	DUF4242 domain-containing protein	Transcription factor, AraC family contains 1 HTH_AraC	1	7	7	6	3	5	0	0	0	4	3	5														3	16	3	1	1						2	7	6					0
CDS/gene=thiL	CDS/gene=thiL	thiL	FG28_RS06890	WP_036381166.1	thiamine-phosphate kinase	0	1	11	11	3	8	7	0	0	0	8	9	9														1	15	12	4	3							18	20	3				0
CDS/locus_tag=FG28_RS06895	CDS/locus_tag=FG28_RS06895	FG28_RS06895	FG28_RS06895	WP_036381169.1	choice-of-anchor B family protein	0	1	9	9	0	0	0	8	8	7	1	7	5	1	1	1	11	26	12	5	3	3	5														1	2	10	6				0
CDS/locus_tag=FG28_RS06900	CDS/locus_tag=FG28_RS06900	FG28_RS06900	FG28_RS06900	WP_036381172.1	hypothetical protein	0	1	9	9	0	0	0	6	8	8	0	0	0				1	14	15	12	8	12	10																					0
CDS/locus_tag=FG28_RS06905	CDS/locus_tag=FG28_RS06905	FG28_RS06905	FG28_RS06905	WP_036381175.1	iron-sulfur cluster assembly accessory protein	0	1	2	2	1	1	0	0	0	0	1	2	0											2										4										0
CDS/gene=sufB	CDS/gene=sufB	sufB	FG28_RS06910	WP_036381177.1	Fe-S cluster assembly protein SufB	0	1	15	15	13	9	10	0	0	0	11	8	8															2	9	38	17	3					1	1	2	32	8	1		0
CDS/gene=sufC	CDS/gene=sufC	sufC	FG28_RS06915	WP_036381179.1	Fe-S cluster assembly ATPase SufC	0	1	22	22	15	9	8	1	0	0	18	21	16	1	1									5	7	34	53	16	6	3				10	21	61	85	19	4	2				0
CDS/gene=sufD	CDS/gene=sufD	sufD	FG28_RS06920	WP_036381182.1	Fe-S cluster assembly protein SufD	0	1	16	16	6	5	8	0	0	0	10	10	10														1		13	17	9	4		1	1	1		3	21	15	3			0
CDS/gene=sufS	CDS/gene=sufS	sufS	FG28_RS06925	WP_036381185.1	cysteine desulfurase	0	1	3	3	0	1	1	0	0	0	2	1	1															1	1	1	2							4	3					0
CDS/locus_tag=FG28_RS06930	CDS/locus_tag=FG28_RS06930	FG28_RS06930	FG28_RS06930	WP_036381188.1	SufE family protein	0	1	4	4	0	0	0	0	1	1	2	1	0				1	1																3										0.0038023
CDS/locus_tag=FG28_RS06935	CDS/locus_tag=FG28_RS06935	FG28_RS06935	FG28_RS06935	WP_036381191.1	SUF system Fe-S cluster assembly protein	0	1	3	3	2	2	2	0	0	0	1	1	1											2	3	3	3	6	1	3	2	2	3	4	3									0
CDS/locus_tag=FG28_RS06955	CDS/locus_tag=FG28_RS06955	FG28_RS06955	FG28_RS06955	WP_036381200.1	DUF3078 domain-containing protein	0	1	9	9	0	0	1	7	5	6	4	8	7							6	19	7	2				1										14	9	1					0
CDS/gene=hflX	CDS/gene=hflX	hflX	FG28_RS06970	WP_036381203.1	GTPase HflX	0	1	20	20	0	4	4	0	0	1	15	17	9			1	1												8	3	1						1	3	45	27				0
CDS/locus_tag=FG28_RS06975	CDS/locus_tag=FG28_RS06975	FG28_RS06975	FG28_RS06975	WP_036381205.1	S8 family serine peptidase	0	1	25	25	2	0	1	24	23	21	0	0	2	44	42	87	120	90	106	93	85	79	60		1	1	1	1		2	3			1								1		0
CDS/locus_tag=FG28_RS06980	CDS/locus_tag=FG28_RS06980	FG28_RS06980	FG28_RS06980	WP_036381208.1	3'-5' exonuclease	0	1	5	5	4	0	3	0	0	0	2	1	1													9										3	2							0
CDS/locus_tag=FG28_RS06990	CDS/locus_tag=FG28_RS06990	FG28_RS06990	FG28_RS06990	WP_036381214.1	HlyC/CorC family transporter	0	1	10	10	0	0	0	0	0	0	7	8	6																							2		14	11	1	1	1		0
CDS/locus_tag=FG28_RS06995	CDS/locus_tag=FG28_RS06995	FG28_RS06995	FG28_RS06995	WP_036381218.1	hypothetical protein	0	1	8	8	1	0	2	7	5	5	5	6	4								18	10	3			3										10	7	2						0
CDS/locus_tag=FG28_RS07000	CDS/locus_tag=FG28_RS07000	FG28_RS07000	FG28_RS07000	WP_156102220.1	hypothetical protein	0	1	2	2	1	1	0	2	2	2	1	1	1	5					1	1		4	10		2									3	3									0
CDS/locus_tag=FG28_RS07005	CDS/locus_tag=FG28_RS07005	FG28_RS07005	FG28_RS07005	WP_036381225.1	serine hydrolase	CAZyme, single-domain, contains GH3	1	5	5	0	0	0	0	2	1	0	3	2				1	3																					3	3				0
CDS/gene=hemB	CDS/gene=hemB	hemB	FG28_RS07010	WP_036381228.1	porphobilinogen synthase	0	1	12	12	7	6	7	9	8	10	10	5	10					4	36	3						1	2	30	14	4	1	1				2	2	22	17	3				0
CDS/locus_tag=FG28_RS07015	CDS/locus_tag=FG28_RS07015	FG28_RS07015	FG28_RS07015	WP_036381230.1	PhzF family phenazine biosynthesis protein	0	1	11	11	10	3	9	0	0	0	2	2	2													27	11	8	5	1	1	2				4	4	2						0
CDS/gene=hemF	CDS/gene=hemF	hemF	FG28_RS07020	WP_036381233.1	oxygen-dependent coproporphyrinogen oxidase	0	1	10	10	6	6	5	0	0	0	4	4	3												1	3	16	1		1	1						9	3						0
CDS/gene=hemE	CDS/gene=hemE	hemE	FG28_RS07035	WP_036381239.1	uroporphyrinogen decarboxylase	0	1	9	9	6	8	8	0	0	0	4	3	3													4	16	16	2	2	4					1	4	9	6					0
CDS/locus_tag=FG28_RS07040	CDS/locus_tag=FG28_RS07040	FG28_RS07040	FG28_RS07040	WP_036381242.1	uroporphyrinogen-III synthase	0	1	2	2	0	0	2	0	0	0	0	0	1													2										1								0
CDS/gene=hemC	CDS/gene=hemC	hemC	FG28_RS07045	WP_036381244.1	hydroxymethylbilane synthase	0	1	11	11	5	4	5	1	0	0	5	7	5							1						1	8	13	3	3	1	1				2	6	16	6					0
CDS/gene=hemA	CDS/gene=hemA	hemA	FG28_RS07050	WP_036381247.1	glutamyl-tRNA reductase	0	1	6	6	0	0	0	0	0	0	4	5	2																										9	6				0
CDS/locus_tag=FG28_RS07055	CDS/locus_tag=FG28_RS07055	FG28_RS07055	FG28_RS07055	WP_036381249.1	AraC family transcriptional regulator	Sigma factor, Unclassified contains 1 Sigma70_r3,1 HTH_AraC	1	4	4	1	0	0	0	0	0	1	4	2															1									7	2						0
CDS/locus_tag=FG28_RS07060	CDS/locus_tag=FG28_RS07060	FG28_RS07060	FG28_RS07060	WP_036381252.1	ThuA domain-containing protein	0	1	10	10	8	5	5	8	7	7	4	3	3	6	4	2	1	2	1	3	33	19	10	2		31	5	6	2	2	3					8	5		1					0
CDS/locus_tag=FG28_RS07065	CDS/locus_tag=FG28_RS07065	FG28_RS07065	FG28_RS07065	WP_051947211.1	DUF1460 domain-containing protein	0	1	9	9	3	4	3	8	7	8	0	3	2					1	2	25	24	9	2			3	10	6	2	1							3	2	1					0
CDS/locus_tag=FG28_RS07070	CDS/locus_tag=FG28_RS07070	FG28_RS07070	FG28_RS07070	WP_036381255.1	hypothetical protein	0	1	11	11	0	0	0	10	10	11	5	6	5	1	1	17	24	12	15	15	23	18	9																4	20	9			0
CDS/locus_tag=FG28_RS07075	CDS/locus_tag=FG28_RS07075	FG28_RS07075	FG28_RS07075	WP_036381258.1	mechanosensitive ion channel	0	1	3	3	0	0	0	0	0	0	2	3	2																								5	2						0
CDS/locus_tag=FG28_RS07080	CDS/locus_tag=FG28_RS07080	FG28_RS07080	FG28_RS07080	WP_036381261.1	ferrochelatase	0	1	13	13	6	3	6	1	0	0	9	8	7						1								1	18	5							2	4	20	9	1				0
CDS/locus_tag=FG28_RS07085	CDS/locus_tag=FG28_RS07085	FG28_RS07085	FG28_RS07085	WP_036381264.1	MATE family efflux transporter	0	1	3	3	0	0	0	0	0	0	2	3	2																								5	2						0
CDS/locus_tag=FG28_RS07095	CDS/locus_tag=FG28_RS07095	FG28_RS07095	FG28_RS07095	WP_036381270.1	lactonase family protein	0	1	10	10	4	2	3	0	0	0	7	8	5														1	9	3	1	2	1					1	8	22	9	2			0
CDS/locus_tag=FG28_RS07100	CDS/locus_tag=FG28_RS07100	FG28_RS07100	FG28_RS07100	WP_036381273.1	hypothetical protein	0	1	2	2	0	0	0	0	0	0	2	2	2																								3	6	2					0
CDS/locus_tag=FG28_RS07115	CDS/locus_tag=FG28_RS07115	FG28_RS07115	FG28_RS07115	WP_036381282.1	NUDIX domain-containing protein	0	1	3	3	1	1	1	0	0	0	0	2	0											3										2										0.0021313
CDS/locus_tag=FG28_RS07155	CDS/locus_tag=FG28_RS07155	FG28_RS07155	FG28_RS07155	WP_036381306.1	hypothetical protein	0	1	4	4	0	0	0	0	0	0	4	2	4																									6	5					0
CDS/locus_tag=FG28_RS07160	CDS/locus_tag=FG28_RS07160	FG28_RS07160	FG28_RS07160	WP_036381308.1	SPFH domain-containing protein	0	1	16	16	0	3	5	1	0	0	12	16	12						1									6	6							12	9	47	53	11	2	3		0
CDS/locus_tag=FG28_RS07165	CDS/locus_tag=FG28_RS07165	FG28_RS07165	FG28_RS07165	WP_036381310.1	nuclear transport factor 2 family protein	0	1	4	4	1	1	1	4	3	3	1	0	0	1								1	18	8										1										0
CDS/locus_tag=FG28_RS07170	CDS/locus_tag=FG28_RS07170	FG28_RS07170	FG28_RS07170	WP_036381312.1	DUF2891 domain-containing protein	0	1	11	11	1	1	1	0	0	0	10	10	9															3	1								1	23	21	4				0
CDS/locus_tag=FG28_RS07175	CDS/locus_tag=FG28_RS07175	FG28_RS07175	FG28_RS07175	WP_036381314.1	DinB family protein	0	1	4	4	3	2	3	0	0	0	0	1	1											7					1					2										0
CDS/locus_tag=FG28_RS07180	CDS/locus_tag=FG28_RS07180	FG28_RS07180	FG28_RS07180	WP_036381316.1	Gfo/Idh/MocA family oxidoreductase	CAZyme, single-domain, contains GH109 **	1	23	23	14	15	13	17	19	16	7	6	8	11	7	19	64	54	14	21	18	6	34	2		2	8	8	36	56	47	16	5				2	4	16	17	8	2	1	0
CDS/locus_tag=FG28_RS07185	CDS/locus_tag=FG28_RS07185	FG28_RS07185	FG28_RS07185	WP_036381319.1	DUF1080 domain-containing protein	0	1	9	8	1	0	1	0	0	0	8	6	8															3								4	10	24	21	2		1		0
CDS/locus_tag=FG28_RS07190	CDS/locus_tag=FG28_RS07190	FG28_RS07190	FG28_RS07190	WP_036381322.1	glycosyl hydrolase	CAZyme, multi-domain, contains two GH74	1	49	49	16	16	17	34	31	30	40	32	26	35	125	44	16	7	6	4	2	2	3	1					2	3	19	72	30	3	1		2	5	6	12	37	135	42	0
CDS/locus_tag=FG28_RS07195	CDS/locus_tag=FG28_RS07195	FG28_RS07195	FG28_RS07195	WP_036381325.1	glycosyl hydrolase	CAZyme, multi-domain, contains three GH74 *	1	65	65	11	17	14	56	55	52	18	21	12	86	260	77	28	10	10	5	9	6	2				1	1			4	48	4								8	60	1	0
CDS/locus_tag=FG28_RS07205	CDS/locus_tag=FG28_RS07205	FG28_RS07205	FG28_RS07205	WP_036381331.1	GHKL domain-containing protein	Histidine kinase, Classic contains 1 HAMP,1 HisKA,1 HATPase_c	1	18	18	1	0	0	0	0	0	16	17	15																	1						5	9	12	31	42	7	1		0
CDS/locus_tag=FG28_RS07210	CDS/locus_tag=FG28_RS07210	FG28_RS07210	FG28_RS07210	WP_036381333.1	enoyl-CoA hydratase	0	1	16	16	16	10	12	2	3	4	5	8	8								9	5	2	1	1	48	26	23	8	5	5	2			1	18	15	6	1					0
CDS/locus_tag=FG28_RS07215	CDS/locus_tag=FG28_RS07215	FG28_RS07215	FG28_RS07215	WP_036386263.1	hypothetical protein	0	1	18	18	8	8	5	15	12	13	7	13	7	5	5	10	39	18	9	7	5	2	7			2	2	1	5	21	7	4					1	2	12	25	3	1		0
CDS/locus_tag=FG28_RS07225	CDS/locus_tag=FG28_RS07225	FG28_RS07225	FG28_RS07225	WP_036381336.1	hypothetical protein	0	1	6	6	6	6	4	0	0	0	1	1	0											16										2										0
CDS/locus_tag=FG28_RS07235	CDS/locus_tag=FG28_RS07235	FG28_RS07235	FG28_RS07235	WP_036381341.1	vanadium-dependent haloperoxidase	0	1	25	25	12	7	8	0	0	0	21	25	18																	30	11	1		8	7	9	4	17	38	104	38	10	3	0
CDS/locus_tag=FG28_RS07240	CDS/locus_tag=FG28_RS07240	FG28_RS07240	FG28_RS07240	WP_036386265.1	Gfo/Idh/MocA family oxidoreductase	*	1	27	27	26	18	17	11	11	11	14	13	13	5	6	12	38	13	5	2	1	1	1	5	32	14	17	13	56	97	66	49	19			1		3	12	47	19	12	1	0
CDS/locus_tag=FG28_RS07245	CDS/locus_tag=FG28_RS07245	FG28_RS07245	FG28_RS07245	WP_036381343.1	HD domain-containing protein	0	1	11	11	10	2	6	2	1	0	9	5	7									3		2		22	3	2	2	1				1		30	5							0
CDS/locus_tag=FG28_RS07250	CDS/locus_tag=FG28_RS07250	FG28_RS07250	FG28_RS07250	WP_036381346.1	1-acyl-sn-glycerol-3-phosphate acyltransferase	0	1	6	6	1	0	0	0	0	1	5	4	4					1							1									2	12	5								0
CDS/locus_tag=FG28_RS07255	CDS/locus_tag=FG28_RS07255	FG28_RS07255	FG28_RS07255	WP_036381348.1	BrxA/BrxB family bacilliredoxin	0	1	4	4	4	4	3	0	0	0	1	1	0											17	3					1				3										0
CDS/locus_tag=FG28_RS07260	CDS/locus_tag=FG28_RS07260	FG28_RS07260	FG28_RS07260	WP_036381351.1	DnaJ domain-containing protein	0	1	6	6	0	0	0	0	0	0	4	3	4																					1	10	2	1			1				0.0038103
CDS/locus_tag=FG28_RS07270	CDS/locus_tag=FG28_RS07270	FG28_RS07270	FG28_RS07270	WP_036381356.1	dCMP deaminase family protein	0	1	5	5	4	4	2	0	0	0	1	2	0											13		1	1	1		1				2	1									0
CDS/locus_tag=FG28_RS07275	CDS/locus_tag=FG28_RS07275	FG28_RS07275	FG28_RS07275	WP_036381359.1	S41 family peptidase	0	1	11	11	0	0	0	0	1	0	10	8	4					1																				3	7	20	10			0
CDS/locus_tag=FG28_RS07300	CDS/locus_tag=FG28_RS07300	FG28_RS07300	FG28_RS07300	WP_036381368.1	response regulator transcription factor	Response regulator, LytTR family contains 1 Response_reg,1 LytTR	1	5	5	0	0	0	0	0	0	2	5	3																							1	7	3						0
CDS/locus_tag=FG28_RS07305	CDS/locus_tag=FG28_RS07305	FG28_RS07305	FG28_RS07305	WP_036381371.1	ribonucleoside-diphosphate reductase	0	1	12	12	8	8	7	1	1	1	5	7	3							3						2	27	26	9	1							5	16	7					0
CDS/locus_tag=FG28_RS07310	CDS/locus_tag=FG28_RS07310	FG28_RS07310	FG28_RS07310	WP_036381374.1	ribonucleoside-diphosphate reductase subunit alpha	0	1	10	10	4	2	2	2	1	0	4	4	4				2						1								10	1								1	11	7	1	0
CDS/locus_tag=FG28_RS07315	CDS/locus_tag=FG28_RS07315	FG28_RS07315	FG28_RS07315	WP_036381378.1	gluconate 2-dehydrogenase subunit 3 family protein	0	1	13	13	6	4	3	2	1	1	11	7	11								1	3			1	19	4	3			2	3		1	3	49	25	9	3		1	1		0
CDS/locus_tag=FG28_RS07320	CDS/locus_tag=FG28_RS07320	FG28_RS07320	FG28_RS07320	WP_036381381.1	GMC family oxidoreductase	*	1	40	40	20	9	13	7	4	5	37	35	28	6	2	8	14	2	5	2	5	2					1	2	3	55	35	7	1	1	14	10	13	18	52	179	105	22		0
CDS/locus_tag=FG28_RS07325	CDS/locus_tag=FG28_RS07325	FG28_RS07325	FG28_RS07325	WP_036381384.1	sugar phosphate isomerase/epimerase	0	1	17	17	7	6	4	3	2	4	15	15	14						1	6	4	2					16	21	11	4	3	2		3	6	4	15	61	56	13	5	3		0
CDS/locus_tag=FG28_RS07330	CDS/locus_tag=FG28_RS07330	FG28_RS07330	FG28_RS07330	WP_036381387.1	damage-inducible protein DinB	0	1	5	5	5	5	4	0	0	0	4	1	1											16	3									6										0
CDS/locus_tag=FG28_RS07340	CDS/locus_tag=FG28_RS07340	FG28_RS07340	FG28_RS07340	WP_036381393.1	MFS transporter	0	1	2	2	1	1	1	1	2	1	2	2	2								3	2				2	3	1								6	6	4	1	1		1		0
CDS/locus_tag=FG28_RS07345	CDS/locus_tag=FG28_RS07345	FG28_RS07345	FG28_RS07345	WP_036381395.1	Gfo/Idh/MocA family oxidoreductase	*	1	18	18	9	14	15	11	8	11	13	13	11	7	9	5	10	28	56	12	10	8	7	7	4	5	7	36	51	34	23	26	8	1			2	13	51	24	8	4	1	0
CDS/locus_tag=FG28_RS07350	CDS/locus_tag=FG28_RS07350	FG28_RS07350	FG28_RS07350	WP_036381397.1	ASCH domain-containing protein	0	1	4	4	0	0	0	0	0	0	3	4	1																					15	2									0
CDS/locus_tag=FG28_RS07355	CDS/locus_tag=FG28_RS07355	FG28_RS07355	FG28_RS07355	WP_036381400.1	sugar phosphate isomerase/epimerase	0	1	19	19	15	12	11	6	7	6	13	12	13				1	2	5	23				1		10	53	47	21	22	22	12	3				14	45	32	5	5	6		0
CDS/locus_tag=FG28_RS07360	CDS/locus_tag=FG28_RS07360	FG28_RS07360	FG28_RS07360	WP_036381403.1	DUF1080 domain-containing protein	0	1	7	7	0	1	1	0	0	0	7	7	6																2	2							1	9	21	15	3	2		0
CDS/locus_tag=FG28_RS07365	CDS/locus_tag=FG28_RS07365	FG28_RS07365	FG28_RS07365	WP_036381406.1	DUF1080 domain-containing protein	0	1	10	10	8	7	9	10	10	10	6	6	5	8	5	4	5	3	6	8	75	31	28	3	3	35	21	12	6	3	2					14	14	4	2		1	1		0
CDS/locus_tag=FG28_RS07370	CDS/locus_tag=FG28_RS07370	FG28_RS07370	FG28_RS07370	WP_036381409.1	YicC family protein	0	1	22	22	11	12	18	5	2	4	10	12	13								11	2	1			24	55	17	4	2	2					16	24	9		3				0
CDS/locus_tag=FG28_RS07375	CDS/locus_tag=FG28_RS07375	FG28_RS07375	FG28_RS07375	WP_036381412.1	guanylate kinase	0	1	5	5	3	1	3	0	0	0	5	4	2											3	3	1	2	1						10	11	1			1					0
CDS/locus_tag=FG28_RS07380	CDS/locus_tag=FG28_RS07380	FG28_RS07380	FG28_RS07380	WP_036381415.1	nicotinate-nucleotide adenylyltransferase	0	1	3	3	3	2	2	0	0	0	2	0	2												1	11	3									5	1							0
CDS/locus_tag=FG28_RS07385	CDS/locus_tag=FG28_RS07385	FG28_RS07385	FG28_RS07385	WP_036381418.1	hypothetical protein	0	1	14	14	5	4	5	11	9	11	2	2	2							2	31	30	8		7	11	3	2	1	1	1					4	2							0
CDS/locus_tag=FG28_RS07390	CDS/locus_tag=FG28_RS07390	FG28_RS07390	FG28_RS07390	WP_036381421.1	phosphate:sodium symporter	0	1	9	9	0	0	0	1	0	0	4	7	4								1																	2	3	15	6	4		0
CDS/locus_tag=FG28_RS07395	CDS/locus_tag=FG28_RS07395	FG28_RS07395	FG28_RS07395	WP_081894246.1	porin	0	1	7	7	0	0	0	1	2	2	2	6	2					1	4																			1	9	2				0
CDS/gene=dgt	CDS/gene=dgt	dgt	FG28_RS07400	WP_036381427.1	dNTP triphosphohydrolase	0	1	25	25	13	8	9	2	1	1	21	18	16	5	6	2						1			1	2	2	2	1	33	6	1		1					14	53	6			0
CDS/locus_tag=FG28_RS07405	CDS/locus_tag=FG28_RS07405	FG28_RS07405	FG28_RS07405	WP_036381430.1	DUF3078 domain-containing protein	0	1	11	11	0	0	0	7	8	7	4	6	4				1	6	21	15	1		1														4	12	5	1				0
CDS/gene=dxs	CDS/gene=dxs	dxs	FG28_RS07410	WP_036381433.1	1-deoxy-D-xylulose-5-phosphate synthase	0	1	9	9	4	3	3	0	0	0	4	7	3														1	2	2	11	6						1		1	11	3		1	0
CDS/locus_tag=FG28_RS07415	CDS/locus_tag=FG28_RS07415	FG28_RS07415	FG28_RS07415	WP_036381436.1	nucleoside deaminase	0	1	2	2	1	1	0	1	1	1	0	1	0					1	2	1	1	2		2										1										0.0062657
CDS/locus_tag=FG28_RS07420	CDS/locus_tag=FG28_RS07420	FG28_RS07420	FG28_RS07420	WP_036381438.1	cold shock domain-containing protein	0	1	2	2	1	1	2	0	0	0	0	0	0											5																				0
CDS/gene=aspS	CDS/gene=aspS	aspS	FG28_RS07435	WP_036381443.1	aspartate--tRNA ligase	0	1	24	24	21	15	16	9	6	7	10	12	9	1	5	19	9	5	4	1	5	1	2					2	4	42	60	17	3					2	5	25	21	3		0
CDS/locus_tag=FG28_RS07445	CDS/locus_tag=FG28_RS07445	FG28_RS07445	FG28_RS07445	WP_036381448.1	efflux RND transporter permease subunit	0	1	52	52	5	3	4	0	0	2	45	39	25	1			1															10	9	14	5	4	7	11	11	14	45	150	69	0
CDS/locus_tag=FG28_RS07450	CDS/locus_tag=FG28_RS07450	FG28_RS07450	FG28_RS07450	WP_036381451.1	efflux RND transporter periplasmic adaptor subunit	0	1	25	25	5	7	9	1	0	1	24	21	19					1	2							1	1	5	18	8	3	3		3	6	10	32	36	74	43	13	6		0
CDS/locus_tag=FG28_RS07455	CDS/locus_tag=FG28_RS07455	FG28_RS07455	FG28_RS07455	WP_036381455.1	TolC family protein	0	1	25	25	8	2	4	14	13	9	19	23	15	1	3	13	32	15	5	2	2	1	2						6	10	5			1	2	4	4	8	43	46	11	7	2	0
CDS/locus_tag=FG28_RS07460	CDS/locus_tag=FG28_RS07460	FG28_RS07460	FG28_RS07460	WP_036381458.1	TetR/AcrR family transcriptional regulator	Transcription factor, TetR family contains 1 TetR_N	1	10	10	8	5	7	6	2	4	9	5	5						5	2	2	11	3	8	24	18	9	6	2	2	1			4	21	18	5	3						0
CDS/locus_tag=FG28_RS07475	CDS/locus_tag=FG28_RS07475	FG28_RS07475	FG28_RS07475	WP_036386270.1	polyprenyl synthetase family protein	0	1	16	16	11	9	11	0	0	0	12	16	15														35	11	6	2	1					2	41	21	3					0
CDS/locus_tag=FG28_RS07480	CDS/locus_tag=FG28_RS07480	FG28_RS07480	FG28_RS07480	WP_036381463.1	lycopene cyclase	0	1	2	2	1	0	1	0	0	0	2	2	2																		1	1							4	2				0
CDS/locus_tag=FG28_RS07495	CDS/locus_tag=FG28_RS07495	FG28_RS07495	FG28_RS07495	WP_036386272.1	inositol oxygenase	0	1	8	8	1	1	2	0	1	1	4	5	0		1			1		1						1	3	1									9							0
CDS/locus_tag=FG28_RS07500	CDS/locus_tag=FG28_RS07500	FG28_RS07500	FG28_RS07500	WP_036381471.1	TonB-dependent receptor	SusC-like	1	8	8	0	0	0	1	1	2	2	7	2		1	4																								3	11			0
CDS/locus_tag=FG28_RS07505	CDS/locus_tag=FG28_RS07505	FG28_RS07505	FG28_RS07505	WP_036386274.1	metal-dependent transcriptional regulator	0	1	6	6	6	2	3	0	0	0	3	3	2													14	2	1						1	1	7								0
CDS/locus_tag=FG28_RS07515	CDS/locus_tag=FG28_RS07515	FG28_RS07515	FG28_RS07515	WP_036381477.1	efflux RND transporter periplasmic adaptor subunit	0	1	4	4	0	0	0	0	0	0	4	3	3																									6	8	1				0
CDS/locus_tag=FG28_RS07535	CDS/locus_tag=FG28_RS07535	FG28_RS07535	FG28_RS07535	WP_036381481.1	glycosyl hydrolase	CAZyme, multi-domain, contains four GH74 *	1	45	44	12	16	16	41	40	40	16	19	10	82	153	37	15	3	4	2										2	10	48	17		1				2	2	12	47		0
CDS/locus_tag=FG28_RS07540	CDS/locus_tag=FG28_RS07540	FG28_RS07540	FG28_RS07540	WP_036381484.1	hypothetical protein	*	1	6	6	0	0	0	4	5	4	0	0	0						16	1																								0
CDS/locus_tag=FG28_RS07555	CDS/locus_tag=FG28_RS07555	FG28_RS07555	FG28_RS07555	WP_036381492.1	SDR family oxidoreductase	0	1	14	14	13	6	7	1	0	0	8	6	6									1	1		1	41	9	5	3			1		5	4	26	7	1	1					0
CDS/locus_tag=FG28_RS07560	CDS/locus_tag=FG28_RS07560	FG28_RS07560	FG28_RS07560	WP_036381495.1	S9 family peptidase	*	1	38	38	19	17	16	30	33	26	23	31	24	24	31	119	47	18	17	16	7	1	8				1	2	3	11	71	13	5	5	2	1	1	2	14	32	85	12	4	0
CDS/locus_tag=FG28_RS07565	CDS/locus_tag=FG28_RS07565	FG28_RS07565	FG28_RS07565	WP_036381498.1	hypothetical protein	0	1	6	6	1	0	0	1	1	2	6	6	3									1	4		1									4	17	1								0
CDS/gene=feoB	CDS/gene=feoB	feoB	FG28_RS07580	WP_036381507.1	ferrous iron transport protein B	0	1	6	6	1	0	0	0	0	0	5	3	4													1													1	3	11	7	1	0
CDS/locus_tag=FG28_RS07590	CDS/locus_tag=FG28_RS07590	FG28_RS07590	FG28_RS07590	WP_036381512.1	SCO family protein	0	1	6	6	0	0	0	0	0	0	4	5	4																								12	4						0
CDS/gene=rseP	CDS/gene=rseP	rseP	FG28_RS07595	WP_036381515.1	RIP metalloprotease RseP	0	1	8	8	0	0	0	0	0	0	7	8	7																										21	17	7	5		0
CDS/locus_tag=FG28_RS07605;CDS/locus_tag=FG28_RS14950	CDS/locus_tag=FG28_RS07605	FG28_RS07605	FG28_RS07605	WP_036381517.1	helix-turn-helix domain-containing protein	0	2	3	3	1	3	1	0	0	0	0	1	0											6										1										0
CDS/locus_tag=FG28_RS07625	CDS/locus_tag=FG28_RS07625	FG28_RS07625	FG28_RS07625	WP_081894252.1	serine hydrolase	0	1	4	4	0	0	0	1	1	1	2	1	2								2		1																3	2				0
CDS/locus_tag=FG28_RS07665	CDS/locus_tag=FG28_RS07665	FG28_RS07665	FG28_RS07665	WP_036381546.1	hypothetical protein	0	1	5	5	1	0	0	4	3	3	0	0	0							10	1							1																0
CDS/locus_tag=FG28_RS07680	CDS/locus_tag=FG28_RS07680	FG28_RS07680	FG28_RS07680	WP_036381554.1	hypothetical protein	0	1	12	12	0	2	0	5	9	8	0	0	0		1	12	14	1	2								1	1		1														0
CDS/locus_tag=FG28_RS07690	CDS/locus_tag=FG28_RS07690	FG28_RS07690	FG28_RS07690	WP_156102225.1	hypothetical protein	0	1	14	14	0	0	0	9	13	11	0	0	0								41	14	6																					0
CDS/locus_tag=FG28_RS07695	CDS/locus_tag=FG28_RS07695	FG28_RS07695	FG28_RS07695	WP_036381563.1	hypothetical protein	*	1	4	4	0	0	0	3	1	3	1	0	1								1	6	2													2								0
CDS/locus_tag=FG28_RS07730	CDS/locus_tag=FG28_RS07730	FG28_RS07730	FG28_RS07730	WP_036381578.1	response regulator	Histidine kinase, Hybrid contains 2 TPR_1,1 HisKA,1 HATPase_c,1 Response_reg,1 HTH_AraC	1	27	27	0	1	1	1	0	1	19	18	13								2	1							2	1							1		1	7	21	46		0
CDS/locus_tag=FG28_RS07775	CDS/locus_tag=FG28_RS07775	FG28_RS07775	FG28_RS07775	WP_036381599.1	site-specific integrase	0	1	6	6	0	1	0	1	1	1	3	3	2				2	1														1							4	5				0
CDS/locus_tag=FG28_RS07785	CDS/locus_tag=FG28_RS07785	FG28_RS07785	FG28_RS07785	WP_036381605.1	hypothetical protein	0	1	3	3	1	0	0	1	1	1	1	1	0								3	1								1									1	1				0
CDS/locus_tag=FG28_RS07795	CDS/locus_tag=FG28_RS07795	FG28_RS07795	FG28_RS07795	WP_036381611.1	YceI family protein	0	1	7	7	6	4	3	6	7	7	3	3	3	1	1	1			2	2	3	20	27	4	15	8	1	2	1					1	9									0
CDS/locus_tag=FG28_RS07805	CDS/locus_tag=FG28_RS07805	FG28_RS07805	FG28_RS07805	WP_036381617.1	response regulator transcription factor	Response regulator, LytTR family contains 1 Response_reg,1 LytTR *	1	5	5	1	0	1	0	0	0	4	4	1													2										5	5							0
CDS/locus_tag=FG28_RS07810	CDS/locus_tag=FG28_RS07810	FG28_RS07810	FG28_RS07810	WP_051947583.1	endo-1,4-beta-xylanase	CAZyme, single-domain, contains GH10 *	1	20	20	4	7	3	18	19	18	1	3	4	4	3	3	3	28	97	24	24	10	7					19	11	5	4	1						5	6					0
CDS/locus_tag=FG28_RS07815	CDS/locus_tag=FG28_RS07815	FG28_RS07815	FG28_RS07815	WP_036381620.1	sodium/solute symporter	0	1	7	7	0	0	0	0	1	0	6	5	3						1																	1	3	11	5	2	5	1	1	0
CDS/gene=xylA	CDS/gene=xylA	xylA	FG28_RS07820	WP_036381623.1	xylose isomerase	0	1	24	24	12	20	18	9	7	9	17	17	17		1	2	11	28	16					3		4	9	8	56	37	34	13	3				2	3	55	41	8	4		0
CDS/locus_tag=FG28_RS07825	CDS/locus_tag=FG28_RS07825	FG28_RS07825	FG28_RS07825	WP_036381626.1	carbohydrate kinase	0	1	19	19	15	17	15	0	0	0	7	7	8													1	5	5	39	41	29	20	6					1	14	16	1	1		0
CDS/locus_tag=FG28_RS07830	CDS/locus_tag=FG28_RS07830	FG28_RS07830	FG28_RS07830	WP_036381629.1	LacI family transcriptional regulator	Transcription factor, LacI family contains 1 LacI,1 Peripla_BP_1	1	9	9	3	1	3	0	0	0	7	9	7														1	7	1							5	8	24	14	1				0
CDS/locus_tag=FG28_RS07845	CDS/locus_tag=FG28_RS07845	FG28_RS07845	FG28_RS07845	WP_036381638.1	TRAP transporter substrate-binding protein	0	1	7	7	0	0	0	0	0	0	6	4	4																								10	16	6					0
CDS/gene=uxaC	CDS/gene=uxaC	uxaC	FG28_RS07850	WP_036381641.1	glucuronate isomerase	0	1	8	8	1	3	4	2	2	2	3	1	2				5	5									1	1	6	3	3	2	1						4	3				0
CDS/locus_tag=FG28_RS07860	CDS/locus_tag=FG28_RS07860	FG28_RS07860	FG28_RS07860	WP_156102229.1	alpha-glucuronidase	CAZyme, single-domain, contains GH67	1	19	19	3	5	5	17	16	15	0	1	0	6	12	56	25	6	9		6	2	1							4	13	1			1									0
CDS/locus_tag=FG28_RS07865	CDS/locus_tag=FG28_RS07865	FG28_RS07865	FG28_RS07865	WP_036386285.1	SDR family oxidoreductase	0	1	6	6	6	3	5	0	0	0	0	0	0													16	3																	0
CDS/gene=uxuA	CDS/gene=uxuA	uxuA	FG28_RS07870	WP_036381650.1	mannonate dehydratase	0	1	5	5	0	4	3	0	0	0	1	1	1															5	5	1								1	2					0
CDS/locus_tag=FG28_RS07875	CDS/locus_tag=FG28_RS07875	FG28_RS07875	FG28_RS07875	WP_081894262.1	hypothetical protein	CAZyme, single-domain, contains GH10	1	9	9	0	0	0	9	9	9	3	8	3			6	22	27	21	16	16	10	4															3	14	8				0
CDS/locus_tag=FG28_RS07880	CDS/locus_tag=FG28_RS07880	FG28_RS07880	FG28_RS07880	WP_036381653.1	polysaccharide deacetylase family protein	*	1	10	10	2	1	1	7	6	8	2	1	3	2	19	5															2	3								1	3	3		0
CDS/locus_tag=FG28_RS07885	CDS/locus_tag=FG28_RS07885	FG28_RS07885	FG28_RS07885	WP_036386289.1	hypothetical protein	CAZyme, single-domain, contains CE15	1	13	13	2	4	1	10	11	9	0	0	0	1		7	35	9	3	2										7	1													0
CDS/locus_tag=FG28_RS07890	CDS/locus_tag=FG28_RS07890	FG28_RS07890	FG28_RS07890	WP_036386290.1	DUF4982 domain-containing protein	CAZyme, single-domain, contains GH2 *	1	10	10	0	0	0	0	0	1	4	8	2	1		1																			1							14	1	0
CDS/locus_tag=FG28_RS07895	CDS/locus_tag=FG28_RS07895	FG28_RS07895	FG28_RS07895	WP_036381654.1	hypothetical protein	CAZyme, single-domain, contains GH30_8	1	7	7	0	0	0	5	5	6	0	0	0				12	9	4																									0
CDS/locus_tag=FG28_RS07920	CDS/locus_tag=FG28_RS07920	FG28_RS07920	FG28_RS07920	WP_156102230.1	RagB/SusD family nutrient uptake outer membrane protein	SusD-like	1	11	11	1	1	1	8	4	9	0	2	0	2	5	18	3	1	4	1	1	1	2							1	1	1									2			0
CDS/locus_tag=FG28_RS07925	CDS/locus_tag=FG28_RS07925	FG28_RS07925	FG28_RS07925	WP_036381666.1	TonB-dependent receptor	SusC-like	1	5	4	0	1	0	0	0	0	1	3	1													1										2						3		0
CDS/locus_tag=FG28_RS07930	CDS/locus_tag=FG28_RS07930	FG28_RS07930	FG28_RS07930	WP_081894264.1	glycoside hydrolase family 43 protein	CAZyme, single-domain, contains GH43_1	1	2	2	0	0	0	0	0	0	2	2	2																									1	2	7	2			0
CDS/locus_tag=FG28_RS07940	CDS/locus_tag=FG28_RS07940	FG28_RS07940	FG28_RS07940	WP_036381669.1	TIGR03364 family FAD-dependent oxidoreductase	0	1	5	5	2	4	5	0	0	1	0	0	0					1										6	9	3	1	1												0
CDS/locus_tag=FG28_RS07945	CDS/locus_tag=FG28_RS07945	FG28_RS07945	FG28_RS07945	WP_036381671.1	phosphonatase-like hydrolase	0	1	12	12	11	5	7	0	0	0	0	0	0											1		31	2	1	1															0
CDS/locus_tag=FG28_RS07950	CDS/locus_tag=FG28_RS07950	FG28_RS07950	FG28_RS07950	WP_036381674.1	helix-turn-helix domain-containing protein	Transcription factor, Xre family contains 1 HTH_XRE	1	5	5	5	0	2	0	0	0	4	1	0												6	7	1								4	2								0
CDS/locus_tag=FG28_RS07960	CDS/locus_tag=FG28_RS07960	FG28_RS07960	FG28_RS07960	WP_036381678.1	SusD/RagB family nutrient-binding outer membrane lipoprotein	SusD-like	1	3	3	0	0	0	3	3	2	0	0	0				3	2	1	4	5	4																						0
CDS/locus_tag=FG28_RS07970	CDS/locus_tag=FG28_RS07970	FG28_RS07970	FG28_RS07970	WP_036381681.1	hypothetical protein	0	1	3	3	0	0	0	2	1	1	0	0	0					3		1																								0
CDS/locus_tag=FG28_RS07980	CDS/locus_tag=FG28_RS07980	FG28_RS07980	FG28_RS07980	WP_036381684.1	phosphoglyceromutase	Sulfatase|S1_20	1	9	9	5	4	2	4	6	4	3	3	1						1	18	5	3			1	1	6	7										7	1					0
CDS/locus_tag=FG28_RS07985	CDS/locus_tag=FG28_RS07985	FG28_RS07985	FG28_RS07985	WP_036381687.1	Crp/Fnr family transcriptional regulator	Transcription factor, Crp family contains 1 cNMP_binding,1 HTH_CRP	1	9	9	7	0	4	0	0	0	0	4	2													11	2	1								1	4	2						0
CDS/locus_tag=FG28_RS07995	CDS/locus_tag=FG28_RS07995	FG28_RS07995	FG28_RS07995	WP_036381693.1	MBL fold metallo-hydrolase	0	1	12	12	9	6	8	0	0	0	9	9	6																3	25	12	4	2		2		1	2	6	27	7	1		0
CDS/locus_tag=FG28_RS08000	CDS/locus_tag=FG28_RS08000	FG28_RS08000	FG28_RS08000	WP_036381695.1	rhodanese-like domain-containing protein	0	1	2	2	1	1	0	2	1	1	2	1	0										4	2										3	1									0
CDS/locus_tag=FG28_RS08015	CDS/locus_tag=FG28_RS08015	FG28_RS08015	FG28_RS08015	WP_051947224.1	DUF3365 domain-containing protein	0	1	3	3	0	0	0	0	0	0	1	2	2																						3	2	1							0
CDS/locus_tag=FG28_RS08030	CDS/locus_tag=FG28_RS08030	FG28_RS08030	FG28_RS08030	WP_036381710.1	sulfite oxidase	0	1	2	2	0	0	0	1	0	1	0	0	0						2	1	1																							0.009942
CDS/locus_tag=FG28_RS08040	CDS/locus_tag=FG28_RS08040	FG28_RS08040	FG28_RS08040	WP_036381713.1	TolC family protein	0	1	2	2	0	0	0	0	1	0	0	1	0				1																		1									1
CDS/locus_tag=FG28_RS08150	CDS/locus_tag=FG28_RS08150	FG28_RS08150	FG28_RS08150	WP_036381758.1	SMP-30/gluconolactonase/LRE family protein	0	1	2	2	0	0	0	0	2	2	0	0	0		1	1		1	1	3	1	1																						0.0025521
CDS/locus_tag=FG28_RS08175	CDS/locus_tag=FG28_RS08175	FG28_RS08175	FG28_RS08175	WP_036381765.1	phosphoenolpyruvate synthase	0	1	51	51	16	17	16	42	48	43	12	9	10	62	175	98	38	19	10	6	9	5	5				1			4	45	31								2	25	17	1	0
CDS/locus_tag=FG28_RS08180	CDS/locus_tag=FG28_RS08180	FG28_RS08180	FG28_RS08180	WP_036381768.1	hypothetical protein	0	1	27	27	2	12	11	22	21	22	4	4	7			1	8	23	78	18	4	3	2					17	20	7	3	1						8	13	5				0
CDS/locus_tag=FG28_RS08190	CDS/locus_tag=FG28_RS08190	FG28_RS08190	FG28_RS08190	WP_036381770.1	hypothetical protein	0	1	4	4	0	0	0	3	3	4	0	0	0								11	5	3																					0
CDS/locus_tag=FG28_RS08200	CDS/locus_tag=FG28_RS08200	FG28_RS08200	FG28_RS08200	WP_036386325.1	molybdenum cofactor biosynthesis protein MoaE	0	1	2	2	1	2	2	0	0	0	0	1	1											4		4	1							1		1								0
CDS/gene=moaC	CDS/gene=moaC	moaC	FG28_RS08205	WP_036381776.1	cyclic pyranopterin monophosphate synthase MoaC	0	1	6	6	6	3	5	1	1	0	2	2	1				2		1					16						2	1			4			1	1		2	1			0
CDS/locus_tag=FG28_RS08215	CDS/locus_tag=FG28_RS08215	FG28_RS08215	FG28_RS08215	WP_036381782.1	NAD-dependent epimerase/dehydratase family protein	0	1	11	11	8	7	10	1	0	0	5	5	5								1				1	4	42	20	12	4	11	6					17	9	3					0
CDS/locus_tag=FG28_RS08220	CDS/locus_tag=FG28_RS08220	FG28_RS08220	FG28_RS08220	WP_156102236.1	hypothetical protein	0	1	5	5	0	0	0	1	0	1	4	3	3										2											10										0
CDS/locus_tag=FG28_RS08225	CDS/locus_tag=FG28_RS08225	FG28_RS08225	FG28_RS08225	WP_036381787.1	nuclear transport factor 2 family protein	0	1	12	12	5	6	3	11	8	10	2	1	1	18								1	53	13	5	1	1	1	1					3	1									0
CDS/locus_tag=FG28_RS08230	CDS/locus_tag=FG28_RS08230	FG28_RS08230	FG28_RS08230	WP_036381791.1	hypothetical protein	0	1	18	18	15	9	9	16	15	16	5	6	6	2		1		1	2	4	69	52	45		4	44	16	4	4	3						11	9							0
CDS/locus_tag=FG28_RS08235	CDS/locus_tag=FG28_RS08235	FG28_RS08235	FG28_RS08235	WP_036381794.1	SDR family oxidoreductase	0	1	9	9	1	0	2	0	0	0	4	8	7													2	3	1	2	1	1					3	18	11	3	1				0
CDS/locus_tag=FG28_RS08240	CDS/locus_tag=FG28_RS08240	FG28_RS08240	FG28_RS08240	WP_036381797.1	M28 family peptidase	0	1	15	15	0	0	2	0	0	0	10	13	13																		1	1						1	3	5	48	9	2	0
CDS/locus_tag=FG28_RS08245	CDS/locus_tag=FG28_RS08245	FG28_RS08245	FG28_RS08245	WP_036386328.1	CBS domain-containing protein	0	1	4	4	3	3	3	0	0	0	2	3	3											12										9	2									0
CDS/locus_tag=FG28_RS08250	CDS/locus_tag=FG28_RS08250	FG28_RS08250	FG28_RS08250	WP_036381800.1	hypothetical protein	0	1	2	2	1	0	0	1	1	0	1	1	0						2	1				1										4										0
CDS/locus_tag=FG28_RS08260	CDS/locus_tag=FG28_RS08260	FG28_RS08260	FG28_RS08260	WP_156102237.1	glycosyl hydrolase	CAZyme, multi-domain, contains three GH74	1	46	46	13	19	15	35	33	37	25	29	16	34	130	33	8	3												1	10	52	2						1	2	14	88	4	0
CDS/locus_tag=FG28_RS08265	CDS/locus_tag=FG28_RS08265	FG28_RS08265	FG28_RS08265	WP_036381805.1	hypothetical protein	0	1	8	8	5	3	4	7	5	7	1	0	1	9							1	2	23	15	7	4	4	1		1	1	1		2	1									0
CDS/locus_tag=FG28_RS08270	CDS/locus_tag=FG28_RS08270	FG28_RS08270	FG28_RS08270	WP_036381807.1	SIMPL domain-containing protein	0	1	32	32	24	14	15	27	27	22	16	16	20	126	42	29	52	63	55	46	294	504	277	15	48	169	88	58	32	31	19	10	2	6	31	155	70	15	12	11	8	3	4	0
CDS/locus_tag=FG28_RS08275	CDS/locus_tag=FG28_RS08275	FG28_RS08275	FG28_RS08275	WP_036386332.1	glycerate kinase	0	1	5	5	3	4	4	0	0	0	2	4	3														5	9	7	2	1	1						4	6	1				0
CDS/locus_tag=FG28_RS08330	CDS/locus_tag=FG28_RS08330	FG28_RS08330	FG28_RS08330	WP_036381828.1	phosphatase PAP2 family protein	0	1	4	4	0	0	0	3	3	3	2	3	0								12	3														1	7							0
CDS/locus_tag=FG28_RS08340	CDS/locus_tag=FG28_RS08340	FG28_RS08340	FG28_RS08340	WP_036381835.1	RNA-binding transcriptional accessory protein	0	1	32	32	15	9	11	0	0	0	26	26	21															1		8	32	14	5			1	1	2	12	21	72	12	1	0
CDS/gene=metG	CDS/gene=metG	metG	FG28_RS08345	WP_036381839.1	methionine--tRNA ligase	0	1	33	33	28	25	21	2	1	1	11	8	15		1	4	1							3				1	4	17	86	20	6							6	33	3	1	0
CDS/locus_tag=FG28_RS08350	CDS/locus_tag=FG28_RS08350	FG28_RS08350	FG28_RS08350	WP_036381842.1	DUF1501 domain-containing protein	0	1	17	17	4	2	2	17	17	17	5	7	6	46	42	85	114	78	77	59	36	26	23		1	2	2	4	6	4	4	2	1				2	1	7	13	9			0
CDS/locus_tag=FG28_RS08355	CDS/locus_tag=FG28_RS08355	FG28_RS08355	FG28_RS08355	WP_036381844.1	DUF1800 domain-containing protein	0	1	24	24	16	9	10	24	23	23	6	10	8	63	56	85	158	111	97	74	70	56	59	1	12	6	10	7	24	34	22	21	3	1		1	4	3	14	29	3	1		0
CDS/locus_tag=FG28_RS08365	CDS/locus_tag=FG28_RS08365	FG28_RS08365	FG28_RS08365	WP_036381850.1	aspartate kinase	0	1	13	13	12	7	10	1	0	0	11	5	9									1				41	12	10	7	6	5			1	4	37	18	6	1					0
CDS/locus_tag=FG28_RS08370	CDS/locus_tag=FG28_RS08370	FG28_RS08370	FG28_RS08370	WP_036381853.1	DUF3352 domain-containing protein	0	1	29	29	1	1	1	0	0	0	28	24	21															1		1	2			1	1			1	12	67	65	6	2	0
CDS/locus_tag=FG28_RS08380	CDS/locus_tag=FG28_RS08380	FG28_RS08380	FG28_RS08380	WP_036381859.1	serine hydrolase	0	1	31	31	8	11	10	28	31	29	5	3	6	2	6	5	4	9	20	159	47	22	30				24	27	10	4	1							8	7					0
CDS/gene=mfd	CDS/gene=mfd	mfd	FG28_RS08385	WP_036381861.1	transcription-repair coupling factor	0	1	9	9	3	2	5	1	1	1	4	7	5		1		2	1											1			9								1	1	14		0
CDS/locus_tag=FG28_RS08395	CDS/locus_tag=FG28_RS08395	FG28_RS08395	FG28_RS08395	WP_036381866.1	ligase-associated DNA damage response DEXH box helicase	0	1	2	2	0	0	0	1	0	0	1	0	1								1																				1	1		0.0038152
CDS/locus_tag=FG28_RS08400	CDS/locus_tag=FG28_RS08400	FG28_RS08400	FG28_RS08400	WP_036381869.1	TerB family tellurite resistance protein	0	1	9	9	6	7	2	4	1	5	0	1	0			1					1	1	9	16	1									1										0
CDS/locus_tag=FG28_RS08405	CDS/locus_tag=FG28_RS08405	FG28_RS08405	FG28_RS08405	WP_036381873.1	class 1 fructose-bisphosphatase	0	1	11	11	9	8	9	0	0	0	4	6	6												1	5	27	40	5	4	4	1	3				6	15	10					0
CDS/locus_tag=FG28_RS08415	CDS/locus_tag=FG28_RS08415	FG28_RS08415	FG28_RS08415	WP_036381878.1	aspartate kinase	0	1	25	25	7	8	7	2	0	1	21	20	17						2		1					1		16	9	10	7	1	1	1	1	2	1	53	52	13	6	2		0
CDS/locus_tag=FG28_RS08420	CDS/locus_tag=FG28_RS08420	FG28_RS08420	FG28_RS08420	WP_036381880.1	lysophospholipid acyltransferase family protein	0	1	20	20	1	1	2	1	2	2	17	14	13					2		1	3	1							2	2	1						2	7	7	36	27	1		0
CDS/locus_tag=FG28_RS08425	CDS/locus_tag=FG28_RS08425	FG28_RS08425	FG28_RS08425	WP_081894272.1	carboxypeptidase-like regulatory domain-containing protein	0	1	9	9	1	2	1	7	6	7	1	3	2						22	3	3	1						3	2								1	5	4					0
CDS/locus_tag=FG28_RS08450	CDS/locus_tag=FG28_RS08450	FG28_RS08450	FG28_RS08450	WP_036381895.1	TM2 domain-containing protein	0	1	6	6	0	1	1	0	0	1	3	3	1								1	1	1					1	2	1				9	2									0
CDS/locus_tag=FG28_RS08470	CDS/locus_tag=FG28_RS08470	FG28_RS08470	FG28_RS08470	WP_036381905.1	2-hydroxyacid dehydrogenase	0	1	17	17	14	12	11	0	0	0	10	11	8													1	38	21	6	2	4	2					27	10	4					0
CDS/gene=mgtE	CDS/gene=mgtE	mgtE	FG28_RS08485	WP_036381913.1	magnesium transporter	0	1	11	11	0	0	0	0	0	0	11	10	8																						1				22	20	2	1		0
CDS/gene=rsmA	CDS/gene=rsmA	rsmA	FG28_RS08490	WP_036381917.1	16S rRNA (adenine(1518)-N(6)/adenine(1519)-N(6))-dimethyltransferase RsmA	0	1	4	4	0	1	0	0	0	0	2	3	3											1													7	4						0
CDS/locus_tag=FG28_RS08505	CDS/locus_tag=FG28_RS08505	FG28_RS08505	FG28_RS08505	WP_036381922.1	tetratricopeptide repeat protein	0	1	33	33	4	6	5	26	29	29	18	19	14	27	23	84	77	39	19	6	24	18	12				1		2	11	7	2					1	6	20	43	21			0
CDS/gene=serS	CDS/gene=serS	serS	FG28_RS08510	WP_036386337.1	serine--tRNA ligase	0	1	19	19	15	12	11	1	0	2	6	8	7	1					2									1	4	45	18	6	2						1	19	8	1		0
CDS/locus_tag=FG28_RS08515	CDS/locus_tag=FG28_RS08515	FG28_RS08515	FG28_RS08515	WP_036381925.1	VOC family protein	0	1	2	2	2	2	1	0	0	0	0	0	0											6	1																			0
CDS/locus_tag=FG28_RS08520	CDS/locus_tag=FG28_RS08520	FG28_RS08520	FG28_RS08520	WP_036381927.1	HTTM domain-containing protein	0	1	3	3	0	0	0	0	0	1	2	1	1			1																						3	2	1	1	1		0
CDS/locus_tag=FG28_RS08525	CDS/locus_tag=FG28_RS08525	FG28_RS08525	FG28_RS08525	WP_036381929.1	bifunctional riboflavin kinase/FAD synthetase	0	1	12	12	5	3	1	0	0	0	7	10	7														7	3	2								20	10	1					0
CDS/locus_tag=FG28_RS08530	CDS/locus_tag=FG28_RS08530	FG28_RS08530	FG28_RS08530	WP_036381931.1	T9SS type A sorting domain-containing protein	0	1	28	28	13	11	9	26	26	25	1	4	2	109	99	37	27	13	19	13	17	13	46	5	3	2	8	2	2	4	6	22	10								1	6	1	0
CDS/locus_tag=FG28_RS08535	CDS/locus_tag=FG28_RS08535	FG28_RS08535	FG28_RS08535	WP_036381933.1	hypothetical protein	0	1	2	2	1	0	0	0	0	0	1	2	2																1								3	3	1					0
CDS/locus_tag=FG28_RS08540	CDS/locus_tag=FG28_RS08540	FG28_RS08540	FG28_RS08540	WP_081894276.1	aminoacyl-tRNA hydrolase	0	1	4	4	1	1	0	0	0	0	2	1	1											2										3									1	0
CDS/locus_tag=FG28_RS08545	CDS/locus_tag=FG28_RS08545	FG28_RS08545	FG28_RS08545	WP_036381936.1	50S ribosomal protein L25/general stress protein Ctc	0	1	7	7	5	4	2	1	0	0	5	5	6										1	3	12	4	2	2		3				4	15	11								0
CDS/locus_tag=FG28_RS08560	CDS/locus_tag=FG28_RS08560	FG28_RS08560	FG28_RS08560	WP_036381942.1	methyltransferase domain-containing protein	0	1	6	6	0	0	0	0	0	0	5	6	5																								4	15	5					0
CDS/locus_tag=FG28_RS08590	CDS/locus_tag=FG28_RS08590	FG28_RS08590	FG28_RS08590	WP_036386341.1	NYN domain-containing protein	0	1	6	6	3	1	3	1	1	1	4	3	3			2	1									7	1									7	4							0
CDS/locus_tag=FG28_RS08605	CDS/locus_tag=FG28_RS08605	FG28_RS08605	FG28_RS08605	WP_156102345.1	TonB-dependent receptor	SusC-like	1	4	4	0	0	0	0	0	0	1	4	1																					2							4			0
CDS/locus_tag=FG28_RS08615	CDS/locus_tag=FG28_RS08615	FG28_RS08615	FG28_RS08615	WP_036386344.1	hypothetical protein	0	1	6	6	2	3	1	5	4	3	0	1	0						2	5		4	18	9										1	2									0
CDS/locus_tag=FG28_RS08620	CDS/locus_tag=FG28_RS08620	FG28_RS08620	FG28_RS08620	WP_081894282.1	TonB-dependent receptor plug domain-containing protein	0	1	4	4	0	0	0	0	0	0	2	3	1																												3	4		0
CDS/locus_tag=FG28_RS08635	CDS/locus_tag=FG28_RS08635	FG28_RS08635	FG28_RS08635	WP_036386346.1	thioredoxin family protein	0	1	6	6	3	2	0	5	4	5	0	0	0										20	6																				0
CDS/locus_tag=FG28_RS08640	CDS/locus_tag=FG28_RS08640	FG28_RS08640	FG28_RS08640	WP_036381973.1	FAD:protein FMN transferase	0	1	7	6	0	1	0	6	6	6	0	0	0							18	16	5	3				1																	0
CDS/locus_tag=FG28_RS08665	CDS/locus_tag=FG28_RS08665	FG28_RS08665	FG28_RS08665	WP_036381985.1	ribonucleotide reductase	0	1	11	11	4	4	6	1	0	0	6	7	6							1							2	1	10	2	1	1	1				1	2	14	9	1	1		0
CDS/locus_tag=FG28_RS08670	CDS/locus_tag=FG28_RS08670	FG28_RS08670	FG28_RS08670	WP_051947233.1	ribonucleoside-diphosphate reductase subunit alpha	0	1	18	18	5	4	4	0	0	0	11	18	11														2	1	1	14	7	1		1		1	2	4	15	34	22	4		0
CDS/locus_tag=FG28_RS08700	CDS/locus_tag=FG28_RS08700	FG28_RS08700	FG28_RS08700	WP_051947236.1	DUF11 domain-containing protein	0	1	8	8	1	1	2	7	8	8	0	2	0	26	15	4	2	2	3												1	4										2		0
CDS/locus_tag=FG28_RS08705	CDS/locus_tag=FG28_RS08705	FG28_RS08705	FG28_RS08705	WP_036381994.1	type IX secretion system membrane protein PorP/SprF	0	1	4	4	0	0	0	4	3	4	2	3	1								13	4														1	5	1						0
CDS/locus_tag=FG28_RS08710	CDS/locus_tag=FG28_RS08710	FG28_RS08710	FG28_RS08710	WP_081894496.1	RNA polymerase sigma factor	Sigma factor, Ecf family contains 1 Sigma70_r2,1 Sigma70_r4	1	8	8	1	0	0	0	0	0	8	7	2												1									1	24	9	1							0
CDS/locus_tag=FG28_RS08715	CDS/locus_tag=FG28_RS08715	FG28_RS08715	FG28_RS08715	WP_036381997.1	hypothetical protein	0	1	2	2	0	0	0	0	0	0	1	1	2																					8	2									0.0079134
CDS/locus_tag=FG28_RS08720	CDS/locus_tag=FG28_RS08720	FG28_RS08720	FG28_RS08720	WP_036381999.1	hypothetical protein	0	1	27	27	16	11	10	16	19	15	19	24	14	5	2	3	8	8	48	34	32	26	32	8	2	38	13	35	9	9	5	1		13	17	33	38	46	31	6	3	3		0
CDS/locus_tag=FG28_RS08725	CDS/locus_tag=FG28_RS08725	FG28_RS08725	FG28_RS08725	WP_156102239.1	hypothetical protein	0	1	13	13	7	1	4	10	9	11	9	7	7	9	1	1	3	3	4	10	25	64	30	1	3	13	7	2	1	1				6		36	12	4						0
CDS/locus_tag=FG28_RS08735	CDS/locus_tag=FG28_RS08735	FG28_RS08735	FG28_RS08735	WP_036382008.1	DUF2807 domain-containing protein	0	1	11	11	4	2	1	9	9	6	5	7	5	12	18	18	29	56	35	23	39	29	20		2	3	1	1	6	2				4	3	1	6	9	27	12	4			0
CDS/locus_tag=FG28_RS08740	CDS/locus_tag=FG28_RS08740	FG28_RS08740	FG28_RS08740	WP_036382012.1	bifunctional precorrin-2 dehydrogenase/sirohydrochlorin ferrochelatase	0	1	7	7	5	0	3	0	0	0	6	3	2												1	10	1									11	2							0
CDS/locus_tag=FG28_RS08745	CDS/locus_tag=FG28_RS08745	FG28_RS08745	FG28_RS08745	WP_036382015.1	response regulator transcription factor	Response regulator, LytTR family contains 1 Response_reg,1 LytTR	1	5	5	4	1	4	0	0	0	3	1	1											1		9	1							1		5	1							0
CDS/locus_tag=FG28_RS08770	CDS/locus_tag=FG28_RS08770	FG28_RS08770	FG28_RS08770	WP_036382028.1	hypothetical protein	0	1	3	3	0	0	0	2	1	2	0	2	0							7															1			1						0
CDS/locus_tag=FG28_RS08790	CDS/locus_tag=FG28_RS08790	FG28_RS08790	FG28_RS08790	WP_036382037.1	YegP family protein	0	1	13	13	12	11	8	1	1	1	7	6	5		1								3	48	31	22	18	16	8	17	11	7	4	22	9	4	3	2	2	2	1	1		0
CDS/locus_tag=FG28_RS08795	CDS/locus_tag=FG28_RS08795	FG28_RS08795	FG28_RS08795	WP_036382040.1	glutamate-5-semialdehyde dehydrogenase	0	1	10	9	1	1	2	0	0	0	7	5	6														1	2	2			1		2	2	2	1	8	19	8				0
CDS/gene=proB	CDS/gene=proB	proB	FG28_RS08800	WP_036382042.1	glutamate 5-kinase	0	1	5	5	3	3	4	0	0	0	3	3	3													2	10	2									6	3						0
CDS/locus_tag=FG28_RS08805	CDS/locus_tag=FG28_RS08805	FG28_RS08805	FG28_RS08805	WP_036382044.1	pyrroline-5-carboxylate reductase	0	1	11	11	8	4	6	0	0	0	8	8	8													33	8	4	2	1		1				32	26	2						0
CDS/locus_tag=FG28_RS08820	CDS/locus_tag=FG28_RS08820	FG28_RS08820	FG28_RS08820	WP_051947237.1	GNAT family N-acetyltransferase	0	1	5	5	2	3	1	0	0	0	1	2	0											7										4										0
CDS/locus_tag=FG28_RS08825	CDS/locus_tag=FG28_RS08825	FG28_RS08825	FG28_RS08825	WP_156102241.1	molybdopterin-dependent oxidoreductase	0	1	27	27	7	6	7	0	0	0	24	25	20																	3	20	3						2	3	20	90	7		0
CDS/locus_tag=FG28_RS08860	CDS/locus_tag=FG28_RS08860	FG28_RS08860	FG28_RS08860	WP_036382067.1	DUF2911 domain-containing protein	0	1	2	2	1	2	2	1	1	1	0	2	1						3									5	2									1	3					0
CDS/locus_tag=FG28_RS08870	CDS/locus_tag=FG28_RS08870	FG28_RS08870	FG28_RS08870	WP_081894290.1	site-specific integrase	0	1	3	3	0	0	0	0	0	0	3	1	2																										4	3				0
CDS/locus_tag=FG28_RS08890	CDS/locus_tag=FG28_RS08890	FG28_RS08890	FG28_RS08890	WP_036382076.1	hypothetical protein	0	1	18	18	4	3	4	4	4	2	10	18	14							7	3		4				11	4								1	36	39	14					0
CDS/locus_tag=FG28_RS08895	CDS/locus_tag=FG28_RS08895	FG28_RS08895	FG28_RS08895	WP_036386372.1	hypothetical protein	0	1	7	7	1	1	1	5	3	4	0	0	0										13	3																				0
CDS/locus_tag=FG28_RS08925	CDS/locus_tag=FG28_RS08925	FG28_RS08925	FG28_RS08925	WP_036382091.1	M48 family metalloprotease	0	1	13	13	7	3	3	9	11	11	6	12	7			1	2	3	3	7	53	34	23		1	15	11	7	2	3	1				1	13	28	5				1		0
CDS/locus_tag=FG28_RS08930	CDS/locus_tag=FG28_RS08930	FG28_RS08930	FG28_RS08930	WP_156102243.1	FHA domain-containing protein	0	1	11	11	0	1	0	0	0	2	8	5	4		1						1						1										1		2	4	14	1		0
CDS/locus_tag=FG28_RS08935	CDS/locus_tag=FG28_RS08935	FG28_RS08935	FG28_RS08935	WP_036382097.1	hypothetical protein	0	1	4	4	0	0	0	2	2	2	3	2	2							1	5	2														1	6	2					1	0
CDS/locus_tag=FG28_RS08940	CDS/locus_tag=FG28_RS08940	FG28_RS08940	FG28_RS08940	WP_036382099.1	sigma-70 family RNA polymerase sigma factor	Sigma factor, Unclassified contains 1 Sigma70_r2	1	2	2	0	0	0	0	0	0	2	2	1																						5									0
CDS/locus_tag=FG28_RS08950	CDS/locus_tag=FG28_RS08950	FG28_RS08950	FG28_RS08950	WP_036382105.1	hypothetical protein	0	1	4	4	1	1	0	2	0	1	1	1	1								1		2	2												1	1		1	1		1		0
CDS/locus_tag=FG28_RS08960	CDS/locus_tag=FG28_RS08960	FG28_RS08960	FG28_RS08960	WP_036382108.1	protein kinase	0	1	4	4	0	0	0	0	0	0	3	1	4																										1	1	4	5		0
CDS/locus_tag=FG28_RS08965	CDS/locus_tag=FG28_RS08965	FG28_RS08965	FG28_RS08965	WP_036386376.1	serine/threonine-protein phosphatase	0	1	4	4	2	2	1	0	1	1	1	2	1		1		2									4	2	1									3	1						0
CDS/locus_tag=FG28_RS08970	CDS/locus_tag=FG28_RS08970	FG28_RS08970	FG28_RS08970	WP_036382112.1	helix-turn-helix transcriptional regulator	Transcription factor, Xre family contains 1 HTH_XRE	1	2	2	2	1	1	0	0	0	2	1	1											4	2									4										0
CDS/locus_tag=FG28_RS08980	CDS/locus_tag=FG28_RS08980	FG28_RS08980	FG28_RS08980	WP_036382117.1	GNAT family N-acetyltransferase	0	1	5	5	3	2	2	0	0	0	4	4	3											5	4	2									10				1					0
CDS/locus_tag=FG28_RS09010	CDS/locus_tag=FG28_RS09010	FG28_RS09010	FG28_RS09010	WP_036382133.1	hydrogenase	0	1	8	8	5	6	5	5	4	3	8	8	8				1		2	3	12	5	5	4	1	10	25	12	5	7	6	6		2	6	13	31	22	5	2	3	1		0
CDS/locus_tag=FG28_RS09015	CDS/locus_tag=FG28_RS09015	FG28_RS09015	FG28_RS09015	WP_036382135.1	nickel-dependent hydrogenase large subunit	0	1	44	44	30	27	27	14	13	8	37	40	36	3		10	31	6	3	1	3	3	6	5	1	8	14	26	38	133	87	39	10	1	23	15	21	32	63	212	92	36	3	0
CDS/locus_tag=FG28_RS09020	CDS/locus_tag=FG28_RS09020	FG28_RS09020	FG28_RS09020	WP_036382137.1	hydrogenase maturation protease	0	1	3	3	3	2	2	0	0	0	3	1	2											7										6										0
CDS/locus_tag=FG28_RS09035	CDS/locus_tag=FG28_RS09035	FG28_RS09035	FG28_RS09035	WP_072877979.1	hypothetical protein	0	1	15	15	6	4	4	0	0	0	13	11	9													1	1	1		12	5	2	1		3	5	4	8	18	32	9	6	2	0
CDS/locus_tag=FG28_RS09040	CDS/locus_tag=FG28_RS09040	FG28_RS09040	FG28_RS09040	WP_036382147.1	hydrogenase maturation nickel metallochaperone HypA	0	1	5	5	2	1	2	0	0	0	1	4	2											5				1						6	1									0
CDS/gene=hypB	CDS/gene=hypB	hypB	FG28_RS09045	WP_072878679.1	hydrogenase nickel incorporation protein HypB	0	1	8	8	4	3	6	1	0	0	7	7	6	1											1	27	2							3		25	12	1	2	2				0
CDS/gene=hypF	CDS/gene=hypF	hypF	FG28_RS09050	WP_036382150.1	carbamoyltransferase HypF	0	1	22	22	6	7	8	0	0	0	15	19	12											1						6	17	2	1	2					8	16	51	4	2	0
CDS/gene=hypC	CDS/gene=hypC	hypC	FG28_RS09055	WP_036382153.1	HypC/HybG/HupF family hydrogenase formation chaperone	0	1	3	3	3	3	1	0	0	0	1	0	1											7	1									2										0
CDS/gene=hypD	CDS/gene=hypD	hypD	FG28_RS09060	WP_036382157.1	hydrogenase formation protein HypD	0	1	13	13	5	2	2	1	1	1	12	10	8				2	1	2							1	5	9	2	3		1			1	4	10	27	18	2	2			0
CDS/gene=hypE	CDS/gene=hypE	hypE	FG28_RS09065	WP_036386380.1	hydrogenase expression/formation protein HypE	0	1	10	10	5	4	8	1	0	0	7	8	8							1						4	18	19								2	10	20	15					0
CDS/locus_tag=FG28_RS09070	CDS/locus_tag=FG28_RS09070	FG28_RS09070	FG28_RS09070	WP_036382160.1	hypothetical protein	0	1	15	15	0	7	7	0	0	0	11	13	11														1	5	14	2		1					1	12	36	16	1			0
CDS/locus_tag=FG28_RS09090	CDS/locus_tag=FG28_RS09090	FG28_RS09090	FG28_RS09090	WP_036382170.1	hypothetical protein	0	1	7	7	5	2	4	0	0	0	1	1	1													15	8	1								1	2							0
CDS/locus_tag=FG28_RS09095	CDS/locus_tag=FG28_RS09095	FG28_RS09095	FG28_RS09095	WP_036382173.1	nucleotidyl transferase AbiEii/AbiGii toxin family protein	0	1	10	10	9	5	6	1	1	1	4	3	4	2	1	1	1									17	11	5	1							6	5	3						0
CDS/locus_tag=FG28_RS09100	CDS/locus_tag=FG28_RS09100	FG28_RS09100	FG28_RS09100	WP_036382176.1	hypothetical protein	0	1	21	21	3	1	3	0	0	0	12	18	6															1	1			6								1	5	36	3	0
CDS/locus_tag=FG28_RS09130	CDS/locus_tag=FG28_RS09130	FG28_RS09130	FG28_RS09130	WP_036382184.1	DUF58 domain-containing protein	0	1	7	7	1	1	1	1	0	1	4	4	3	1						1		1					3									3	8	3						0
CDS/gene=trxA	CDS/gene=trxA	trxA	FG28_RS09135	WP_036382186.1	thioredoxin	0	1	5	5	1	1	0	0	0	0	4	2	1											2										7										0
CDS/locus_tag=FG28_RS09150	CDS/locus_tag=FG28_RS09150	FG28_RS09150	FG28_RS09150	WP_036382190.1	30S ribosomal protein S16	0	1	12	12	11	6	4	2	2	1	9	5	9									5	1	3	32	25	4	1						7	31	38	3							0
CDS/locus_tag=FG28_RS09160	CDS/locus_tag=FG28_RS09160	FG28_RS09160	FG28_RS09160	WP_036386387.1	hypothetical protein	0	1	4	4	0	0	0	3	1	3	1	0	0										9																			1		0.0029686
CDS/locus_tag=FG28_RS09165	CDS/locus_tag=FG28_RS09165	FG28_RS09165	FG28_RS09165	WP_036382194.1	methyltransferase	0	1	2	2	0	1	1	0	0	0	0	1	1														2										1	1	1					0.0029711
CDS/locus_tag=FG28_RS09170	CDS/locus_tag=FG28_RS09170	FG28_RS09170	FG28_RS09170	WP_036382196.1	acyl-CoA dehydrogenase	0	1	12	12	4	10	6	6	4	7	9	6	7					1	20									25	12	7	5	1						19	19	2				0
CDS/locus_tag=FG28_RS09175	CDS/locus_tag=FG28_RS09175	FG28_RS09175	FG28_RS09175	WP_036386389.1	FdhF/YdeP family oxidoreductase	0	1	12	12	1	0	1	0	0	0	8	7	8																		2									2	25	3		0
CDS/gene=hutG	CDS/gene=hutG	hutG	FG28_RS09190	WP_036382202.1	formimidoylglutamase	0	1	7	7	7	6	5	3	3	3	5	4	5							2	8	3		4		14	29	15	4	4	1	2	2			1	14	9	2					0
CDS/locus_tag=FG28_RS09195	CDS/locus_tag=FG28_RS09195	FG28_RS09195	FG28_RS09195	WP_036382204.1	urocanate hydratase	0	1	7	7	3	3	4	0	1	1	3	1	2							2										3	10	1								3	3			0
CDS/locus_tag=FG28_RS09200	CDS/locus_tag=FG28_RS09200	FG28_RS09200	FG28_RS09200	WP_036386391.1	imidazolonepropionase	0	1	4	4	0	3	3	0	0	0	1	0	1																6	1										1	1			0.0025554
CDS/gene=hutH	CDS/gene=hutH	hutH	FG28_RS09205	WP_036382206.1	histidine ammonia-lyase	0	1	3	3	2	1	0	0	0	0	0	1	0																1	3	3									1				0
CDS/locus_tag=FG28_RS09215	CDS/locus_tag=FG28_RS09215	FG28_RS09215	FG28_RS09215	WP_036382209.1	nitroreductase	0	1	3	3	3	3	2	0	0	0	1	1	1											7	2		2	2	2	2				2	3	1								0
CDS/locus_tag=FG28_RS09230	CDS/locus_tag=FG28_RS09230	FG28_RS09230	FG28_RS09230	WP_036382215.1	TonB-dependent receptor plug domain-containing protein	putative SusC-like *	1	2	2	0	0	0	0	0	0	1	2	2																												5			0
CDS/gene=ruvC	CDS/gene=ruvC	ruvC	FG28_RS09240	WP_036382218.1	crossover junction endodeoxyribonuclease RuvC	0	1	2	2	1	0	0	0	0	0	1	0	0															1													1			1
CDS/gene=hemW	CDS/gene=hemW	hemW	FG28_RS09245	WP_036382219.1	radical SAM family heme chaperone HemW	0	1	3	3	0	1	1	0	0	0	0	2	0																2										2					0
CDS/locus_tag=FG28_RS09255	CDS/locus_tag=FG28_RS09255	FG28_RS09255	FG28_RS09255	WP_036382221.1	cyclase family protein	0	1	2	2	0	0	0	0	0	0	1	2	0																								5							0
CDS/locus_tag=FG28_RS09270	CDS/locus_tag=FG28_RS09270	FG28_RS09270	FG28_RS09270	WP_036382226.1	Dabb family protein	0	1	3	3	2	2	2	2	1	2	3	1	1										7	8										6	3	1								0
CDS/locus_tag=FG28_RS09275	CDS/locus_tag=FG28_RS09275	FG28_RS09275	FG28_RS09275	WP_036382228.1	MmcQ/YjbR family DNA-binding protein	0	1	2	2	2	2	2	0	0	0	1	1	0											9										2										0
CDS/locus_tag=FG28_RS09280	CDS/locus_tag=FG28_RS09280	FG28_RS09280	FG28_RS09280	WP_036382230.1	DNA mismatch repair protein MutS	0	1	5	5	0	0	0	0	0	0	4	3	2																										1	8				0
CDS/locus_tag=FG28_RS09285	CDS/locus_tag=FG28_RS09285	FG28_RS09285	FG28_RS09285	WP_036382231.1	DUF4407 domain-containing protein	0	1	7	7	0	0	1	0	0	0	6	3	3																		1							10	7					0
CDS/locus_tag=FG28_RS09295	CDS/locus_tag=FG28_RS09295	FG28_RS09295	FG28_RS09295	WP_036382235.1	PhnA protein	0	1	3	3	3	1	1	0	0	0	0	1	0											3	2	2									1									0
CDS/locus_tag=FG28_RS09300	CDS/locus_tag=FG28_RS09300	FG28_RS09300	FG28_RS09300	WP_036382237.1	dipeptidase	0	1	22	22	16	17	19	5	6	5	7	5	5	2			19	7	2	3						1	1	4	39	67	31	5							8	13	1			0
CDS/locus_tag=FG28_RS09370	CDS/locus_tag=FG28_RS09370	FG28_RS09370	FG28_RS09370	WP_036382253.1	DUF2961 domain-containing protein	0	1	22	22	10	14	11	20	19	20	12	10	13	16	12	15	13	30	148	65	30	26	34	2	1	2	5	51	21	11	7	3	1	3			1	30	31		2			0
CDS/locus_tag=FG28_RS09375	CDS/locus_tag=FG28_RS09375	FG28_RS09375	FG28_RS09375	WP_156102250.1	hypothetical protein	0	1	7	7	1	1	2	1	0	1	7	5	5						2								1	3									3	15	14	1				0
CDS/locus_tag=FG28_RS09390	CDS/locus_tag=FG28_RS09390	FG28_RS09390	FG28_RS09390	WP_051947252.1	DUF4185 domain-containing protein	*	1	3	3	0	0	0	0	3	2	0	0	0						5																									0
CDS/locus_tag=FG28_RS09400	CDS/locus_tag=FG28_RS09400	FG28_RS09400	FG28_RS09400	WP_051947254.1	RagB/SusD family nutrient uptake outer membrane protein	SusD-like	1	22	22	0	3	2	19	19	18	4	10	6	6	17	76	44	22	18	9	23	25	33	1		1	1			2	2						1	1	6	10	24	2		0
CDS/locus_tag=FG28_RS09405	CDS/locus_tag=FG28_RS09405	FG28_RS09405	FG28_RS09405	WP_051947255.1	TonB-dependent receptor	SusC-like	1	25	23	0	0	0	6	6	9	12	19	10		21	4						1																			23	35	6	0
CDS/locus_tag=FG28_RS09410	CDS/locus_tag=FG28_RS09410	FG28_RS09410	FG28_RS09410	WP_081894306.1	glycoside hydrolase family 97 protein	CAZyme, single-domain, contains GH97	1	6	6	0	2	2	4	4	5	1	1	2	4	2	8	8	2	1				2							4	3	1						1		1	2			0
CDS/locus_tag=FG28_RS09415	CDS/locus_tag=FG28_RS09415	FG28_RS09415	FG28_RS09415	WP_036382257.1	LacI family transcriptional regulator	Transcription factor, LacI family contains 1 LacI,1 Peripla_BP_1	1	15	15	4	2	4	1	1	0	11	12	11									1	1		1	3		5	1		1	1			2	2	9	27	20					0
CDS/locus_tag=FG28_RS09420	CDS/locus_tag=FG28_RS09420	FG28_RS09420	FG28_RS09420	WP_036382259.1	DUF2961 domain-containing protein	0	1	22	22	8	8	6	16	19	18	12	12	12		3	1	1	5	65	43	6	3	6			1	2	26	7	4	5	2					2	32	28	3	1	1	1	0
CDS/locus_tag=FG28_RS09425	CDS/locus_tag=FG28_RS09425	FG28_RS09425	FG28_RS09425	WP_036382261.1	hypothetical protein	0	1	10	10	7	7	7	0	0	0	9	9	9																	21	5							1	4	30	11			0
CDS/locus_tag=FG28_RS09430	CDS/locus_tag=FG28_RS09430	FG28_RS09430	FG28_RS09430	WP_036382263.1	L-fucose isomerase	0	1	22	22	8	7	8	12	12	14	15	8	12	9	3	23	40	8	4						2				1	30	20	5							7	46	22	7		0
CDS/locus_tag=FG28_RS09440	CDS/locus_tag=FG28_RS09440	FG28_RS09440	FG28_RS09440	WP_036382265.1	ribulokinase	0	1	7	7	4	7	6	0	0	0	0	0	0																	16	5	2												0
CDS/locus_tag=FG28_RS09465	CDS/locus_tag=FG28_RS09465	FG28_RS09465	FG28_RS09465	WP_036382273.1	amidohydrolase family protein	0	1	33	33	15	7	9	26	30	26	18	18	18	7	3	30	108	33	19	4	10	3	1							33	8	2	1						3	63	6	2		0
CDS/locus_tag=FG28_RS09475	CDS/locus_tag=FG28_RS09475	FG28_RS09475	FG28_RS09475	WP_036382275.1	SusC/RagA family TonB-linked outer membrane protein	STN-domain containing SusC-like	1	17	17	0	0	0	1	1	0	7	16	4		2	1																		2	2						4	24	1	0
CDS/locus_tag=FG28_RS09480	CDS/locus_tag=FG28_RS09480	FG28_RS09480	FG28_RS09480	WP_036382277.1	SusD/RagB family nutrient-binding outer membrane lipoprotein	SusD-like	1	4	4	0	0	0	2	1	2	1	3	1				5	1	3				2																1	4	1	1		0
CDS/locus_tag=FG28_RS09485	CDS/locus_tag=FG28_RS09485	FG28_RS09485	FG28_RS09485	WP_036386415.1	S9 family peptidase	*	1	8	8	1	0	0	4	1	5	0	0	0		1	10								1																				0
CDS/locus_tag=FG28_RS09490	CDS/locus_tag=FG28_RS09490	FG28_RS09490	FG28_RS09490	WP_036382279.1	carboxypeptidase	0	1	23	22	4	3	2	16	19	13	16	17	16		2	7	45	39	14	9	1		1						3	6	2							9	34	45	1			0
CDS/locus_tag=FG28_RS09495	CDS/locus_tag=FG28_RS09495	FG28_RS09495	FG28_RS09495	WP_036382281.1	amidohydrolase family protein	0	1	31	31	13	10	10	24	21	24	16	17	16	10	14	69	102	33	17	2	5	4	5					2	6	49	24	1						2	8	67	33	22	2	0
CDS/locus_tag=FG28_RS09515	CDS/locus_tag=FG28_RS09515	FG28_RS09515	FG28_RS09515	WP_081894310.1	SusC/RagA family TonB-linked outer membrane protein	STN-domain containing SusC-like	1	36	36	0	0	2	7	5	7	21	35	13	1	19																	2				1		1	1	4	33	76	8	0
CDS/locus_tag=FG28_RS09520	CDS/locus_tag=FG28_RS09520	FG28_RS09520	FG28_RS09520	WP_036382287.1	SusD/RagB family nutrient-binding outer membrane lipoprotein	SusD-like	1	14	14	1	0	0	8	9	6	9	12	9	4	3	8	12	9	8	8	8	5	9					1								1	1	1	3	35	8			0
CDS/locus_tag=FG28_RS09525	CDS/locus_tag=FG28_RS09525	FG28_RS09525	FG28_RS09525	WP_036382289.1	mandelate racemase/muconate lactonizing enzyme family protein	0	1	22	22	2	6	5	20	21	21	11	11	8	21	26	12	16	58	109	37	30	21	11					2	12	6	4	5				1	1	2	31	16	3	5		0
CDS/locus_tag=FG28_RS09530	CDS/locus_tag=FG28_RS09530	FG28_RS09530	FG28_RS09530	WP_156102347.1	RraA family protein	0	1	23	23	15	12	13	20	22	22	10	11	9	12	2	4	4	10	19	48	112	61	55	1		4	52	27	5	1						1	28	12	3					0
CDS/locus_tag=FG28_RS09535	CDS/locus_tag=FG28_RS09535	FG28_RS09535	FG28_RS09535	WP_051947259.1	nuclear transport factor 2 family protein	0	1	3	3	0	0	0	0	0	0	2	2	0																					4										0
CDS/locus_tag=FG28_RS09540	CDS/locus_tag=FG28_RS09540	FG28_RS09540	FG28_RS09540	WP_036382293.1	dimethylmenaquinone methyltransferase	0	1	23	23	14	10	9	21	21	22	3	0	4	3		2	3	5	15	109	34	12	16			4	17	31	6	3	1							3	5					0
CDS/locus_tag=FG28_RS09545	CDS/locus_tag=FG28_RS09545	FG28_RS09545	FG28_RS09545	WP_081894312.1	mandelate racemase/muconate lactonizing enzyme family protein	0	1	20	20	3	4	5	16	17	18	9	9	8	29	25	18	34	49	67	39	25	20	22			1	1	11	10	4	4					1	8	14	37	12	3	1		0
CDS/locus_tag=FG28_RS09555	CDS/locus_tag=FG28_RS09555	FG28_RS09555	FG28_RS09555	WP_036382298.1	sugar kinase	0	1	8	8	5	3	4	3	2	1	4	5	5			2				3			1			1	14	11	3	2	1						7	11	6					0
CDS/locus_tag=FG28_RS09560	CDS/locus_tag=FG28_RS09560	FG28_RS09560	FG28_RS09560	WP_036382300.1	bifunctional 4-hydroxy-2-oxoglutarate aldolase/2-dehydro-3-deoxy-phosphogluconate aldolase	0	1	7	7	5	3	5	4	3	4	4	1	3									11			7	13	4	2		1						11								0
CDS/locus_tag=FG28_RS09585	CDS/locus_tag=FG28_RS09585	FG28_RS09585	FG28_RS09585	WP_036382308.1	serine hydrolase	0	1	9	9	1	0	1	8	5	5	2	0	1		1	1	8	15	5										1	1									2	1				0
CDS/locus_tag=FG28_RS09595	CDS/locus_tag=FG28_RS09595	FG28_RS09595	FG28_RS09595	WP_156102252.1	hypothetical protein	0	1	7	7	1	1	1	4	4	6	0	0	0				2	10	10	1		1	2					1	2															0
CDS/locus_tag=FG28_RS09615	CDS/locus_tag=FG28_RS09615	FG28_RS09615	FG28_RS09615	WP_036382315.1	threonine/serine dehydratase	0	1	6	6	3	3	3	0	0	0	6	6	6												1	4	9	3	1	3	1	1		5	4	7	13	16	5	1				0
CDS/locus_tag=FG28_RS09620	CDS/locus_tag=FG28_RS09620	FG28_RS09620	FG28_RS09620	WP_036382317.1	universal stress protein	0	1	2	2	1	1	1	0	0	1	1	1	1	1													2	1									2	1						0
CDS/locus_tag=FG28_RS09625	CDS/locus_tag=FG28_RS09625	FG28_RS09625	FG28_RS09625	WP_036382319.1	Crp/Fnr family transcriptional regulator	Transcription factor, Crp family contains 1 cNMP_binding,1 HTH_CRP	1	10	10	2	3	2	0	0	0	8	7	5											4		5	1	2	1					7	1	14	16	1						0
CDS/gene=ccoN	CDS/gene=ccoN	ccoN	FG28_RS09640	WP_036382322.1	cytochrome-c oxidase, cbb3-type subunit I	0	1	11	11	0	0	0	0	0	0	11	9	7																									1	2	25	27	9		0
CDS/locus_tag=FG28_RS09650	CDS/locus_tag=FG28_RS09650	FG28_RS09650	FG28_RS09650	WP_036382326.1	c-type cytochrome	0	1	3	3	0	0	0	0	0	0	2	3	3																								3	9	4					0
CDS/gene=ccoG	CDS/gene=ccoG	ccoG	FG28_RS09655	WP_036382328.1	cytochrome c oxidase accessory protein CcoG	0	1	5	5	0	0	0	0	0	0	4	4	2																									2	8	2	2			0
CDS/locus_tag=FG28_RS09660	CDS/locus_tag=FG28_RS09660	FG28_RS09660	FG28_RS09660	WP_036382330.1	FixH family protein	0	1	2	2	0	0	0	0	0	0	2	0	0																					2										0
CDS/locus_tag=FG28_RS09670	CDS/locus_tag=FG28_RS09670	FG28_RS09670	FG28_RS09670	WP_036382334.1	acetyl-CoA hydrolase/transferase family protein	0	1	5	5	2	3	4	0	0	0	2	1	1															1	4	4	4								3	1	2			0
CDS/locus_tag=FG28_RS09675	CDS/locus_tag=FG28_RS09675	FG28_RS09675	FG28_RS09675	WP_036386431.1	universal stress protein	0	1	13	13	7	5	6	3	3	3	6	12	12		1						8	3				17	17	7	2	1	3	1			1	11	27	19	3		2			0
CDS/gene=hemN	CDS/gene=hemN	hemN	FG28_RS09680	WP_036382335.1	oxygen-independent coproporphyrinogen III oxidase	0	1	18	18	1	0	0	0	0	0	9	17	6																			1	1				2	2	30	10				0
CDS/locus_tag=FG28_RS09695	CDS/locus_tag=FG28_RS09695	FG28_RS09695	FG28_RS09695	WP_036382341.1	energy transducer TonB	0	1	5	5	0	0	0	0	0	0	4	5	5																									5	11	8	1			0
CDS/locus_tag=FG28_RS09700	CDS/locus_tag=FG28_RS09700	FG28_RS09700	FG28_RS09700	WP_036382343.1	ROK family protein	0	1	8	8	5	4	6	4	3	3	4	6	5						1	10							8	14	1	1	1	1	1				2	11	5	1	1			0
CDS/locus_tag=FG28_RS09705	CDS/locus_tag=FG28_RS09705	FG28_RS09705	FG28_RS09705	WP_036382345.1	universal stress protein	0	1	10	10	8	6	9	0	0	0	6	7	7													2	30	6	1	1						4	18	7	1		1			0
CDS/locus_tag=FG28_RS09720	CDS/locus_tag=FG28_RS09720	FG28_RS09720	FG28_RS09720	WP_036382351.1	ATP-dependent 6-phosphofructokinase	0	1	15	15	5	9	8	0	0	0	9	12	10															5	19	9	6	4	1	1	1	1		3	20	19	1			0
CDS/locus_tag=FG28_RS09725	CDS/locus_tag=FG28_RS09725	FG28_RS09725	FG28_RS09725	WP_036382353.1	HPF/RaiA family ribosome-associated protein	0	1	6	6	6	4	0	0	0	0	2	1	0											15		1								3										0
CDS/locus_tag=FG28_RS09730	CDS/locus_tag=FG28_RS09730	FG28_RS09730	FG28_RS09730	WP_036382356.1	hypothetical protein	0	1	10	10	3	0	0	5	3	4	8	6	5							1	11	8				3										20	12							0
CDS/locus_tag=FG28_RS09740	CDS/locus_tag=FG28_RS09740	FG28_RS09740	FG28_RS09740	WP_036386432.1	3-deoxy-D-manno-octulosonic acid transferase	CAZyme, single-domain, contains GT30	1	5	5	0	0	0	0	0	0	5	1	3																									4	5					0
CDS/locus_tag=FG28_RS09745	CDS/locus_tag=FG28_RS09745	FG28_RS09745	FG28_RS09745	WP_036382360.1	DegT/DnrJ/EryC1/StrS family aminotransferase	0	1	7	7	5	6	5	4	1	2	4	4	3				1	1	7	2	1	2		2		2	3	24	9	7	6	7	2				3	9	7		1	1		0
CDS/gene=galE	CDS/gene=galE	galE	FG28_RS09750	WP_036382362.1	UDP-glucose 4-epimerase GalE	0	1	6	6	4	5	5	0	0	0	3	3	4														16	16	8	6	5					1		9	10	1				0
CDS/locus_tag=FG28_RS09765	CDS/locus_tag=FG28_RS09765	FG28_RS09765	FG28_RS09765	WP_036382368.1	2-oxoglutarate dehydrogenase E1 component	0	1	47	47	22	19	18	1	0	1	41	37	32										2						1	8	46	49	13	3		1	1		14	23	100	114	21	0
CDS/gene=odhB	CDS/gene=odhB	odhB	FG28_RS09770	WP_036382370.1	2-oxoglutarate dehydrogenase complex dihydrolipoyllysine-residue succinyltransferase	0	1	23	23	18	14	13	2	2	3	19	20	17					1			3	3	3			10	10	7	25	63	36	20	2	1	1	15	24	24	67	76	22	12	2	0
CDS/locus_tag=FG28_RS09775	CDS/locus_tag=FG28_RS09775	FG28_RS09775	FG28_RS09775	WP_036386433.1	clan AA aspartic protease	0	1	3	3	2	2	0	0	0	0	3	1	2											4										5	1									0
CDS/locus_tag=FG28_RS09780	CDS/locus_tag=FG28_RS09780	FG28_RS09780	FG28_RS09780	WP_036382372.1	TatD family hydrolase	0	1	10	10	9	3	7	0	0	0	1	0	1												2	20	7	3								2								0
CDS/locus_tag=FG28_RS09785	CDS/locus_tag=FG28_RS09785	FG28_RS09785	FG28_RS09785	WP_036382374.1	asparaginase	0	1	3	3	0	1	0	0	0	0	2	2	1																				1				1	4	2					0
CDS/locus_tag=FG28_RS09795	CDS/locus_tag=FG28_RS09795	FG28_RS09795	FG28_RS09795	WP_036382377.1	MotA/TolQ/ExbB proton channel family protein	0	1	5	5	4	3	2	2	2	3	5	5	4									4	7	10										31	13	5		2	1		1			0
CDS/locus_tag=FG28_RS09800	CDS/locus_tag=FG28_RS09800	FG28_RS09800	FG28_RS09800	WP_036382379.1	hypothetical protein	0	1	3	3	0	0	0	0	0	0	2	3	0																					9	1									0
CDS/locus_tag=FG28_RS09805	CDS/locus_tag=FG28_RS09805	FG28_RS09805	FG28_RS09805	WP_036382381.1	biopolymer transporter ExbD	0	1	21	21	5	1	2	0	0	0	20	19	17												9	1								3	108	15	2	1	1					0
CDS/locus_tag=FG28_RS09810	CDS/locus_tag=FG28_RS09810	FG28_RS09810	FG28_RS09810	WP_036382383.1	biopolymer transporter ExbD	0	1	8	8	2	1	3	0	0	0	5	8	4											6										22	2			2		1				0
CDS/locus_tag=FG28_RS09825	CDS/locus_tag=FG28_RS09825	FG28_RS09825	FG28_RS09825	WP_036382388.1	PorT family protein	0	1	6	6	0	0	0	5	2	5	3	2	0									5	14												5									0
CDS/gene=rpoN	CDS/gene=rpoN	rpoN	FG28_RS09835	WP_036382392.1	RNA polymerase factor sigma-54	Sigma factor, RpoN family contains 1 Sigma54_AID,1 Sigma54_CBD,1 Sigma54_DBD	1	19	19	16	7	12	0	0	0	11	13	13																5	15	39	4		2				1	2	24	22			0
CDS/gene=asnS	CDS/gene=asnS	asnS	FG28_RS09840	WP_036382395.1	asparagine--tRNA ligase	0	1	27	27	22	14	15	11	11	8	5	4	5	9	7	14	32	9	9	1	2	2	5				2	1	3	68	38	8	1						4	13	6	1		0
CDS/locus_tag=FG28_RS09845	CDS/locus_tag=FG28_RS09845	FG28_RS09845	FG28_RS09845	WP_036382397.1	MMPL family transporter	0	1	3	3	0	0	0	0	0	0	2	2	1																												5			0
CDS/locus_tag=FG28_RS09850	CDS/locus_tag=FG28_RS09850	FG28_RS09850	FG28_RS09850	WP_036382398.1	ribosome recycling factor	0	1	6	6	3	5	5	1	0	0	5	3	3										1	13	17	7	5	4		1	2				12	4								0
CDS/locus_tag=FG28_RS09855	CDS/locus_tag=FG28_RS09855	FG28_RS09855	FG28_RS09855	WP_036382399.1	UMP kinase	0	1	19	19	17	9	12	2	1	2	13	6	10									5	2	6		47	20	8	4	2	3			4	3	36	6	3	2					0
CDS/locus_tag=FG28_RS09870	CDS/locus_tag=FG28_RS09870	FG28_RS09870	FG28_RS09870	WP_156102255.1	hypothetical protein	0	1	3	3	0	0	0	3	0	0	0	0	0									1	3																					0
CDS/locus_tag=FG28_RS09875	CDS/locus_tag=FG28_RS09875	FG28_RS09875	FG28_RS09875	WP_156102256.1	DUF4097 family beta strand repeat protein	0	1	9	9	4	3	3	6	7	7	1	1	1								29	12	8	3	4	7	12	1	1							1	2	1						0
CDS/locus_tag=FG28_RS09880	CDS/locus_tag=FG28_RS09880	FG28_RS09880	FG28_RS09880	WP_036382401.1	elongation factor Ts	0	1	27	27	24	21	19	5	6	4	13	14	13				1	1	2	16	10	6	5	2	4	21	79	76	31	28	26	9	1	1	1	4	22	40	28	5	2	1		0
CDS/gene=rpsB	CDS/gene=rpsB	rpsB	FG28_RS09885	WP_036382403.1	30S ribosomal protein S2	0	1	49	49	13	15	17	1	0	0	42	43	39				1	1						2	4	10	24	17	46	22	17	7	3	14	26	24	61	70	153	104	21	9	3	0
CDS/gene=rpsI	CDS/gene=rpsI	rpsI	FG28_RS09890	WP_036382405.1	30S ribosomal protein S9	0	1	3	3	2	0	0	0	0	0	3	2	2											2										7	2									0
CDS/gene=rplM	CDS/gene=rplM	rplM	FG28_RS09895	WP_036382407.1	50S ribosomal protein L13	0	1	5	5	4	2	2	2	0	2	5	1	5										4	9										11	2	1								0
CDS/locus_tag=FG28_RS09900	CDS/locus_tag=FG28_RS09900	FG28_RS09900	FG28_RS09900	WP_081894316.1	hydrolase	CAZyme, single-domain, contains CBM9	1	31	31	1	0	1	17	14	18	21	30	12	9	49	9	3	1														2							2	5	49	60	8	0
CDS/gene=hisC	CDS/gene=hisC	hisC	FG28_RS09905	WP_036382409.1	histidinol-phosphate transaminase	0	1	12	12	7	7	7	1	0	0	5	9	4						1							4	14	16	7	8	4	3				3	8	20	10	1		1		0
CDS/locus_tag=FG28_RS09915	CDS/locus_tag=FG28_RS09915	FG28_RS09915	FG28_RS09915	WP_036382413.1	type II toxin-antitoxin system ParD family antitoxin	0	1	2	2	2	1	1	0	0	0	0	0	0											4																				0.00042974
CDS/locus_tag=FG28_RS09920	CDS/locus_tag=FG28_RS09920	FG28_RS09920	FG28_RS09920	WP_036382415.1	flavin reductase family protein	0	1	6	6	5	5	6	0	0	0	4	4	4													11	15	7		1	2	2					8	4						0
CDS/gene=fahA	CDS/gene=fahA	fahA	FG28_RS09925	WP_036382417.1	fumarylacetoacetase	0	1	10	10	2	10	8	1	2	1	2	2	3	1			1	2								1	2	4	20	6	4	5	4						3	4				0
CDS/locus_tag=FG28_RS09930	CDS/locus_tag=FG28_RS09930	FG28_RS09930	FG28_RS09930	WP_036382419.1	homogentisate 1,2-dioxygenase	0	1	14	14	1	7	8	4	6	6	7	12	7				3	14	10	1								2	15	4	2	1		2	1		5	9	26	10	1	1		0
CDS/gene=hppD	CDS/gene=hppD	hppD	FG28_RS09935	WP_036382421.1	4-hydroxyphenylpyruvate dioxygenase	0	1	16	16	1	14	14	2	1	3	3	2	2						6					1		2		16	26	7	3	2						1	6					0
CDS/locus_tag=FG28_RS09940	CDS/locus_tag=FG28_RS09940	FG28_RS09940	FG28_RS09940	WP_036382423.1	winged helix DNA-binding protein	Transcription factor, MarR family contains 1 MarR	1	4	4	2	2	2	0	0	0	3	2	2											6										9	2									0
CDS/locus_tag=FG28_RS09955	CDS/locus_tag=FG28_RS09955	FG28_RS09955	FG28_RS09955	WP_036382429.1	SET domain-containing protein	0	1	2	2	1	0	0	1	0	1	0	0	0	1	2										1	1																		1
CDS/locus_tag=FG28_RS09960	CDS/locus_tag=FG28_RS09960	FG28_RS09960	FG28_RS09960	WP_036386440.1	DUF1572 domain-containing protein	0	1	2	2	0	0	0	0	0	0	2	1	1																					4										0.0050314
CDS/gene=polA	CDS/gene=polA	polA	FG28_RS09975	WP_036382436.1	DNA polymerase I	0	1	58	58	35	20	22	3	0	1	52	53	37		4											1	2	2	3	17	73	52	17	9	7	6	10	15	39	62	146	130	41	0
CDS/locus_tag=FG28_RS09980	CDS/locus_tag=FG28_RS09980	FG28_RS09980	FG28_RS09980	WP_036382437.1	N(4)-(beta-N-acetylglucosaminyl)-L-asparaginase	0	1	3	3	0	0	0	0	0	0	3	2	2																						16	1								0
CDS/locus_tag=FG28_RS09985	CDS/locus_tag=FG28_RS09985	FG28_RS09985	FG28_RS09985	WP_036386441.1	copper homeostasis protein CutC	0	1	3	3	1	0	1	0	1	0	0	0	0	1												3																		0
CDS/locus_tag=FG28_RS09990	CDS/locus_tag=FG28_RS09990	FG28_RS09990	FG28_RS09990	WP_036382438.1	phosphoesterase	0	1	5	5	0	1	0	0	1	0	3	2	3				1													1								3	5					0
CDS/locus_tag=FG28_RS09995	CDS/locus_tag=FG28_RS09995	FG28_RS09995	FG28_RS09995	WP_081894318.1	T9SS type B sorting domain-containing protein	0	1	3	3	0	0	0	3	3	3	1	1	0	3	9	5	1	2	2	2		1	2																		1	1		0
CDS/locus_tag=FG28_RS10000	CDS/locus_tag=FG28_RS10000	FG28_RS10000	FG28_RS10000	WP_036382442.1	FkbM family methyltransferase	0	1	7	7	0	0	0	0	0	0	5	7	6																							1	12	7	2					0
CDS/locus_tag=FG28_RS10020	CDS/locus_tag=FG28_RS10020	FG28_RS10020	FG28_RS10020	WP_036382448.1	thioredoxin family protein	0	1	7	7	5	5	5	0	0	0	3	6	3											19										15										0
CDS/locus_tag=FG28_RS10025	CDS/locus_tag=FG28_RS10025	FG28_RS10025	FG28_RS10025	WP_036382450.1	DUF2723 domain-containing protein	0	1	28	28	1	2	1	0	0	1	25	24	12					1								1	1					3		1		2	2	4	14	25	36	66	26	0
CDS/locus_tag=FG28_RS10060	CDS/locus_tag=FG28_RS10060	FG28_RS10060	FG28_RS10060	WP_036386446.1	hypothetical protein	0	1	5	5	1	0	0	0	0	0	5	2	5															1										11	7					0
CDS/locus_tag=FG28_RS10065	CDS/locus_tag=FG28_RS10065	FG28_RS10065	FG28_RS10065	WP_036382457.1	SDR family oxidoreductase	0	1	6	6	2	0	2	0	0	0	2	2	2													4										5	1							0
CDS/locus_tag=FG28_RS10070	CDS/locus_tag=FG28_RS10070	FG28_RS10070	FG28_RS10070	WP_036386449.1	TetR/AcrR family transcriptional regulator	Transcription factor, TetR family contains 1 TetR_N	1	2	2	0	1	0	0	0	0	2	1	1											1											4	1								0
CDS/gene=nusA	CDS/gene=nusA	nusA	FG28_RS10085	WP_036382460.1	transcription termination/antitermination protein NusA	0	1	36	36	30	19	20	0	0	0	20	29	21											5	8	7	12	14	12	97	56	27	9	10	24	11	22	27	41	82	32	15	7	0
CDS/gene=infB	CDS/gene=infB	infB	FG28_RS10090	WP_036382462.1	translation initiation factor IF-2	0	1	43	43	27	10	16	2	1	1	32	29	21								1	4	1		3	17	14	7	9	9	49	12			3	8	9	13	20	24	81	66	2	0
CDS/locus_tag=FG28_RS10095	CDS/locus_tag=FG28_RS10095	FG28_RS10095	FG28_RS10095	WP_036382465.1	SPOR domain-containing protein	0	1	8	8	4	4	4	5	4	5	4	3	2	1									23	11					1					9	1									0
CDS/locus_tag=FG28_RS10100	CDS/locus_tag=FG28_RS10100	FG28_RS10100	FG28_RS10100	WP_036382466.1	c-type cytochrome	0	1	7	7	0	1	2	0	0	0	7	7	7																2	2					2	2	6	12	25	33	12	7	2	0
CDS/locus_tag=FG28_RS10105	CDS/locus_tag=FG28_RS10105	FG28_RS10105	FG28_RS10105	WP_036382468.1	TAT-variant-translocated molybdopterin oxidoreductase	0	1	48	48	6	3	10	0	0	0	46	44	34																		4	21	3	8	3	2	3	6	6	21	116	181	57	0
CDS/locus_tag=FG28_RS10110	CDS/locus_tag=FG28_RS10110	FG28_RS10110	FG28_RS10110	WP_081894320.1	polysulfide reductase NrfD	0	1	16	16	0	0	0	0	1	0	15	14	11								1													1				1	24	37	37	39	4	0
CDS/locus_tag=FG28_RS10115	CDS/locus_tag=FG28_RS10115	FG28_RS10115	FG28_RS10115	WP_036382470.1	DUF3341 domain-containing protein	0	1	5	5	0	0	0	0	0	0	4	5	3																						16									0
CDS/locus_tag=FG28_RS10120	CDS/locus_tag=FG28_RS10120	FG28_RS10120	FG28_RS10120	WP_036386455.1	cytochrome c	0	1	8	8	1	1	0	0	0	0	7	8	6											2	1									20	38	9	3	3	2					0
CDS/locus_tag=FG28_RS10125	CDS/locus_tag=FG28_RS10125	FG28_RS10125	FG28_RS10125	WP_036382471.1	hypothetical protein	0	1	3	3	0	0	0	0	0	0	2	3	3																							1	2	6	6	5	5	5		0
CDS/locus_tag=FG28_RS10130	CDS/locus_tag=FG28_RS10130	FG28_RS10130	FG28_RS10130	WP_036382473.1	cytochrome c oxidase subunit II	0	1	12	12	3	2	2	0	0	0	11	11	10												1			7	1	2					6	3	7	44	44	11	9	4	2	0
CDS/locus_tag=FG28_RS10135	CDS/locus_tag=FG28_RS10135	FG28_RS10135	FG28_RS10135	WP_036382475.1	cytochrome-c oxidase	0	1	3	3	0	0	0	0	0	0	2	3	2																									4	9	6	3	2		0
CDS/locus_tag=FG28_RS10140	CDS/locus_tag=FG28_RS10140	FG28_RS10140	FG28_RS10140	WP_081894322.1	hypothetical protein	0	1	7	7	3	3	4	6	6	5	1	1	1						5	30	27	17	12			2	14	16	5	5	1						2	2	1	1				0
CDS/locus_tag=FG28_RS10145	CDS/locus_tag=FG28_RS10145	FG28_RS10145	FG28_RS10145	WP_036382477.1	acyl-CoA oxidase	0	1	13	13	9	4	7	0	0	0	11	6	11														1	1	2	2	20	4					1		2	4	35	2		0
CDS/gene=ruvB	CDS/gene=ruvB	ruvB	FG28_RS10150	WP_036382478.1	Holliday junction branch migration DNA helicase RuvB	0	1	14	14	8	3	3	0	0	0	13	13	10															15	6	1					2	2	9	39	22	2	1			0
CDS/gene=queG	CDS/gene=queG	queG	FG28_RS10160	WP_036382482.1	tRNA epoxyqueuosine(34) reductase QueG	0	1	3	3	2	2	2	0	0	0	0	0	0														5	4	1															0
CDS/locus_tag=FG28_RS10175	CDS/locus_tag=FG28_RS10175	FG28_RS10175	FG28_RS10175	WP_036386463.1	NADP-dependent malic enzyme	0	1	44	44	25	19	22	20	18	19	37	30	32	19	26	55	18	3	3	3	9	2	1				3		3	35	94	40	14	2	1	1	4	8	22	39	165	49	5	0
CDS/gene=ruvA	CDS/gene=ruvA	ruvA	FG28_RS10180	WP_036382483.1	Holliday junction branch migration protein RuvA	0	1	5	5	4	4	4	0	0	0	4	3	2											12										11	1									0
CDS/gene=sprA	CDS/gene=sprA	sprA	FG28_RS10185	WP_036382485.1	cell surface protein SprA	0	1	58	58	0	0	0	37	42	38	22	26	16	96	59	32	15	5	5	4	6	3															2		1	5	17	49	35	0
CDS/gene=gcvH	CDS/gene=gcvH	gcvH	FG28_RS10190	WP_036382488.1	glycine cleavage system protein GcvH	0	1	6	6	5	4	4	0	0	0	3	0	4											1	9	22	4	2							4	9	1							0
CDS/locus_tag=FG28_RS10200;CDS/locus_tag=FG28_RS10730	CDS/locus_tag=FG28_RS10200	FG28_RS10200	FG28_RS10200	WP_036382489.1	energy transducer TonB	0	2	12	12	0	3	3	4	6	4	9	11	11					4	2	4	14	9	9					1	8	2				2	2	1	2	13	46	27	9	1	1	0
CDS/locus_tag=FG28_RS10205	CDS/locus_tag=FG28_RS10205	FG28_RS10205	FG28_RS10205	WP_036382491.1	MBL fold metallo-hydrolase	0	1	9	9	2	0	0	5	6	3	0	1	0	1					13	18	5	1	1					2						1										0
CDS/locus_tag=FG28_RS10220	CDS/locus_tag=FG28_RS10220	FG28_RS10220	FG28_RS10220	WP_036382498.1	cytochrome oxidase subunit III	0	1	10	10	3	2	3	0	0	0	10	10	9													8	2	1					3			29	25	20	26	18	22	22	6	0
CDS/locus_tag=FG28_RS10230	CDS/locus_tag=FG28_RS10230	FG28_RS10230	FG28_RS10230	WP_036382502.1	hypothetical protein	0	1	3	3	0	0	0	0	0	0	3	0	0																							3								0
CDS/locus_tag=FG28_RS10235	CDS/locus_tag=FG28_RS10235	FG28_RS10235	FG28_RS10235	WP_036382504.1	SCO family protein	0	1	5	5	0	0	0	0	0	0	5	4	4																							9	15	6						0
CDS/locus_tag=FG28_RS10250	CDS/locus_tag=FG28_RS10250	FG28_RS10250	FG28_RS10250	WP_036382509.1	ABC transporter permease	0	1	4	4	1	0	0	0	0	0	3	3	4											1													1	6	5	1	1	2		0
CDS/locus_tag=FG28_RS10255	CDS/locus_tag=FG28_RS10255	FG28_RS10255	FG28_RS10255	WP_036382510.1	ABC transporter permease	0	1	15	15	0	0	1	0	1	0	11	12	11					1										1								2	3	35	26	5	4	3		0
CDS/locus_tag=FG28_RS10260	CDS/locus_tag=FG28_RS10260	FG28_RS10260	FG28_RS10260	WP_036382512.1	efflux RND transporter periplasmic adaptor subunit	0	1	29	29	2	8	11	1	1	0	28	26	24					1	2	1								12	18	9	5	2		4	3	2	17	31	98	43	12	4		0
CDS/locus_tag=FG28_RS10265	CDS/locus_tag=FG28_RS10265	FG28_RS10265	FG28_RS10265	WP_036382514.1	ABC transporter ATP-binding protein	0	1	12	12	3	1	5	0	0	0	7	7	7													12	4	1	1	1					1	26	18	3						0
CDS/locus_tag=FG28_RS10270	CDS/locus_tag=FG28_RS10270	FG28_RS10270	FG28_RS10270	WP_036382516.1	ABC transporter permease	0	1	14	14	0	0	0	0	0	0	11	12	9																					2		1	16	34	19	8	8	1		0
CDS/locus_tag=FG28_RS10275	CDS/locus_tag=FG28_RS10275	FG28_RS10275	FG28_RS10275	WP_036382518.1	ABC transporter permease	0	1	10	10	0	0	0	0	0	0	10	9	6																							1	7	23	11	1				0
CDS/locus_tag=FG28_RS10280	CDS/locus_tag=FG28_RS10280	FG28_RS10280	FG28_RS10280	WP_036382521.1	efflux RND transporter periplasmic adaptor subunit	0	1	25	25	4	7	7	0	0	0	25	24	21											2			1	10	14	4	1			6	14	23	11	59	99	42	14	4		0
CDS/locus_tag=FG28_RS10285	CDS/locus_tag=FG28_RS10285	FG28_RS10285	FG28_RS10285	WP_036382523.1	TolC family protein	0	1	24	24	1	5	6	12	11	10	19	22	18			5	16	30	9	4	5	1	1						11	4	2			2	4	2	5	9	61	35	11	3		0
CDS/gene=tsaB	CDS/gene=tsaB	tsaB	FG28_RS10290	WP_036382524.1	tRNA (adenosine(37)-N6)-threonylcarbamoyltransferase complex dimerization subunit type 1 TsaB	0	1	4	4	3	2	1	0	0	0	4	3	3												2	6	1	1	1							11	3							0
CDS/locus_tag=FG28_RS10295	CDS/locus_tag=FG28_RS10295	FG28_RS10295	FG28_RS10295	WP_036382526.1	mechanosensitive ion channel	0	1	2	2	0	0	0	0	0	0	2	0	0																							2								0.0062788
CDS/locus_tag=FG28_RS10300	CDS/locus_tag=FG28_RS10300	FG28_RS10300	FG28_RS10300	WP_051947595.1	thioredoxin domain-containing protein	*	1	18	18	8	6	7	0	0	0	16	13	11																	4	32	5							1	7	55	10	5	0
CDS/locus_tag=FG28_RS10305	CDS/locus_tag=FG28_RS10305	FG28_RS10305	FG28_RS10305	WP_036382528.1	dodecin domain-containing protein	0	1	9	9	8	9	6	7	5	5	4	2	2	4									19	44	11	1		1	2	1	6	2		9										0
CDS/locus_tag=FG28_RS10310	CDS/locus_tag=FG28_RS10310	FG28_RS10310	FG28_RS10310	WP_036386469.1	NifU family protein	0	1	12	12	4	4	5	0	0	0	9	10	7														10	12	2							1	15	27	11	1				0
CDS/locus_tag=FG28_RS10315	CDS/locus_tag=FG28_RS10315	FG28_RS10315	FG28_RS10315	WP_036382530.1	type IX secretion system membrane protein PorP/SprF	0	1	18	18	6	0	1	18	15	16	4	9	3	9	2	1		5	12	20	79	47	32		3		7	1								1	16	9	2	1	1			0
CDS/locus_tag=FG28_RS10325	CDS/locus_tag=FG28_RS10325	FG28_RS10325	FG28_RS10325	WP_036382534.1	tetratricopeptide repeat protein	Histidine kinase, Classic contains 1 TPR_2,1 His_kinase,1 HATPase_c	1	5	5	0	0	0	0	0	0	4	5	2																										1	1	10	2	2	0
CDS/locus_tag=FG28_RS10330	CDS/locus_tag=FG28_RS10330	FG28_RS10330	FG28_RS10330	WP_036382537.1	response regulator transcription factor	Response regulator, LytTR family contains 1 Response_reg,1 LytTR	1	5	5	0	0	1	0	0	0	4	3	2													1										6	4							0
CDS/locus_tag=FG28_RS10335	CDS/locus_tag=FG28_RS10335	FG28_RS10335	FG28_RS10335	WP_036382539.1	gamma carbonic anhydrase family protein	0	1	2	2	2	2	2	0	0	0	0	0	1											6										1										0
CDS/gene=fabD	CDS/gene=fabD	fabD	FG28_RS10340	WP_036382540.1	ACP S-malonyltransferase	0	1	5	5	3	5	5	0	1	0	4	3	3								1			4		11	13	5	4	3	3	2				1	7	4	3					0
CDS/locus_tag=FG28_RS10355	CDS/locus_tag=FG28_RS10355	FG28_RS10355	FG28_RS10355	WP_036382541.1	type IX secretion system membrane protein PorP/SprF	0	1	3	3	2	1	2	3	3	3	2	2	2	1	1					1	10	5	2				5									1	4	2						0
CDS/locus_tag=FG28_RS10360	CDS/locus_tag=FG28_RS10360	FG28_RS10360	FG28_RS10360	WP_036382542.1	OmpA family protein	0	1	30	30	17	16	14	23	26	25	7	9	7	11	11	71	70	25	16	7	13	8	4			3	1	1	2	33	48	11							2	16	9			0
CDS/locus_tag=FG28_RS10370	CDS/locus_tag=FG28_RS10370	FG28_RS10370	FG28_RS10370	WP_036382545.1	TetR/AcrR family transcriptional regulator	Transcription factor, TetR family contains 1 TetR_N	1	3	3	3	1	2	0	0	0	1	1	1											1	4	4	2	1							3	3	1							0
CDS/locus_tag=FG28_RS10380	CDS/locus_tag=FG28_RS10380	FG28_RS10380	FG28_RS10380	WP_036382548.1	outer membrane lipoprotein-sorting protein	0	1	4	4	3	0	0	0	0	0	0	1	1														2	1	1								1	1						0
CDS/locus_tag=FG28_RS10395	CDS/locus_tag=FG28_RS10395	FG28_RS10395	FG28_RS10395	WP_036382554.1	dipeptide epimerase	0	1	11	11	0	5	6	1	1	1	2	7	1	3	4	4	6			1	4	3	1					1	13	1									11	1				0
CDS/locus_tag=FG28_RS10400	CDS/locus_tag=FG28_RS10400	FG28_RS10400	FG28_RS10400	WP_036382556.1	DUF1611 domain-containing protein	0	1	7	7	5	4	4	0	0	0	2	4	2													2	9	10	5	3	2							5	3					0
CDS/locus_tag=FG28_RS10405	CDS/locus_tag=FG28_RS10405	FG28_RS10405	FG28_RS10405	WP_036382558.1	pyridoxal-phosphate dependent enzyme	0	1	7	7	4	4	3	1	0	1	4	2	4						2	1	1	1				2		11	4	3	1							5	7	1				0
CDS/locus_tag=FG28_RS10420	CDS/locus_tag=FG28_RS10420	FG28_RS10420	FG28_RS10420	WP_036382560.1	response regulator transcription factor	Response regulator, LytTR family contains 1 Response_reg,1 LytTR	1	3	3	0	0	0	0	0	0	3	0	3																							4			1	1	4			1
CDS/gene=mutS	CDS/gene=mutS	mutS	FG28_RS10435	WP_036386472.1	DNA mismatch repair protein MutS	0	1	12	12	0	1	1	0	0	0	11	10	7																	1	1			1	1				1	4	25	6		0
CDS/gene=folK	CDS/gene=folK	folK	FG28_RS10445	WP_036382566.1	2-amino-4-hydroxy-6-hydroxymethyldihydropteridine diphosphokinase	0	1	3	3	0	1	2	0	0	0	0	0	0															1	2	1														1
CDS/gene=sppA	CDS/gene=sppA	sppA	FG28_RS10450	WP_036386474.1	signal peptide peptidase SppA	0	1	10	10	0	0	0	0	0	0	10	7	9																										2	31	7			0
CDS/locus_tag=FG28_RS10460	CDS/locus_tag=FG28_RS10460	FG28_RS10460	FG28_RS10460	WP_036382570.1	AsmA family protein	0	1	28	28	8	4	9	4	1	6	22	25	20	1	10										1					4	6	19		1	1	5	6	17	26	39	41	61	7	0
CDS/locus_tag=FG28_RS10465	CDS/locus_tag=FG28_RS10465	FG28_RS10465	FG28_RS10465	WP_036382572.1	hypothetical protein	0	1	5	5	0	0	0	0	0	0	3	4	1																							1	7							0
CDS/locus_tag=FG28_RS10475	CDS/locus_tag=FG28_RS10475	FG28_RS10475	FG28_RS10475	WP_036382575.1	DUF2797 domain-containing protein	0	1	11	11	9	5	4	0	0	0	2	2	2											1		7	22	12	4							1	5	2						0
CDS/locus_tag=FG28_RS10480	CDS/locus_tag=FG28_RS10480	FG28_RS10480	FG28_RS10480	WP_036382578.1	GH3 auxin-responsive promoter family protein	0	1	6	6	3	1	1	0	0	0	5	2	2															1		4		1							1	8				0
CDS/gene=clpX	CDS/gene=clpX	clpX	FG28_RS10490	WP_036382580.1	ATP-dependent Clp protease ATP-binding subunit ClpX	0	1	22	22	3	5	6	0	0	0	22	17	17													3	2	2	10	6	4	3	1		1	3	13	18	67	31	11	3		0
CDS/gene=clpP	CDS/gene=clpP	clpP	FG28_RS10495	WP_036382582.1	ATP-dependent Clp endopeptidase proteolytic subunit ClpP	0	1	7	7	4	3	3	5	3	4	5	3	3										12	10	10	6	2	2		1	1			2	18	4								0
CDS/gene=tig	CDS/gene=tig	tig	FG28_RS10500	WP_036382584.1	trigger factor	0	1	48	48	43	32	27	0	0	0	22	32	16											1	1		6	9	30	142	67	8	2	4	1	1	23	24	48	70	12	3	1	0
CDS/locus_tag=FG28_RS10510	CDS/locus_tag=FG28_RS10510	FG28_RS10510	FG28_RS10510	WP_036382588.1	lipase	0	1	7	7	1	1	2	6	6	5	6	4	6			1	9	9	8	4	17	9	5						3	3	2	1		1		1	1	1	16	13	4			0
CDS/locus_tag=FG28_RS10515	CDS/locus_tag=FG28_RS10515	FG28_RS10515	FG28_RS10515	WP_036382590.1	alpha/beta fold hydrolase	*	1	10	10	8	3	4	5	4	4	4	3	3								11	14	5			23	2	2								13	5							0
CDS/locus_tag=FG28_RS10520	CDS/locus_tag=FG28_RS10520	FG28_RS10520	FG28_RS10520	WP_036382592.1	pyridoxine 5'-phosphate synthase	0	1	2	2	2	1	1	0	0	0	1	1	1													5	2	3	1	1	1					2	2	1						0
CDS/locus_tag=FG28_RS10530	CDS/locus_tag=FG28_RS10530	FG28_RS10530	FG28_RS10530	WP_036382596.1	NAD kinase	0	1	12	12	6	5	8	1	1	1	4	7	4								5	2				4	23	14	3	2	4						12	6	1					0
CDS/locus_tag=FG28_RS10535	CDS/locus_tag=FG28_RS10535	FG28_RS10535	FG28_RS10535	WP_036382598.1	inorganic polyphosphate kinase	0	1	9	9	6	1	0	6	7	7	4	3	3	12	2	2	2	4	5	5	8	61	46		5	4	5	4	2	1				3	14	4	1	1						0
CDS/locus_tag=FG28_RS10540	CDS/locus_tag=FG28_RS10540	FG28_RS10540	FG28_RS10540	WP_036382600.1	isoprenyl transferase	0	1	9	9	8	1	3	0	0	0	8	4	2													12	3	1								14	2	1						0
CDS/gene=bamA	CDS/gene=bamA	bamA	FG28_RS10545	WP_036382602.1	outer membrane protein assembly factor BamA	0	1	40	40	2	0	2	24	25	26	30	36	25	18	82	48	15	12	1											1	3	2			2	2	5	6	15	18	76	65	12	0
CDS/locus_tag=FG28_RS10550	CDS/locus_tag=FG28_RS10550	FG28_RS10550	FG28_RS10550	WP_036382604.1	membrane protein	0	1	31	31	17	17	16	26	25	25	19	19	13	17	11	18	55	98	147	70	55	63	49	3	10	7	9	40	34	21	10	9	1		1		2	35	50	15				0
CDS/locus_tag=FG28_RS10555	CDS/locus_tag=FG28_RS10555	FG28_RS10555	FG28_RS10555	WP_036382606.1	OmpH family outer membrane protein	0	1	23	23	20	19	16	19	20	17	14	15	11	62	37	19	18	14	14	13	17	27	153	109	60	36	30	29	17	19	21	19	8	55	34	19	18	19	23	16	13	16	6	0
CDS/gene=murI	CDS/gene=murI	murI	FG28_RS10560	WP_036382608.1	glutamate racemase	0	1	6	6	6	2	3	0	0	0	5	6	2												1	12	1									10	10							0
CDS/locus_tag=FG28_RS10570	CDS/locus_tag=FG28_RS10570	FG28_RS10570	FG28_RS10570	WP_036382612.1	2TM domain-containing protein	0	1	2	2	0	0	0	0	0	0	0	2	0																					5										0
CDS/locus_tag=FG28_RS10575	CDS/locus_tag=FG28_RS10575	FG28_RS10575	FG28_RS10575	WP_036382614.1	aminotransferase class V-fold PLP-dependent enzyme	0	1	14	14	10	9	9	3	1	3	4	6	5				1		4		2	1				3	16	36	16	12	6	4					1	11	9	2		1		0
CDS/locus_tag=FG28_RS10585	CDS/locus_tag=FG28_RS10585	FG28_RS10585	FG28_RS10585	WP_036382618.1	L-histidine N(alpha)-methyltransferase	0	1	8	8	4	6	7	0	0	0	0	0	2													3	20	9	1									2						0
CDS/gene=egtB	CDS/gene=egtB	egtB	FG28_RS10590	WP_036382620.1	ergothioneine biosynthesis protein EgtB	0	1	4	4	0	3	3	0	0	0	1	1	2																5	3	1								1	3				0.001281
CDS/locus_tag=FG28_RS10595	CDS/locus_tag=FG28_RS10595	FG28_RS10595	FG28_RS10595	WP_036382622.1	hypothetical protein	0	1	12	12	4	4	1	0	0	0	9	11	12													2	10	3	4	1						1	37	34	10	3				0
CDS/locus_tag=FG28_RS10605	CDS/locus_tag=FG28_RS10605	FG28_RS10605	FG28_RS10605	WP_051947272.1	DinB family protein	0	1	2	2	0	0	0	0	0	0	2	2	0																					4										0
CDS/locus_tag=FG28_RS10615	CDS/locus_tag=FG28_RS10615	FG28_RS10615	FG28_RS10615	WP_036382628.1	Dabb family protein	0	1	4	4	1	2	1	0	0	0	1	3	2											4										8	1	1								0
CDS/locus_tag=FG28_RS10640	CDS/locus_tag=FG28_RS10640	FG28_RS10640	FG28_RS10640	WP_036382632.1	type 1 glutamine amidotransferase domain-containing protein	0	1	9	9	3	1	3	0	0	0	6	7	7													7										23	14	3	1					0
CDS/locus_tag=FG28_RS10645	CDS/locus_tag=FG28_RS10645	FG28_RS10645	FG28_RS10645	WP_156102259.1	hypothetical protein	0	1	2	2	0	0	0	0	0	0	2	1	1																					4										0
CDS/locus_tag=FG28_RS10650	CDS/locus_tag=FG28_RS10650	FG28_RS10650	FG28_RS10650	WP_036382635.1	hypothetical protein	0	1	12	12	3	0	1	0	0	0	10	8	8												2	5									14	42	20	5						0
CDS/locus_tag=FG28_RS10655	CDS/locus_tag=FG28_RS10655	FG28_RS10655	FG28_RS10655	WP_051947274.1	alpha/beta hydrolase	*	1	11	11	6	6	5	9	10	9	4	1	3					1	17	32	11	3	2				1	19	10	2	2							5	5					0
CDS/locus_tag=FG28_RS10660	CDS/locus_tag=FG28_RS10660	FG28_RS10660	FG28_RS10660	WP_036382637.1	hypothetical protein	0	1	6	6	3	1	3	0	0	0	1	0	0													7		1								1								0
CDS/locus_tag=FG28_RS10665	CDS/locus_tag=FG28_RS10665	FG28_RS10665	FG28_RS10665	WP_036382639.1	short chain dehydrogenase	0	1	3	3	2	1	1	0	0	0	2	2	2												2	1	2	1						1	7	1								0
CDS/locus_tag=FG28_RS10670	CDS/locus_tag=FG28_RS10670	FG28_RS10670	FG28_RS10670	WP_036382641.1	thymidylate synthase	0	1	5	5	1	1	2	0	0	0	4	5	3													4	1									8	7	1						0
CDS/locus_tag=FG28_RS10685	CDS/locus_tag=FG28_RS10685	FG28_RS10685	FG28_RS10685	WP_036382647.1	hypothetical protein	0	1	11	11	4	2	2	1	0	1	8	10	6								2					7	2	3	1							14	22	7	3					0
CDS/locus_tag=FG28_RS10690	CDS/locus_tag=FG28_RS10690	FG28_RS10690	FG28_RS10690	WP_036382649.1	electron transfer flavoprotein subunit alpha/FixB family protein	0	1	19	19	18	17	16	1	0	0	11	13	11							1				6	7	11	71	54	26	20	20	11	3	5	12	7	25	33	14	4	1			0
CDS/locus_tag=FG28_RS10695	CDS/locus_tag=FG28_RS10695	FG28_RS10695	FG28_RS10695	WP_036382651.1	electron transfer flavoprotein subunit beta/FixA family protein	0	1	15	15	15	10	12	0	0	0	2	4	7												1	39	34	17	6	9	8	5		1	9	6	5	7	3			1		0
CDS/locus_tag=FG28_RS10700	CDS/locus_tag=FG28_RS10700	FG28_RS10700	FG28_RS10700	WP_036382653.1	pyruvate dehydrogenase complex E1 component subunit beta	0	1	21	21	7	6	8	10	10	10	15	17	14	1	1	3	1	6	15	71	24	9	9	5	1	2	36	23	6	4	2	6		9	3	7	51	61	20	6	2	1	1	0
CDS/locus_tag=FG28_RS10705	CDS/locus_tag=FG28_RS10705	FG28_RS10705	FG28_RS10705	WP_036382655.1	membrane protein	0	1	27	27	2	0	2	4	2	2	20	18	17		2	7		1						2							2							2	5	4	55	16	1	0
CDS/locus_tag=FG28_RS10710	CDS/locus_tag=FG28_RS10710	FG28_RS10710	FG28_RS10710	WP_036382656.1	inorganic diphosphatase	0	1	9	9	1	0	1	4	7	9	0	1	1								1	24	11		1	2								1	1	1								0
CDS/locus_tag=FG28_RS10715	CDS/locus_tag=FG28_RS10715	FG28_RS10715	FG28_RS10715	WP_036382658.1	sodium-translocating pyrophosphatase	0	1	19	19	0	0	0	1	0	0	17	15	15	1	1																						1	4	20	57	50	31	2	0
CDS/locus_tag=FG28_RS10720	CDS/locus_tag=FG28_RS10720	FG28_RS10720	FG28_RS10720	WP_051947275.1	PQQ-binding-like beta-propeller repeat protein	0	1	4	4	0	0	0	0	0	0	4	3	2																											1	8	2		0
CDS/locus_tag=FG28_RS10735	CDS/locus_tag=FG28_RS10735	FG28_RS10735	FG28_RS10735	WP_036382664.1	serine hydrolase	0	1	33	33	6	17	15	30	30	30	12	8	9	7	6	9	24	73	204	42	31	18	19	2		10	4	27	36	18	12	8						15	32	6	1	1		0
CDS/locus_tag=FG28_RS10740	CDS/locus_tag=FG28_RS10740	FG28_RS10740	FG28_RS10740	WP_036382666.1	zinc-dependent alcohol dehydrogenase family protein	0	1	5	5	4	4	4	0	0	0	1	1	2													1	14	13	2	1		1						3	3					0
CDS/locus_tag=FG28_RS10745	CDS/locus_tag=FG28_RS10745	FG28_RS10745	FG28_RS10745	WP_036382668.1	deoxynucleoside kinase	0	1	7	7	5	0	0	0	0	0	7	7	3												7	4									23	6	1							0
CDS/locus_tag=FG28_RS10750	CDS/locus_tag=FG28_RS10750	FG28_RS10750	FG28_RS10750	WP_036382670.1	methionine adenosyltransferase	0	1	23	23	8	18	20	8	8	4	12	9	10				12	21	3	2	3	1				1			57	20	11	4					3	4	25	20	2			0
CDS/locus_tag=FG28_RS10755	CDS/locus_tag=FG28_RS10755	FG28_RS10755	FG28_RS10755	WP_036382672.1	CocE/NonD family hydrolase	0	1	25	25	2	2	2	0	0	0	21	22	18																		6	2			1	1		2	7	18	81	16	6	0
CDS/locus_tag=FG28_RS10760	CDS/locus_tag=FG28_RS10760	FG28_RS10760	FG28_RS10760	WP_036382674.1	O-acetylhomoserine aminocarboxypropyltransferase/cysteine synthase	0	1	18	18	11	16	16	4	2	4	12	11	13						8	1	2			2		5	9	30	37	28	22	14	2	4	1	5	2	20	36	9	3	2		0
CDS/gene=thrA	CDS/gene=thrA	thrA	FG28_RS10765	WP_036382676.1	bifunctional aspartate kinase/homoserine dehydrogenase I	0	1	30	30	24	20	21	0	0	0	19	20	16													3		1	3	18	65	31	12			2		3	7	10	60	12	3	0
CDS/locus_tag=FG28_RS10775	CDS/locus_tag=FG28_RS10775	FG28_RS10775	FG28_RS10775	WP_036382680.1	aminotransferase class I/II-fold pyridoxal phosphate-dependent enzyme	0	1	14	14	8	7	7	5	4	4	8	5	7					2	19	2				1		1	4	29	6	7	5	1					1	16	13					0
CDS/locus_tag=FG28_RS10780	CDS/locus_tag=FG28_RS10780	FG28_RS10780	FG28_RS10780	WP_036382682.1	Rrf2 family transcriptional regulator	Transcription factor, Rrf2 family contains 1 Rrf2	1	5	5	5	4	2	0	0	0	3	0	1											10				3						3					1					0
CDS/locus_tag=FG28_RS10785	CDS/locus_tag=FG28_RS10785	FG28_RS10785	FG28_RS10785	WP_036382684.1	phosphoadenosine phosphosulfate reductase family protein	0	1	8	8	8	0	1	0	0	0	8	0	4												1	10	1								1	13	1							0
CDS/locus_tag=FG28_RS10790	CDS/locus_tag=FG28_RS10790	FG28_RS10790	FG28_RS10790	WP_036382686.1	HEPN domain-containing protein	0	1	34	34	30	23	24	0	0	1	15	7	13		1							1					3		1	11	86	21	5					1	1	3	34	5	1	0
CDS/locus_tag=FG28_RS10800	CDS/locus_tag=FG28_RS10800	FG28_RS10800	FG28_RS10800	WP_036382690.1	NAD(P)/FAD-dependent oxidoreductase	0	1	7	6	5	3	3	0	0	0	3	1	1															1	6	3	2	3							4	1				0
CDS/locus_tag=FG28_RS10805	CDS/locus_tag=FG28_RS10805	FG28_RS10805	FG28_RS10805	WP_036382692.1	helix-turn-helix domain-containing protein	Transcription factor, AraC family contains 1 HTH_AraC	1	8	8	0	0	0	0	0	0	3	7	7																							2	9	7	1	1				0
CDS/locus_tag=FG28_RS10815	CDS/locus_tag=FG28_RS10815	FG28_RS10815	FG28_RS10815	WP_036386484.1	SDR family oxidoreductase	0	1	7	7	5	3	2	0	0	0	5	3	3													13										8	4	1						0
CDS/locus_tag=FG28_RS10825	CDS/locus_tag=FG28_RS10825	FG28_RS10825	FG28_RS10825	WP_036382698.1	5-methyltetrahydrofolate--homocysteine methyltransferase	0	1	10	10	7	6	6	0	0	0	8	8	9													4	2	29	6	6	2	1		1	1	8	3	23	16	1				0
CDS/gene=metH	CDS/gene=metH	metH	FG28_RS10830	WP_036382700.1	methionine synthase	0	1	27	27	20	17	22	0	0	0	7	10	7																	11	52	42	7						4	4	18	16	1	0
CDS/locus_tag=FG28_RS10835	CDS/locus_tag=FG28_RS10835	FG28_RS10835	FG28_RS10835	WP_036382702.1	four helix bundle protein	0	1	4	4	2	3	1	0	0	0	0	1	0											6																	1			0.0062762
CDS/gene=metF	CDS/gene=metF	metF	FG28_RS10840	WP_036382704.1	methylenetetrahydrofolate reductase [NAD(P)H]	0	1	3	3	2	2	1	0	0	0	1	3	2														7	1									5	4						0
CDS/locus_tag=FG28_RS10880	CDS/locus_tag=FG28_RS10880	FG28_RS10880	FG28_RS10880	WP_036382714.1	acyloxyacyl hydrolase	0	1	6	6	0	0	0	4	2	3	3	5	1						1	9			1															8	2					0
CDS/locus_tag=FG28_RS10885	CDS/locus_tag=FG28_RS10885	FG28_RS10885	FG28_RS10885	WP_081894328.1	DUF2807 domain-containing protein	0	1	5	5	1	0	1	0	1	1	3	5	3								2					2										5	9	3						0
CDS/locus_tag=FG28_RS10890	CDS/locus_tag=FG28_RS10890	FG28_RS10890	FG28_RS10890	WP_036386487.1	serine hydrolase	0	1	6	6	0	0	0	1	0	0	2	4	3					1																				6	4					0
CDS/locus_tag=FG28_RS10905	CDS/locus_tag=FG28_RS10905	FG28_RS10905	FG28_RS10905	WP_036382719.1	DinB family protein	0	1	2	2	0	0	0	1	1	1	0	0	0										3																					0
CDS/locus_tag=FG28_RS10910	CDS/locus_tag=FG28_RS10910	FG28_RS10910	FG28_RS10910	WP_036382721.1	redoxin domain-containing protein	0	1	18	18	2	1	1	0	0	0	17	15	12														1	4	2		1					1		35	53	11				0
CDS/locus_tag=FG28_RS10915	CDS/locus_tag=FG28_RS10915	FG28_RS10915	FG28_RS10915	WP_036382723.1	aminotransferase class V-fold PLP-dependent enzyme	0	1	5	5	2	2	5	0	0	0	1	1	1														2	1	5	6									1	2				0
CDS/gene=gldA	CDS/gene=gldA	gldA	FG28_RS10920	WP_036382725.1	gliding motility-associated ABC transporter ATP-binding subunit GldA	0	1	7	7	0	0	1	0	0	0	3	5	6														1										10	7						0
CDS/locus_tag=FG28_RS10925	CDS/locus_tag=FG28_RS10925	FG28_RS10925	FG28_RS10925	WP_036382728.1	prephenate dehydratase	0	1	9	9	8	4	6	0	0	0	2	3	3													28	8	8	2	1	1					6	5							0
CDS/locus_tag=FG28_RS10930	CDS/locus_tag=FG28_RS10930	FG28_RS10930	FG28_RS10930	WP_036382729.1	aminotransferase class I/II-fold pyridoxal phosphate-dependent enzyme	0	1	14	14	5	6	7	3	1	3	11	13	10					1	7		1					2	1	19	6	3	5	3				6	7	35	23	5				0
CDS/locus_tag=FG28_RS10935	CDS/locus_tag=FG28_RS10935	FG28_RS10935	FG28_RS10935	WP_036382731.1	prephenate dehydrogenase	0	1	9	9	3	3	3	0	0	0	6	8	7												1	5	16	8	4	2	1	1				5	31	15	6					0
CDS/locus_tag=FG28_RS10940	CDS/locus_tag=FG28_RS10940	FG28_RS10940	FG28_RS10940	WP_036382734.1	bifunctional 3-deoxy-7-phosphoheptulonate synthase/chorismate mutase type II	0	1	31	31	22	26	24	1	3	3	23	23	24					2	7					3		10	19	78	91	43	32	23	7	2	1	4	23	45	97	32	17	8		0
CDS/locus_tag=FG28_RS10945	CDS/locus_tag=FG28_RS10945	FG28_RS10945	FG28_RS10945	WP_036382736.1	DUF2807 domain-containing protein	0	1	10	10	10	4	6	6	5	6	5	5	4	2							26	21	23	1	5	28	14	6	1	2	1			2		11	7							0
CDS/locus_tag=FG28_RS10950	CDS/locus_tag=FG28_RS10950	FG28_RS10950	FG28_RS10950	WP_036382738.1	hypothetical protein	0	1	11	11	8	6	5	10	8	10	6	7	2	12	1					1	6	3	50	25	6	3	5	2	1	1				21	6	1	1							0
CDS/gene=rsgA	CDS/gene=rsgA	rsgA	FG28_RS10955	WP_036382740.1	ribosome small subunit-dependent GTPase A	0	1	7	7	5	5	5	0	0	0	3	1	2													2	16	3	2								3	2			1			0
CDS/locus_tag=FG28_RS10970	CDS/locus_tag=FG28_RS10970	FG28_RS10970	FG28_RS10970	WP_036382746.1	3-phosphoshikimate 1-carboxyvinyltransferase	0	1	18	18	8	14	16	5	6	6	4	4	3			2	8	7	11	7	3	1	2				1	3	38	18	7	5	2						8	5				0
CDS/gene=queA	CDS/gene=queA	queA	FG28_RS10975	WP_036382748.1	tRNA preQ1(34) S-adenosylmethionine ribosyltransferase-isomerase QueA	0	1	29	29	8	16	18	3	1	2	23	27	20					5	3				1	6	6	6	6	9	41	25	18	9	3	7	11	5	26	45	101	45	14	11	6	0
CDS/gene=rlmN	CDS/gene=rlmN	rlmN	FG28_RS10980	WP_036382750.1	23S rRNA (adenine(2503)-C(2))-methyltransferase RlmN	0	1	14	14	9	7	6	0	1	0	7	11	6					1								1	1	26	1	2						1	6	19	10	1				0
CDS/locus_tag=FG28_RS10985	CDS/locus_tag=FG28_RS10985	FG28_RS10985	FG28_RS10985	WP_036382752.1	polyprenyl synthetase family protein	0	1	2	2	1	1	1	0	0	0	1	1	2														2	1									4	6	2					0
CDS/locus_tag=FG28_RS11000	CDS/locus_tag=FG28_RS11000	FG28_RS11000	FG28_RS11000	WP_036382763.1	hypothetical protein	0	1	15	15	0	2	3	10	10	10	10	15	10			1	3	16	33	9	6	1						3	3								4	27	43	7	1	1		0
CDS/locus_tag=FG28_RS11010	CDS/locus_tag=FG28_RS11010	FG28_RS11010	FG28_RS11010	WP_051947604.1	hypothetical protein	0	1	7	7	1	0	0	5	4	6	0	1	0										18	1										1										0
CDS/locus_tag=FG28_RS11020	CDS/locus_tag=FG28_RS11020	FG28_RS11020	FG28_RS11020	WP_036382774.1	hypothetical protein	0	1	3	3	3	3	0	0	0	0	1	0	0											6	1									1										0
CDS/locus_tag=FG28_RS11025	CDS/locus_tag=FG28_RS11025	FG28_RS11025	FG28_RS11025	WP_156102263.1	CocE/NonD family hydrolase	0	1	28	28	19	16	13	22	23	24	8	6	6	69	30	54	93	27	23	19	16	11	11		2	2	3	3	1	55	33	6	3	1	4	1	2	2	7	14	9	3		0
CDS/locus_tag=FG28_RS11035	CDS/locus_tag=FG28_RS11035	FG28_RS11035	FG28_RS11035	WP_036382781.1	DNA primase	0	1	12	12	7	4	6	1	0	0	6	12	7	1								1							1	1	16	4							2	5	25	1		0
CDS/locus_tag=FG28_RS11040	CDS/locus_tag=FG28_RS11040	FG28_RS11040	FG28_RS11040	WP_036382783.1	response regulator transcription factor	Response regulator, NarL family contains 1 Response_reg,1 HTH_LUXR	1	9	9	6	2	3	0	0	0	7	1	4												8	11									2	9				1	1	1		0
CDS/gene=nadE	CDS/gene=nadE	nadE	FG28_RS11045	WP_036382785.1	NAD(+) synthase	0	1	16	16	9	13	12	0	0	0	6	2	7													7	30	41	9	12	17	8					3	9	9					0
CDS/gene=gldB	CDS/gene=gldB	gldB	FG28_RS11050	WP_051947279.1	gliding motility lipoprotein GldB	0	1	10	10	1	0	1	1	0	0	8	6	7										1					2									4	14	10	2				0
CDS/gene=gldC	CDS/gene=gldC	gldC	FG28_RS11055	WP_036382787.1	gliding motility protein GldC	0	1	3	3	2	3	0	0	0	0	0	0	0											5	1																			0
CDS/locus_tag=FG28_RS11065	CDS/locus_tag=FG28_RS11065	FG28_RS11065	FG28_RS11065	WP_036382793.1	pirin family protein	0	1	8	8	8	6	6	1	1	1	2	4	4							3					1	2	28	17	6	3	3					1	6	6	2					0
CDS/locus_tag=FG28_RS11070	CDS/locus_tag=FG28_RS11070	FG28_RS11070	FG28_RS11070	WP_036382794.1	YihA family ribosome biogenesis GTP-binding protein	0	1	3	3	1	0	0	0	0	0	3	2	2												1									2	5	2								0.0038055
CDS/locus_tag=FG28_RS11075	CDS/locus_tag=FG28_RS11075	FG28_RS11075	FG28_RS11075	WP_036382796.1	alpha/beta hydrolase	0	1	11	11	10	4	4	0	0	0	7	11	5													19	13	7	2	1		1			1	11	29	7						0
CDS/gene=mraZ	CDS/gene=mraZ	mraZ	FG28_RS11080	WP_036382798.1	division/cell wall cluster transcriptional repressor MraZ	0	1	6	6	3	3	3	1	0	1	5	6	3										2	9	2	2								17	4	1								0
CDS/gene=rsmH	CDS/gene=rsmH	rsmH	FG28_RS11085	WP_036382801.1	16S rRNA (cytosine(1402)-N(4))-methyltransferase RsmH	0	1	6	6	2	2	3	0	0	0	2	6	2													1	9	3	2	1				2		3	12	9	1					0
CDS/locus_tag=FG28_RS11100	CDS/locus_tag=FG28_RS11100	FG28_RS11100	FG28_RS11100	WP_036382807.1	UDP-N-acetylmuramoyl-L-alanyl-D-glutamate--2,6-diaminopimelate ligase	0	1	14	14	5	10	10	0	0	0	3	7	3														1	1	12	23	7	1					1	1	5	12				0
CDS/locus_tag=FG28_RS11105	CDS/locus_tag=FG28_RS11105	FG28_RS11105	FG28_RS11105	WP_036382810.1	phospho-N-acetylmuramoyl-pentapeptide-transferase	0	1	6	6	0	0	0	1	1	1	5	5	4	2	1		1																		1	4	10	7	3	2	1			0
CDS/gene=murD	CDS/gene=murD	murD	FG28_RS11110	WP_036382812.1	UDP-N-acetylmuramoyl-L-alanine--D-glutamate ligase	0	1	7	7	1	7	6	0	0	0	1	2	1																19	3	2	1							3	1				0
CDS/gene=murG	CDS/gene=murG	murG	FG28_RS11120	WP_036382819.1	undecaprenyldiphospho-muramoylpentapeptide beta-N-acetylglucosaminyltransferase	CAZyme, single-domain, contains GT28	1	9	9	0	0	0	0	0	0	8	8	9																									21	22	1				0
CDS/locus_tag=FG28_RS11125	CDS/locus_tag=FG28_RS11125	FG28_RS11125	FG28_RS11125	WP_036382820.1	UDP-N-acetylmuramate--L-alanine ligase	0	1	3	3	0	2	0	0	0	0	0	0	1																2	1								1						0.0079167
CDS/locus_tag=FG28_RS11130	CDS/locus_tag=FG28_RS11130	FG28_RS11130	FG28_RS11130	WP_036382822.1	hypothetical protein	0	1	2	2	1	0	0	0	0	0	1	0	1											1														1	1					1
CDS/gene=ftsA	CDS/gene=ftsA	ftsA	FG28_RS11135	WP_036382826.1	cell division protein FtsA	0	1	7	7	1	0	1	0	0	0	3	6	7																	1	2							3	8	19	1			0
CDS/gene=ftsZ	CDS/gene=ftsZ	ftsZ	FG28_RS11140	WP_036382838.1	cell division protein FtsZ	0	1	13	13	2	3	2	0	0	0	11	12	4																			6	2							3	23	20	3	0
CDS/locus_tag=FG28_RS11145	CDS/locus_tag=FG28_RS11145	FG28_RS11145	FG28_RS11145	WP_036382840.1	GatB/YqeY domain-containing protein	0	1	9	9	7	7	7	0	0	0	3	1	1											23	2									5										0
CDS/locus_tag=FG28_RS11200	CDS/locus_tag=FG28_RS11200	FG28_RS11200	FG28_RS11200	WP_036382855.1	sulfotransferase family protein	0	1	15	15	0	2	6	0	0	0	9	9	10												1	8	2								5	22	19	4	1					0
CDS/locus_tag=FG28_RS11205	CDS/locus_tag=FG28_RS11205	FG28_RS11205	FG28_RS11205	WP_081894332.1	outer membrane beta-barrel protein	putative SusC-like *	1	48	48	2	3	8	29	23	30	36	39	28	21	79	34	4	1					3							1	2	13	1	7	1		1	1	9	20	82	93	40	0
CDS/locus_tag=FG28_RS11220	CDS/locus_tag=FG28_RS11220	FG28_RS11220	FG28_RS11220	WP_036382861.1	hypothetical protein	0	1	11	11	6	4	4	1	0	1	4	7	6			1			1								14	3	1	1	1						16	9						0
CDS/locus_tag=FG28_RS11225	CDS/locus_tag=FG28_RS11225	FG28_RS11225	FG28_RS11225	WP_141673185.1	hypothetical protein	0	1	30	30	12	8	13	1	1	0	23	24	21	1	1							1					1	4	3	6	31	6						5	8	17	79	12		0
CDS/locus_tag=FG28_RS11230	CDS/locus_tag=FG28_RS11230	FG28_RS11230	FG28_RS11230	WP_036382864.1	hypothetical protein	0	1	4	4	0	1	1	0	0	0	2	2	3															2		1								1	6					0
CDS/locus_tag=FG28_RS11235	CDS/locus_tag=FG28_RS11235	FG28_RS11235	FG28_RS11235	WP_156102268.1	glycosyltransferase	CAZyme, single-domain, contains GT2 **	1	9	9	1	1	1	0	0	0	6	8	7													1		2		2	2	1					2	14	15	3	1			0
CDS/locus_tag=FG28_RS11240	CDS/locus_tag=FG28_RS11240	FG28_RS11240	FG28_RS11240	WP_036382865.1	hypothetical protein	0	1	7	7	0	0	1	0	0	0	4	7	4													1	1									3	12	5	1					0
CDS/locus_tag=FG28_RS11245	CDS/locus_tag=FG28_RS11245	FG28_RS11245	FG28_RS11245	WP_067032080.1	class I SAM-dependent methyltransferase	0	1	4	4	1	1	2	0	0	0	2	4	3											2		3										6	5							0
CDS/locus_tag=FG28_RS11250	CDS/locus_tag=FG28_RS11250	FG28_RS11250	FG28_RS11250	WP_036382869.1	peptidase domain-containing ABC transporter	0	1	5	5	0	0	1	0	0	0	4	3	4																				1				2	1		4	7	6	3	0
CDS/locus_tag=FG28_RS11255	CDS/locus_tag=FG28_RS11255	FG28_RS11255	FG28_RS11255	WP_036382871.1	hypothetical protein	0	1	5	5	0	0	0	0	0	0	4	3	0																										7	1				0
CDS/locus_tag=FG28_RS11260	CDS/locus_tag=FG28_RS11260	FG28_RS11260	FG28_RS11260	WP_036382873.1	hypothetical protein	0	1	5	5	0	0	0	0	1	0	1	3	3								1	2	1													2	6	3						0
CDS/locus_tag=FG28_RS11265	CDS/locus_tag=FG28_RS11265	FG28_RS11265	FG28_RS11265	WP_067037613.1	FkbM family methyltransferase	0	1	5	5	3	1	2	0	0	0	5	2	4													6	1									12	1							0
CDS/locus_tag=FG28_RS11290	CDS/locus_tag=FG28_RS11290	FG28_RS11290	FG28_RS11290	WP_036386503.1	N-acylglucosamine 2-epimerase	0	1	7	6	0	0	0	0	0	0	4	6	4																										15	16	2			0
CDS/locus_tag=FG28_RS11295	CDS/locus_tag=FG28_RS11295	FG28_RS11295	FG28_RS11295	WP_036382888.1	hypothetical protein	0	1	11	11	9	10	7	8	7	8	3	1	1								1	1	32	34	5	1		1		1	1			5										0
CDS/locus_tag=FG28_RS11315	CDS/locus_tag=FG28_RS11315	FG28_RS11315	FG28_RS11315	WP_036382894.1	D-alanine--D-alanine ligase	0	1	3	3	0	0	0	0	0	0	3	1	3																								1	4	2		1	1		0
CDS/gene=ypdA	CDS/gene=ypdA	ypdA	FG28_RS11330	WP_036382901.1	YpdA family putative bacillithiol disulfide reductase	0	1	6	6	4	2	3	0	0	0	4	4	3													1	5	7	3	2	1						2	8	4					0
CDS/locus_tag=FG28_RS11335	CDS/locus_tag=FG28_RS11335	FG28_RS11335	FG28_RS11335	WP_036382903.1	ribulose-phosphate 3-epimerase	0	1	4	4	3	0	2	0	0	0	2	1	3													8	2	3	2		1					10	3							0
CDS/locus_tag=FG28_RS11340	CDS/locus_tag=FG28_RS11340	FG28_RS11340	FG28_RS11340	WP_036382905.1	serine hydrolase	0	1	17	17	0	4	4	0	1	0	15	16	12	1															8									4	47	42	7			0
CDS/locus_tag=FG28_RS11350	CDS/locus_tag=FG28_RS11350	FG28_RS11350	FG28_RS11350	WP_036382909.1	response regulator transcription factor	Response regulator, LytTR family contains 1 Response_reg,1 LytTR	1	3	3	0	0	0	0	0	0	3	3	0																								8							0
CDS/locus_tag=FG28_RS11360	CDS/locus_tag=FG28_RS11360	FG28_RS11360	FG28_RS11360	WP_036382911.1	dihydroxy-acid dehydratase	0	1	15	15	8	5	9	1	1	0	8	1	5				1	1									1			29	14	2	2							11	8			0
CDS/locus_tag=FG28_RS11370	CDS/locus_tag=FG28_RS11370	FG28_RS11370	FG28_RS11370	WP_036382915.1	2-hydroxyhepta-2,4-diene-1,7-dioate isomerase	0	1	10	10	10	9	9	1	0	1	6	4	6								2	1		2	1	28	35	25	8	11	9	6	1			2	14	9	2					0
CDS/locus_tag=FG28_RS11375	CDS/locus_tag=FG28_RS11375	FG28_RS11375	FG28_RS11375	WP_036382917.1	aldehyde dehydrogenase (NADP(+))	0	1	16	16	13	13	12	2	1	0	11	14	12				2					1			2	9	7	11	26	37	29	18	9	2	3	7	9	12	24	41	15	13	5	0
CDS/locus_tag=FG28_RS11380;CDS/locus_tag=FG28_RS08595	CDS/locus_tag=FG28_RS11380	FG28_RS11380	FG28_RS11380	WP_036382919.1	sigma-70 family RNA polymerase sigma factor	Sigma factor, RpoE family contains 1 Sigma70_r1_2,1 Sigma70_r2,1 Sigma70_r3,1 Sigma70_r4	2	20	20	14	7	9	0	0	0	15	17	13											1		2	33	7	3					3		8	57	24	4					0
CDS/locus_tag=FG28_RS11385	CDS/locus_tag=FG28_RS11385	FG28_RS11385	FG28_RS11385	WP_036382922.1	polyribonucleotide nucleotidyltransferase	0	1	47	47	30	20	24	5	7	6	43	42	40	5	7	10	5	1	1	1	1	1	3				5	4		29	97	57	29	11	3	5	16	28	33	72	229	106	34	0
CDS/gene=rpsO	CDS/gene=rpsO	rpsO	FG28_RS11390	WP_036382924.1	30S ribosomal protein S15	0	1	2	2	1	1	1	0	0	0	1	0	2											3										3										0
CDS/locus_tag=FG28_RS11395	CDS/locus_tag=FG28_RS11395	FG28_RS11395	FG28_RS11395	WP_036382926.1	acetyl-CoA carboxylase carboxyltransferase subunit beta	0	1	15	15	2	1	0	0	0	0	11	11	13													1	3	1							1	2	31	23	6					0
CDS/gene=fbaA	CDS/gene=fbaA	fbaA	FG28_RS11400	WP_036382928.1	class II fructose-bisphosphate aldolase	0	1	17	17	16	12	10	4	3	3	6	7	7						6	8	2	1		3	2	3	14	50	32	26	29	21	5				5	16	15	5	4	3		0
CDS/locus_tag=FG28_RS11405	CDS/locus_tag=FG28_RS11405	FG28_RS11405	FG28_RS11405	WP_036382930.1	BamA/TamA family outer membrane protein	0	1	18	18	0	0	0	1	0	6	13	14	11		7	1	1																						2	6	21	25	1	0
CDS/locus_tag=FG28_RS11410	CDS/locus_tag=FG28_RS11410	FG28_RS11410	FG28_RS11410	WP_036382932.1	RNA methyltransferase	0	1	3	3	0	1	2	0	0	0	2	0	1													3	1									3								0
CDS/locus_tag=FG28_RS11420	CDS/locus_tag=FG28_RS11420	FG28_RS11420	FG28_RS11420	WP_036382936.1	PorT family protein	0	1	13	13	3	0	0	10	11	10	5	0	6	5	4	1	3	6	7	7	12	71	37		3	1	4									13	2							0
CDS/gene=ubiE	CDS/gene=ubiE	ubiE	FG28_RS11425	WP_036382937.1	bifunctional demethylmenaquinone methyltransferase/2-methoxy-6-polyprenyl-1,4-benzoquinol methylase UbiE	0	1	8	8	0	0	0	0	0	0	3	3	6																						1	7	6	1						0
CDS/gene=trkA	CDS/gene=trkA	trkA	FG28_RS11430	WP_036382938.1	Trk system potassium transporter TrkA	0	1	7	7	0	0	0	1	0	1	5	3	4								2																1	1	6	7	1	1		0
CDS/locus_tag=FG28_RS11440	CDS/locus_tag=FG28_RS11440	FG28_RS11440	FG28_RS11440	WP_036382940.1	pyridoxal phosphate-dependent aminotransferase	0	1	21	21	19	21	18	9	7	8	21	19	20			1	2	4	23	5	5	2	2	4		22	15	65	56	62	37	47	16			10	14	51	70	23	10	9	1	0
CDS/gene=rsmG	CDS/gene=rsmG	rsmG	FG28_RS11450	WP_036382944.1	16S rRNA (guanine(527)-N(7))-methyltransferase RsmG	0	1	4	4	4	1	1	0	0	0	2	1	1													7										5	2	2	1					0
CDS/locus_tag=FG28_RS11465	CDS/locus_tag=FG28_RS11465	FG28_RS11465	FG28_RS11465	WP_036382946.1	helix-turn-helix domain-containing protein	Transcription factor, AraC family contains 1 DJ-1_PfpI,1 HTH_AraC	1	4	4	2	1	2	0	0	0	1	3	4														5										5	4				1		0
CDS/locus_tag=FG28_RS11470	CDS/locus_tag=FG28_RS11470	FG28_RS11470	FG28_RS11470	WP_036382949.1	creatininase family protein	0	1	3	3	1	1	1	1	2	2	1	1	1								5		1	3			3	2		2	1			3			2	1						0
CDS/gene=pruA	CDS/gene=pruA	pruA	FG28_RS11475	WP_036382951.1	L-glutamate gamma-semialdehyde dehydrogenase	0	1	29	29	26	21	21	4	3	3	25	24	24	3	1	3	10	1	1	1						4	10	8	18	110	75	32	16		4	5	3	3	16	107	48	18	6	0
CDS/locus_tag=FG28_RS11485	CDS/locus_tag=FG28_RS11485	FG28_RS11485	FG28_RS11485	WP_036382955.1	DUF3667 domain-containing protein	0	1	2	2	0	0	0	0	0	0	2	2	2																							1	1	4	3					0
CDS/locus_tag=FG28_RS11490	CDS/locus_tag=FG28_RS11490	FG28_RS11490	FG28_RS11490	WP_036382957.1	DUF5103 domain-containing protein	*	1	16	16	5	7	7	14	16	14	6	8	7	7	5	2	1	20	64	25	18	12	9			3	2	13	12	16	7	4	6					13	17	6				0
CDS/locus_tag=FG28_RS11495	CDS/locus_tag=FG28_RS11495	FG28_RS11495	FG28_RS11495	WP_036382958.1	Na(+)-translocating NADH-quinone reductase subunit A	0	1	21	21	1	0	2	0	0	0	20	19	18														1	3	2	1						1	7	20	69	40	12			0
CDS/locus_tag=FG28_RS11500	CDS/locus_tag=FG28_RS11500	FG28_RS11500	FG28_RS11500	WP_036382959.1	NADH:ubiquinone reductase (Na(+)-transporting) subunit B	0	1	5	5	1	1	1	0	0	0	4	3	3														3	3					2		2	2	13	9	6	2		1	1	0
CDS/locus_tag=FG28_RS11505	CDS/locus_tag=FG28_RS11505	FG28_RS11505	FG28_RS11505	WP_036382961.1	Na(+)-translocating NADH-quinone reductase subunit C	0	1	15	15	0	0	1	0	0	0	14	11	8													1									1	35	22	5						0
CDS/locus_tag=FG28_RS11520	CDS/locus_tag=FG28_RS11520	FG28_RS11520	FG28_RS11520	WP_036382968.1	NADH:ubiquinone reductase (Na(+)-transporting) subunit F	0	1	13	13	0	2	1	0	0	0	12	12	9															1	2								1	7	33	29	8	2		0
CDS/locus_tag=FG28_RS11525	CDS/locus_tag=FG28_RS11525	FG28_RS11525	FG28_RS11525	WP_036382970.1	hypothetical protein	0	1	2	2	2	2	0	0	0	0	2	0	0											4										2										0
CDS/locus_tag=FG28_RS11530	CDS/locus_tag=FG28_RS11530	FG28_RS11530	FG28_RS11530	WP_036382972.1	FAD:protein FMN transferase	0	1	5	5	0	0	1	0	0	0	4	2	2											1													1	6	6	2				0
CDS/locus_tag=FG28_RS11535	CDS/locus_tag=FG28_RS11535	FG28_RS11535	FG28_RS11535	WP_036382974.1	class I SAM-dependent methyltransferase	0	1	3	3	0	0	0	0	0	0	2	3	1																								5	1						0
CDS/gene=map	CDS/gene=map	map	FG28_RS11540	WP_036382976.1	type I methionyl aminopeptidase	0	1	9	9	7	6	4	3	2	4	9	9	8							8	2	1				2	24	16		4				1			21	10	5					0
CDS/locus_tag=FG28_RS11545	CDS/locus_tag=FG28_RS11545	FG28_RS11545	FG28_RS11545	WP_036382979.1	2,3-bisphosphoglycerate-independent phosphoglycerate mutase	0	1	24	24	21	22	20	7	5	6	9	10	10	1		4	21	4	1	3	1	1		2		4	18	22	33	117	73	26	12	1	5	2	9	9	7	37	21	8		0
CDS/locus_tag=FG28_RS11550	CDS/locus_tag=FG28_RS11550	FG28_RS11550	FG28_RS11550	WP_036382981.1	ankyrin repeat domain-containing protein	0	1	11	11	8	8	8	11	10	11	4	3	1	7	2	2	1	1	3	3	5	8	45	37	3	2	3	1	1	2	2	2		7	4	1								0
CDS/locus_tag=FG28_RS11555	CDS/locus_tag=FG28_RS11555	FG28_RS11555	FG28_RS11555	WP_036382984.1	M48 family metalloprotease	0	1	5	5	0	0	0	0	0	0	4	1	4																						2	9	1							0
CDS/locus_tag=FG28_RS11560	CDS/locus_tag=FG28_RS11560	FG28_RS11560	FG28_RS11560	WP_036382985.1	M15 family metallopeptidase	0	1	17	17	16	9	12	10	9	12	5	6	6							1	38	15	4			51	15	10	2	1	1					14	7	1	1	4	1			0
CDS/locus_tag=FG28_RS11570	CDS/locus_tag=FG28_RS11570	FG28_RS11570	FG28_RS11570	WP_156102269.1	hypothetical protein	0	1	7	7	4	4	3	5	5	6	0	1	2	7	19	10	5	2	6	1	2	2									3	11	2								1	3		0
CDS/locus_tag=FG28_RS11575	CDS/locus_tag=FG28_RS11575	FG28_RS11575	FG28_RS11575	WP_036382992.1	hypothetical protein	0	1	22	22	19	17	16	18	18	18	13	16	15	20	8	1	5	3	12	12	103	77	44	7	8	20	82	60	21	11	10	4	1			4	42	28	12	1	3	3	2	0
CDS/locus_tag=FG28_RS11580	CDS/locus_tag=FG28_RS11580	FG28_RS11580	FG28_RS11580	WP_036382994.1	outer membrane protein	0	1	8	8	1	1	1	6	5	7	4	4	4								22	8	5	3			2							1		1	11	5						0
CDS/locus_tag=FG28_RS11590	CDS/locus_tag=FG28_RS11590	FG28_RS11590	FG28_RS11590	WP_036382998.1	hypothetical protein	0	1	11	11	4	3	4	9	7	9	2	3	1	7		2	1	1	1		2	1	27	10	5	4	1	1				1		5	1	1	1	1					1	0
CDS/locus_tag=FG28_RS11595	CDS/locus_tag=FG28_RS11595	FG28_RS11595	FG28_RS11595	WP_036383000.1	M1 family metallopeptidase	0	1	61	61	44	33	32	55	57	55	29	34	24	180	278	426	201	132	84	85	74	49	56		5	2	5	5	12	49	180	98	35				3	1	9	22	125	49	7	0
CDS/locus_tag=FG28_RS11610	CDS/locus_tag=FG28_RS11610	FG28_RS11610	FG28_RS11610	WP_036383008.1	O-methyltransferase	0	1	5	5	4	1	1	1	0	0	1	2	2									1				6	1	1						1	1	5	1							0.000429
CDS/locus_tag=FG28_RS11615	CDS/locus_tag=FG28_RS11615	FG28_RS11615	FG28_RS11615	WP_036383010.1	GNAT family N-acetyltransferase	0	1	3	3	3	3	3	0	0	0	0	2	0											10										2										0
CDS/gene=kynU	CDS/gene=kynU	kynU	FG28_RS11620	WP_036383011.1	kynureninase	0	1	14	14	2	7	8	11	12	10	3	0	2		2		4	10	40			1				1	1	3	15	4	3	2							5	2				0
CDS/locus_tag=FG28_RS11630	CDS/locus_tag=FG28_RS11630	FG28_RS11630	FG28_RS11630	WP_036383014.1	hypothetical protein	0	1	14	14	7	0	3	2	1	1	13	9	11								1	4			1	10	1								6	52	20	4	2					0
CDS/locus_tag=FG28_RS11650	CDS/locus_tag=FG28_RS11650	FG28_RS11650	FG28_RS11650	WP_036383021.1	ATP-dependent Clp protease proteolytic subunit	0	1	7	7	5	5	4	2	4	3	7	4	3										10	28	12	6	3	5	1	2	4	2		18	10	4	2	2			2			0
CDS/locus_tag=FG28_RS11655	CDS/locus_tag=FG28_RS11655	FG28_RS11655	FG28_RS11655	WP_036383023.1	FAD-dependent monooxygenase	0	1	23	23	19	12	12	0	0	0	7	5	6														1	4	21	49	14	7	2						9	11	2			0
CDS/locus_tag=FG28_RS11660	CDS/locus_tag=FG28_RS11660	FG28_RS11660	FG28_RS11660	WP_036383025.1	zinc ribbon domain protein	0	1	38	38	32	30	23	2	0	0	18	23	12							1	2			4	7	22	135	80	36	19	10	7		8	40	18	28	13	10	4	3	1		0
CDS/locus_tag=FG28_RS11665	CDS/locus_tag=FG28_RS11665	FG28_RS11665	FG28_RS11665	WP_036383028.1	Nif3-like dinuclear metal center hexameric protein	0	1	9	9	5	5	7	0	0	0	7	3	7													1		19	10	4								10	10					0
CDS/locus_tag=FG28_RS11675	CDS/locus_tag=FG28_RS11675	FG28_RS11675	FG28_RS11675	WP_156102270.1	response regulator	Histidine kinase, Hybrid contains 1 HisKA,1 HATPase_c,1 Response_reg	1	22	22	1	0	1	1	0	0	21	17	16									1									2					3	8	7	8	13	67	13	2	0
CDS/gene=gap	CDS/gene=gap	gap	FG28_RS11680	WP_036383032.1	type I glyceraldehyde-3-phosphate dehydrogenase	0	1	8	8	6	2	1	0	0	0	2	5	1														5	8	2	1	1	2		1			4	7	1					0
CDS/gene=lipA	CDS/gene=lipA	lipA	FG28_RS11685	WP_036383035.1	lipoyl synthase	0	1	2	2	0	0	0	0	0	0	2	1	1																								1	3	1					0.0037879
CDS/locus_tag=FG28_RS11690	CDS/locus_tag=FG28_RS11690	FG28_RS11690	FG28_RS11690	WP_036383037.1	sigma-70 family RNA polymerase sigma factor	Sigma factor, Ecf family contains 1 Sigma70_r2,1 Sigma70_r4	1	11	11	4	1	4	1	1	0	7	7	4					2	1					3	7	7	1		1					5	6	24								0
CDS/locus_tag=FG28_RS11700	CDS/locus_tag=FG28_RS11700	FG28_RS11700	FG28_RS11700	WP_036383040.1	DNA-directed RNA polymerase sigma-70 factor	0	1	10	10	0	1	0	0	0	0	8	6	9											1												4	18	9	3	1	1			0
CDS/locus_tag=FG28_RS11705	CDS/locus_tag=FG28_RS11705	FG28_RS11705	FG28_RS11705	WP_036383041.1	sigma-70 family RNA polymerase sigma factor	Sigma factor, Ecf family contains 1 Sigma70_r2,1 Sigma70_r4	1	2	2	0	0	0	0	0	0	1	1	0																					3										0
CDS/gene=murB	CDS/gene=murB	murB	FG28_RS11710	WP_036383042.1	UDP-N-acetylmuramate dehydrogenase	0	1	12	12	6	9	10	0	0	0	2	0	3													2	9	26	13	7	3	2						2	3					0
CDS/locus_tag=FG28_RS11715	CDS/locus_tag=FG28_RS11715	FG28_RS11715	FG28_RS11715	WP_036383043.1	pyridoxal phosphate-dependent aminotransferase	0	1	12	12	3	7	7	7	7	6	4	7	4				9	15	18	1						1	1	2	16	5	2	1					1	1	12	6				0
CDS/locus_tag=FG28_RS11720	CDS/locus_tag=FG28_RS11720	FG28_RS11720	FG28_RS11720	WP_051947292.1	PDZ domain-containing protein	0	1	7	7	3	2	1	1	0	0	0	4	2			1											1			4	5		1					3	2		1			0
CDS/locus_tag=FG28_RS11725	CDS/locus_tag=FG28_RS11725	FG28_RS11725	FG28_RS11725	WP_036386519.1	DUF1573 domain-containing protein	0	1	12	12	8	7	6	9	10	8	9	9	8	28	16	15	12	12	19	17	22	23	113	34	12	12	14	10	8	11	10	7	2	34	16	4	6	5	9	5	7	5	1	0
CDS/locus_tag=FG28_RS11730	CDS/locus_tag=FG28_RS11730	FG28_RS11730	FG28_RS11730	WP_036383046.1	valine--tRNA ligase	0	1	24	24	19	18	17	0	2	0	13	9	14	1	1	1		2							1	4	3	5	3	25	62	43	19		2	2	3	1	1	4	25	19	5	0
CDS/locus_tag=FG28_RS11745	CDS/locus_tag=FG28_RS11745	FG28_RS11745	FG28_RS11745	WP_036383053.1	phosphatidylserine decarboxylase family protein	0	1	6	6	0	0	0	0	0	0	6	6	4																						21	1								0
CDS/locus_tag=FG28_RS11755	CDS/locus_tag=FG28_RS11755	FG28_RS11755	FG28_RS11755	WP_036383057.1	lactate utilization protein B/C	0	1	2	2	2	0	1	0	0	0	1	0	0												1	2	1								1									1
CDS/gene=hflB	CDS/gene=hflB	hflB	FG28_RS11760	WP_036383059.1	ATP-dependent zinc metalloprotease FtsH	0	1	37	37	2	4	4	2	1	1	36	33	30			3	3	1	1	2		1		1		1	1	1	1	5	7			5	18	16	20	33	49	97	75	20	6	0
CDS/locus_tag=FG28_RS11770	CDS/locus_tag=FG28_RS11770	FG28_RS11770	FG28_RS11770	WP_036383064.1	biotin--[acetyl-CoA-carboxylase] ligase	0	1	3	3	2	1	2	0	0	0	0	0	0													5	1			2	1		1											0
CDS/locus_tag=FG28_RS11775	CDS/locus_tag=FG28_RS11775	FG28_RS11775	FG28_RS11775	WP_036383067.1	orotate phosphoribosyltransferase	0	1	2	2	2	1	1	0	0	0	0	1	0											6										2										0
CDS/locus_tag=FG28_RS11780	CDS/locus_tag=FG28_RS11780	FG28_RS11780	FG28_RS11780	WP_036383069.1	orotate phosphoribosyltransferase	0	1	8	8	7	6	4	1	0	0	7	5	4									1				21	4	3	3							19	3	1						0
CDS/locus_tag=FG28_RS11785	CDS/locus_tag=FG28_RS11785	FG28_RS11785	FG28_RS11785	WP_036383071.1	NUDIX domain-containing protein	0	1	10	10	8	2	4	0	0	0	8	5	6													14	2	2							2	19	8	2	2					0
CDS/locus_tag=FG28_RS11790	CDS/locus_tag=FG28_RS11790	FG28_RS11790	FG28_RS11790	WP_036383073.1	M14 family metallopeptidase	0	1	13	13	1	1	1	0	0	0	11	8	10																	3	1									21	10			0
CDS/gene=coaD	CDS/gene=coaD	coaD	FG28_RS11805	WP_036383076.1	pantetheine-phosphate adenylyltransferase	0	1	8	8	5	5	3	0	0	0	4	7	1											13										12										0
CDS/locus_tag=FG28_RS11810	CDS/locus_tag=FG28_RS11810	FG28_RS11810	FG28_RS11810	WP_036386522.1	D-alanine--D-alanine ligase	0	1	15	15	12	10	9	1	1	1	3	0	5							3				2		1	37	37	8	10	8	7	1					4	6	1				0
CDS/locus_tag=FG28_RS11815	CDS/locus_tag=FG28_RS11815	FG28_RS11815	FG28_RS11815	WP_036383077.1	PASTA domain-containing protein	0	1	11	11	0	0	1	2	2	2	11	9	6									1	5		1									4	40	2								0
CDS/locus_tag=FG28_RS11820	CDS/locus_tag=FG28_RS11820	FG28_RS11820	FG28_RS11820	WP_036383079.1	RluA family pseudouridine synthase	0	1	6	6	4	1	3	0	0	0	4	6	4															17									3	19	10					0
CDS/gene=yaaA	CDS/gene=yaaA	yaaA	FG28_RS11825	WP_036383082.1	peroxide stress protein YaaA	0	1	13	13	9	11	10	0	0	0	8	10	9													2	30	13	2	1	1					3	19	11	2					0
CDS/locus_tag=FG28_RS11830	CDS/locus_tag=FG28_RS11830	FG28_RS11830	FG28_RS11830	WP_036383084.1	phosphoenolpyruvate carboxylase	0	1	32	32	18	6	15	0	0	0	26	22	27																1	4	39	14	3			1		1	6	15	86	12	3	0
CDS/locus_tag=FG28_RS11835	CDS/locus_tag=FG28_RS11835	FG28_RS11835	FG28_RS11835	WP_036383086.1	uracil-DNA glycosylase family protein	0	1	7	7	6	2	3	0	0	0	7	4	4													12						1		1	1	17	1	1						0
CDS/locus_tag=FG28_RS11845	CDS/locus_tag=FG28_RS11845	FG28_RS11845	FG28_RS11845	WP_036383090.1	M20/M25/M40 family metallo-hydrolase	0	1	33	33	19	21	21	31	28	28	14	13	12	26	16	25	90	131	63	38	54	26	33			6	6	6	55	55	30	22	3						24	20	1	1		0
CDS/locus_tag=FG28_RS11850	CDS/locus_tag=FG28_RS11850	FG28_RS11850	FG28_RS11850	WP_036386523.1	tryptophan synthase subunit alpha	0	1	6	6	4	3	5	0	0	0	3	3	2													17	9	7	2							6	8	1						0
CDS/gene=trpB	CDS/gene=trpB	trpB	FG28_RS11855	WP_036383092.1	tryptophan synthase subunit beta	0	1	10	10	4	1	3	0	0	0	7	8	8															4	3				1			3	6	15	29	8	1			0
CDS/locus_tag=FG28_RS11860	CDS/locus_tag=FG28_RS11860	FG28_RS11860	FG28_RS11860	WP_036383095.1	phosphoribosylanthranilate isomerase	0	1	5	5	4	1	2	1	1	0	1	0	1		1	2										9	3									2								0
CDS/gene=trpC	CDS/gene=trpC	trpC	FG28_RS11865	WP_036383097.1	indole-3-glycerol phosphate synthase TrpC	0	1	14	14	12	6	11	0	0	0	7	4	5											1	1	37	14	10	2	2	3	3				16	8	3	1					0
CDS/gene=trpD	CDS/gene=trpD	trpD	FG28_RS11875	WP_036383101.1	anthranilate phosphoribosyltransferase	0	1	14	14	2	1	1	1	1	0	11	14	13						1	1	1	1				3	4	5			1	1				6	15	39	27	5		1		0
CDS/locus_tag=FG28_RS11885	CDS/locus_tag=FG28_RS11885	FG28_RS11885	FG28_RS11885	WP_036383102.1	anthranilate synthase component I family protein	0	1	17	17	10	10	11	2	2	2	16	13	13					3	1	1	2	2	1	4		3	12	17	25	26	5	3		4	1	1	10	19	42	24	6			0
CDS/locus_tag=FG28_RS11890	CDS/locus_tag=FG28_RS11890	FG28_RS11890	FG28_RS11890	WP_036383105.1	YceI family protein	0	1	4	4	2	0	1	4	2	4	2	0	0										10	3										2										0
CDS/locus_tag=FG28_RS11895	CDS/locus_tag=FG28_RS11895	FG28_RS11895	FG28_RS11895	WP_036383107.1	NAD(P)H-dependent oxidoreductase	0	1	2	2	1	0	0	0	0	0	1	0	1													1								1				1	1					0.0087209
CDS/locus_tag=FG28_RS11905	CDS/locus_tag=FG28_RS11905	FG28_RS11905	FG28_RS11905	WP_036383110.1	TlpA family protein disulfide reductase	0	1	8	8	3	2	3	1	1	1	8	5	4										3	8										19	14	2								0
CDS/locus_tag=FG28_RS11910	CDS/locus_tag=FG28_RS11910	FG28_RS11910	FG28_RS11910	WP_036383113.1	thioredoxin family protein	0	1	15	15	15	13	11	11	11	11	11	10	9	13	2	3	2	5	9	10	18	30	47	36	26	31	33	45	34	50	39	28	9	10	42	10	9	10	7	4	3	2		0
CDS/locus_tag=FG28_RS11920	CDS/locus_tag=FG28_RS11920	FG28_RS11920	FG28_RS11920	WP_051947294.1	DinB family protein	0	1	5	5	4	3	1	0	0	0	5	2	3											9	1									12	1									0
CDS/locus_tag=FG28_RS11935	CDS/locus_tag=FG28_RS11935	FG28_RS11935	FG28_RS11935	WP_036383121.1	potassium channel protein	0	1	12	12	0	0	0	0	0	0	10	11	8																							1	16	19	11					0
CDS/locus_tag=FG28_RS11940	CDS/locus_tag=FG28_RS11940	FG28_RS11940	FG28_RS11940	WP_036383123.1	amino acid carrier protein	0	1	9	9	1	0	1	0	0	0	9	9	6																	2	1								9	31	16	8	2	0
CDS/locus_tag=FG28_RS11945	CDS/locus_tag=FG28_RS11945	FG28_RS11945	FG28_RS11945	WP_036383125.1	ComEA family DNA-binding protein	0	1	7	7	0	0	1	0	0	0	2	1	5											1										1			4	4						0
CDS/locus_tag=FG28_RS11950	CDS/locus_tag=FG28_RS11950	FG28_RS11950	FG28_RS11950	WP_036386527.1	acyl-CoA dehydrogenase	0	1	8	8	4	6	5	1	1	1	3	5	3						3							2	1	22	12	7	4	4				1	3	13	9	2				0
CDS/locus_tag=FG28_RS11955	CDS/locus_tag=FG28_RS11955	FG28_RS11955	FG28_RS11955	WP_036383128.1	30S ribosomal protein S21	0	1	2	2	0	0	0	0	0	0	2	0	1																					4	1									0
CDS/gene=raiA	CDS/gene=raiA	raiA	FG28_RS11965	WP_036383130.1	ribosome-associated translation inhibitor RaiA	0	1	2	2	2	2	2	0	0	0	1	0	0											6										1										0
CDS/gene=tuf	CDS/gene=tuf	tuf	FG28_RS11990	WP_036383132.1	elongation factor Tu	0	1	33	33	26	23	20	14	13	10	27	32	22	5	3	2	6	34	27	17	16	14	24	42	43	54	99	92	214	181	157	179	92	30	39	43	87	153	247	154	88	68	30	0
CDS/gene=nusG	CDS/gene=nusG	nusG	FG28_RS12005	WP_036383134.1	transcription termination/antitermination factor NusG	0	1	14	14	8	7	5	1	0	0	11	9	6										1	28										37	3	1					1			0
CDS/gene=rplK	CDS/gene=rplK	rplK	FG28_RS12010	WP_036383136.1	50S ribosomal protein L11	0	1	10	10	7	5	5	2	1	2	6	5	4		1	2	2						3	19						1				15	3	3				2				0
CDS/locus_tag=FG28_RS12015	CDS/locus_tag=FG28_RS12015	FG28_RS12015	FG28_RS12015	WP_036383138.1	50S ribosomal protein L1	0	1	24	24	18	10	11	0	0	0	18	18	19											11	6	59	20	12	5	2				10	14	76	49	13	2	1	3			0
CDS/locus_tag=FG28_RS12020	CDS/locus_tag=FG28_RS12020	FG28_RS12020	FG28_RS12020	WP_036383140.1	50S ribosomal protein L10	0	1	4	4	3	4	2	0	0	0	3	2	1											16	2	3	1	1						17	2									0
CDS/gene=rplL	CDS/gene=rplL	rplL	FG28_RS12025	WP_036383143.1	50S ribosomal protein L7/L12	0	1	7	7	5	6	5	0	0	0	4	5	3											27	11	5	2	3	1	2	1	1		23	5	3	3	3						0
CDS/gene=rpoB	CDS/gene=rpoB	rpoB	FG28_RS12030	WP_036383146.1	DNA-directed RNA polymerase subunit beta	0	1	97	97	72	64	66	11	12	6	82	84	67	24	14	3	1						1	22	6	7	5	9	9	44	111	340	143	13	2	7	12	11	25	63	120	364	78	0
CDS/gene=rpoC	CDS/gene=rpoC	rpoC	FG28_RS12035	WP_036383149.1	DNA-directed RNA polymerase subunit beta'	0	1	106	106	76	67	74	15	18	11	89	82	52	40	18								1	26	5	3	9	12	9	52	95	314	167	22	7	5	15	25	25	49	118	297	133	0
CDS/locus_tag=FG28_RS12040	CDS/locus_tag=FG28_RS12040	FG28_RS12040	FG28_RS12040	WP_036383151.1	DUF3467 domain-containing protein	0	1	4	4	3	2	2	0	0	0	4	2	2											10										11										0
CDS/locus_tag=FG28_RS12050	CDS/locus_tag=FG28_RS12050	FG28_RS12050	FG28_RS12050	WP_036383155.1	peptide chain release factor 3	0	1	21	21	12	8	8	0	1	1	12	16	12		1	2	1											1	1	35	17	2						4	4	38	17	2	1	0
CDS/locus_tag=FG28_RS12055	CDS/locus_tag=FG28_RS12055	FG28_RS12055	FG28_RS12055	WP_051947295.1	gliding motility-associated C-terminal domain-containing protein	0	1	2	2	0	0	0	0	0	2	0	0	0		2																													0.0046199
CDS/locus_tag=FG28_RS12060	CDS/locus_tag=FG28_RS12060	FG28_RS12060	FG28_RS12060	WP_036383157.1	type IX secretion system membrane protein PorP/SprF	0	1	5	5	0	0	0	5	4	4	1	2	2							3	24	8	1														3	2						0
CDS/locus_tag=FG28_RS12065	CDS/locus_tag=FG28_RS12065	FG28_RS12065	FG28_RS12065	WP_036383159.1	OmpA family protein	0	1	19	19	14	8	9	11	13	10	1	3	3	1	6	28	14	3			1	2							1	8	31	7							1	2	6			0
CDS/locus_tag=FG28_RS12075	CDS/locus_tag=FG28_RS12075	FG28_RS12075	FG28_RS12075	WP_036383161.1	T9SS type B sorting domain-containing protein	0	1	6	6	1	1	1	4	5	5	1	1	1	10	20	4	4	1					3					1	1	1	2	3								1	1	3		0
CDS/locus_tag=FG28_RS12080	CDS/locus_tag=FG28_RS12080	FG28_RS12080	FG28_RS12080	WP_036383163.1	type IX secretion system membrane protein PorP/SprF	0	1	10	10	0	0	0	8	8	6	4	5	2	3						1	27	13	2													1	9	3						0
CDS/locus_tag=FG28_RS12085	CDS/locus_tag=FG28_RS12085	FG28_RS12085	FG28_RS12085	WP_036383165.1	isopentenyl-diphosphate Delta-isomerase	0	1	7	7	6	4	5	0	0	0	1	1	2											1	17	4									6									0
CDS/locus_tag=FG28_RS12090	CDS/locus_tag=FG28_RS12090	FG28_RS12090	FG28_RS12090	WP_036383168.1	6-pyruvoyl tetrahydrobiopterin synthase	0	1	9	9	1	0	1	8	2	5	1	2	1										16	2										4	1									0
CDS/locus_tag=FG28_RS12095	CDS/locus_tag=FG28_RS12095	FG28_RS12095	FG28_RS12095	WP_036383171.1	mannose-6-phosphate isomerase	0	1	14	14	10	9	9	6	7	9	5	6	5					1	24	9	1	1	2				3	40	13	13	15	7					1	13	11	2	2	1		0
CDS/locus_tag=FG28_RS12100	CDS/locus_tag=FG28_RS12100	FG28_RS12100	FG28_RS12100	WP_036383173.1	hypothetical protein	0	1	2	2	2	2	1	0	0	0	0	0	0											5																				0
CDS/locus_tag=FG28_RS12105	CDS/locus_tag=FG28_RS12105	FG28_RS12105	FG28_RS12105	WP_081894353.1	DUF4369 domain-containing protein	0	1	7	7	2	0	2	0	0	0	4	7	7														3	1	1							3	13	17	7					0
CDS/locus_tag=FG28_RS12120	CDS/locus_tag=FG28_RS12120	FG28_RS12120	FG28_RS12120	WP_036383182.1	S1/P1 nuclease	0	1	2	2	1	0	0	1	1	1	2	2	1								2	5	1			2										3	2							0
CDS/locus_tag=FG28_RS12125	CDS/locus_tag=FG28_RS12125	FG28_RS12125	FG28_RS12125	WP_081894506.1	AraC family transcriptional regulator	Transcription factor, AraC family contains 1 AraC_binding,2 HTH_AraC	1	4	4	1	0	1	0	0	0	4	4	1													1	2									3	8	1						0
CDS/locus_tag=FG28_RS12135	CDS/locus_tag=FG28_RS12135	FG28_RS12135	FG28_RS12135	WP_036383187.1	MOSC domain-containing protein	0	1	9	9	6	1	5	0	0	0	0	0	0												10	13																		0
CDS/gene=htpG	CDS/gene=htpG	htpG	FG28_RS12145	WP_036383190.1	molecular chaperone HtpG	0	1	32	32	16	8	13	2	1	1	25	28	24		2				2											13	34	7			1			7	11	50	93	8	2	0
CDS/locus_tag=FG28_RS12155	CDS/locus_tag=FG28_RS12155	FG28_RS12155	FG28_RS12155	WP_036383194.1	TonB-dependent receptor	SusC-like	1	19	19	0	0	0	7	7	6	8	12	11	1	12	5	1	1			10	7																	1	9	29	8	1	0
CDS/locus_tag=FG28_RS12160	CDS/locus_tag=FG28_RS12160	FG28_RS12160	FG28_RS12160	WP_036383196.1	CoA-binding protein	0	1	2	2	2	2	1	0	0	0	0	0	0											5																				0
CDS/locus_tag=FG28_RS12175	CDS/locus_tag=FG28_RS12175	FG28_RS12175	FG28_RS12175	WP_036383202.1	2-oxo acid dehydrogenase subunit E2	0	1	11	11	5	4	3	2	0	0	7	8	6									2				5			2	6	4					4	2	2	5	16	11	1		0
CDS/locus_tag=FG28_RS12180	CDS/locus_tag=FG28_RS12180	FG28_RS12180	FG28_RS12180	WP_036383203.1	3'-5' exonuclease	0	1	12	12	8	8	10	0	0	0	7	11	10											1		18	29	11	3	2	2	1		2	2	3	23	11	2					0
CDS/locus_tag=FG28_RS12185	CDS/locus_tag=FG28_RS12185	FG28_RS12185	FG28_RS12185	WP_036383204.1	fumarylacetoacetate hydrolase family protein	0	1	5	5	3	2	2	2	2	2	3	2	1	2	1	1						3		1	7	4	4	3						1	6									0
CDS/locus_tag=FG28_RS12190	CDS/locus_tag=FG28_RS12190	FG28_RS12190	FG28_RS12190	WP_036383206.1	Hpt domain-containing protein	Phosphotransfer protein contains 1 Hpt	1	3	3	3	3	1	0	0	0	2	1	1											14										3	1									0
CDS/locus_tag=FG28_RS12195	CDS/locus_tag=FG28_RS12195	FG28_RS12195	FG28_RS12195	WP_036383208.1	competence/damage-inducible protein A	0	1	13	13	0	4	5	0	0	0	7	10	7															1	9	1							2	5	34	10				0
CDS/gene=ftsY	CDS/gene=ftsY	ftsY	FG28_RS12210	WP_036383214.1	signal recognition particle-docking protein FtsY	0	1	13	13	6	4	2	0	0	1	10	10	10						1								6	11	3					1	4	11	15	31	20	2				0
CDS/locus_tag=FG28_RS12215	CDS/locus_tag=FG28_RS12215	FG28_RS12215	FG28_RS12215	WP_036383216.1	hypothetical protein	0	1	6	6	0	1	1	2	6	5	0	1	1								14	7	5			1	2	1								1	1	1						0
CDS/locus_tag=FG28_RS12225	CDS/locus_tag=FG28_RS12225	FG28_RS12225	FG28_RS12225	WP_036383220.1	CopG family transcriptional regulator	0	1	2	2	2	2	1	0	0	0	0	0	0											5																				0
CDS/gene=rimO	CDS/gene=rimO	rimO	FG28_RS12230	WP_036383222.1	30S ribosomal protein S12 methylthiotransferase RimO	0	1	4	4	2	2	1	0	0	0	2	1	2															1	2	5	4	1						1	3	3				0
CDS/locus_tag=FG28_RS12240	CDS/locus_tag=FG28_RS12240	FG28_RS12240	FG28_RS12240	WP_036383225.1	Gfo/Idh/MocA family oxidoreductase	*	1	5	5	1	0	1	0	0	0	4	4	4																	2									3	11	7			0
CDS/locus_tag=FG28_RS12245	CDS/locus_tag=FG28_RS12245	FG28_RS12245	FG28_RS12245	WP_036383228.1	SRPBCC domain-containing protein	0	1	2	2	2	2	1	0	0	0	1	0	1											8										2										0
CDS/locus_tag=FG28_RS12250	CDS/locus_tag=FG28_RS12250	FG28_RS12250	FG28_RS12250	WP_036383230.1	hypothetical protein	0	1	14	14	1	2	1	3	5	4	10	7	8						8	11								3	1									20	11					0
CDS/locus_tag=FG28_RS12260	CDS/locus_tag=FG28_RS12260	FG28_RS12260	FG28_RS12260	WP_036383234.1	SRPBCC family protein	0	1	7	7	0	0	1	0	0	0	4	6	2											1										12	3									0
CDS/locus_tag=FG28_RS12265	CDS/locus_tag=FG28_RS12265	FG28_RS12265	FG28_RS12265	WP_081894355.1	peptidyl-prolyl cis-trans isomerase	0	1	9	9	0	0	0	0	0	0	7	6	5																									16	12					0
CDS/locus_tag=FG28_RS12270	CDS/locus_tag=FG28_RS12270	FG28_RS12270	FG28_RS12270	WP_036383238.1	peptidylprolyl isomerase	0	1	34	34	24	24	19	22	23	17	14	16	13	4	6	13	48	39	27	15	30	19	16				3	10	20	89	63	24	11		2		4	3	12	42	14	8	2	0
CDS/locus_tag=FG28_RS12275	CDS/locus_tag=FG28_RS12275	FG28_RS12275	FG28_RS12275	WP_036383240.1	MoxR family ATPase	0	1	19	19	13	13	15	0	0	0	13	15	14													2	1	60	13	2	3			2	1	2	12	46	35	3	1			0
CDS/locus_tag=FG28_RS12280	CDS/locus_tag=FG28_RS12280	FG28_RS12280	FG28_RS12280	WP_036383243.1	aconitate hydratase	0	1	44	44	42	41	39	22	21	21	32	27	29	21	59	43	8	7	4	8	4	3	6	16	5	15	14	19	41	94	226	155	44	1	2	2	8	14	31	32	103	92	13	0
CDS/locus_tag=FG28_RS12285	CDS/locus_tag=FG28_RS12285	FG28_RS12285	FG28_RS12285	WP_081894357.1	TlpA family protein disulfide reductase	0	1	7	7	0	0	0	1	0	1	6	1	1			2																		8										0
CDS/gene=crtI	CDS/gene=crtI	crtI	FG28_RS12305	WP_036386536.1	phytoene desaturase	0	1	12	12	0	0	0	0	0	0	6	7	7																										3	21	6			0
CDS/locus_tag=FG28_RS12310	CDS/locus_tag=FG28_RS12310	FG28_RS12310	FG28_RS12310	WP_036383253.1	MerR family transcriptional regulator	Transcription factor, MerR family contains 1 MerR	1	15	15	11	4	5	1	0	0	12	12	11			3										28	8	2								30	34	5	1					0
CDS/locus_tag=FG28_RS12330	CDS/locus_tag=FG28_RS12330	FG28_RS12330	FG28_RS12330	WP_036386538.1	efflux RND transporter periplasmic adaptor subunit	0	1	8	8	1	0	0	0	0	0	8	4	6															1										10	11	1				0
CDS/locus_tag=FG28_RS12340	CDS/locus_tag=FG28_RS12340	FG28_RS12340	FG28_RS12340	WP_036383260.1	sporulation protein	0	1	3	3	2	2	3	0	0	0	1	1	1											7										2	1									0
CDS/locus_tag=FG28_RS12350	CDS/locus_tag=FG28_RS12350	FG28_RS12350	FG28_RS12350	WP_036383261.1	shikimate kinase	0	1	2	2	0	0	0	0	0	0	0	2	0																					2										0
CDS/locus_tag=FG28_RS12355	CDS/locus_tag=FG28_RS12355	FG28_RS12355	FG28_RS12355	WP_036386540.1	phosphoribosyltransferase	0	1	3	3	1	2	1	0	0	0	2	2	1											3	1									6	2									0
CDS/locus_tag=FG28_RS12365	CDS/locus_tag=FG28_RS12365	FG28_RS12365	FG28_RS12365	WP_036383264.1	hypothetical protein	0	1	8	8	0	0	1	5	7	6	4	7	6			1	2	16	18	14	14	7	7					1							1		3	8	16	6				0
CDS/locus_tag=FG28_RS12370	CDS/locus_tag=FG28_RS12370	FG28_RS12370	FG28_RS12370	WP_036383265.1	PorT family protein	0	1	17	17	12	5	5	15	15	15	11	10	10	100	25	10	13	17	21	19	26	49	216	18	29	18	31	14	11	5	5	2		18	69	10	8	2			2	1		0
CDS/locus_tag=FG28_RS12375	CDS/locus_tag=FG28_RS12375	FG28_RS12375	FG28_RS12375	WP_036383267.1	transketolase	0	1	14	14	11	10	10	9	8	7	9	10	9				1	2	3	9	26	12	5	3	1	11	45	42	13	18	16	9	7	1		3	30	21	8	1	2	1	1	0
CDS/locus_tag=FG28_RS12380	CDS/locus_tag=FG28_RS12380	FG28_RS12380	FG28_RS12380	WP_036383269.1	transketolase	0	1	12	12	11	8	8	6	5	5	6	7	10							3	22	7	4		1	27	46	31	8	6	8	1	1			1	21	15	9					0
CDS/gene=tgt	CDS/gene=tgt	tgt	FG28_RS12385	WP_036383272.1	tRNA guanosine(34) transglycosylase Tgt	0	1	7	7	1	1	2	0	0	0	5	6	6															4	3								1	1	21	8	1			0
CDS/locus_tag=FG28_RS12390	CDS/locus_tag=FG28_RS12390	FG28_RS12390	FG28_RS12390	WP_036383273.1	YjgP/YjgQ family permease	0	1	3	3	0	0	0	0	0	0	2	3	2																									6	3					0
CDS/locus_tag=FG28_RS12395	CDS/locus_tag=FG28_RS12395	FG28_RS12395	FG28_RS12395	WP_036383275.1	acetyl-CoA carboxylase carboxyltransferase subunit alpha	0	1	16	16	3	3	3	0	0	0	12	15	13													1	10	6								3	7	37	28	3				0
CDS/gene=dnaB	CDS/gene=dnaB	dnaB	FG28_RS12400	WP_036383278.1	replicative DNA helicase	0	1	12	12	2	0	1	0	0	0	12	6	5																	3	1								5	22	3			0
CDS/locus_tag=FG28_RS12405	CDS/locus_tag=FG28_RS12405	FG28_RS12405	FG28_RS12405	WP_081894359.1	asparagine synthetase B	0	1	18	18	8	9	8	12	15	11	11	16	11	6	2	9	40	48	19	15	7	4	14			4	6	11	23	16	10	6	2	1			5	8	40	25	5			0
CDS/locus_tag=FG28_RS12410	CDS/locus_tag=FG28_RS12410	FG28_RS12410	FG28_RS12410	WP_036383282.1	Cof-type HAD-IIB family hydrolase	0	1	9	9	4	0	1	0	0	0	9	6	5													5									2	21	8							0
CDS/gene=rplT	CDS/gene=rplT	rplT	FG28_RS12420	WP_036383285.1	50S ribosomal protein L20	0	1	7	7	4	4	2	1	0	1	7	3	1										2	17		2	3							21	2	2	1	2			2	2		0
CDS/locus_tag=FG28_RS12430	CDS/locus_tag=FG28_RS12430	FG28_RS12430	FG28_RS12430	WP_081894361.1	translation initiation factor IF-3	0	1	8	8	2	1	2	0	0	0	7	6	5											5	4	1	1							18	37	3								0
CDS/gene=thrS	CDS/gene=thrS	thrS	FG28_RS12435	WP_036383289.1	threonine--tRNA ligase	0	1	33	33	30	19	23	1	0	0	14	14	12					1										2	3	32	83	10	2					1	1	15	42	6	2	0
CDS/locus_tag=FG28_RS12465	CDS/locus_tag=FG28_RS12465	FG28_RS12465	FG28_RS12465	WP_036383291.1	amidohydrolase family protein	*	1	18	18	3	10	11	15	17	16	9	7	7	1	3	5	28	59	21	10	9	6				1	1		20	10	5	8					1	1	18	8	2	1		0
CDS/locus_tag=FG28_RS12480	CDS/locus_tag=FG28_RS12480	FG28_RS12480	FG28_RS12480	WP_036383297.1	RNA methyltransferase	0	1	11	11	2	5	5	0	0	0	10	6	9														1	8	10	2	1						2	17	30	10		1		0
CDS/locus_tag=FG28_RS12485	CDS/locus_tag=FG28_RS12485	FG28_RS12485	FG28_RS12485	WP_156102272.1	VOC family protein	0	1	2	2	2	2	2	0	0	0	0	0	0											6																				0
CDS/locus_tag=FG28_RS12495	CDS/locus_tag=FG28_RS12495	FG28_RS12495	FG28_RS12495	WP_036383302.1	hypothetical protein	0	1	5	5	1	1	1	4	3	4	2	4	2						1	1	10	4	1				3									1	9	6	1					0
CDS/locus_tag=FG28_RS12500	CDS/locus_tag=FG28_RS12500	FG28_RS12500	FG28_RS12500	WP_036383304.1	hypothetical protein	0	1	2	2	0	0	0	2	2	2	1	2	2							1	6	3	2												3	3								0
CDS/gene=rlmD	CDS/gene=rlmD	rlmD	FG28_RS12505	WP_036383306.1	23S rRNA (uracil(1939)-C(5))-methyltransferase RlmD	0	1	3	3	3	2	2	0	0	0	2	0	1														1	1	2	7	6	1								3	1			0
CDS/gene=rocD	CDS/gene=rocD	rocD	FG28_RS12510	WP_036383308.1	ornithine--oxo-acid transaminase	0	1	16	16	6	13	14	6	4	4	8	7	7					5	15								1	15	34	20	10	8						1	16	10				0
CDS/locus_tag=FG28_RS12515	CDS/locus_tag=FG28_RS12515	FG28_RS12515	FG28_RS12515	WP_036383311.1	PorT family protein	0	1	3	3	3	0	0	3	2	3	1	1	1	7	1					2	2	4	19		2	1	3							5	3									0
CDS/locus_tag=FG28_RS12520	CDS/locus_tag=FG28_RS12520	FG28_RS12520	FG28_RS12520	WP_036383313.1	LD-carboxypeptidase	0	1	12	12	3	5	2	11	9	8	4	5	5						1	21	37	11	3				9	2	3								13	5	1					0
CDS/locus_tag=FG28_RS12525	CDS/locus_tag=FG28_RS12525	FG28_RS12525	FG28_RS12525	WP_156102350.1	carboxypeptidase-like regulatory domain-containing protein	0	1	17	17	2	2	3	0	2	2	10	14	8				2	3	1									1	5	1			1	2	1		1	9	28	11	2			0
CDS/locus_tag=FG28_RS12530	CDS/locus_tag=FG28_RS12530	FG28_RS12530	FG28_RS12530	WP_036383314.1	zinc carboxypeptidase	0	1	43	43	9	10	7	22	27	24	37	35	29	9	34	79	10	3												3	31	4	3	1	1			1	11	30	147	39	12	0
CDS/gene=bshC	CDS/gene=bshC	bshC	FG28_RS12535	WP_036383315.1	bacillithiol biosynthesis cysteine-adding enzyme BshC	0	1	28	28	20	16	15	1	1	2	18	7	15			2	1	1	2		2						2		3	65	34	13	3		1	1	2	1	9	40	18	3		0
CDS/locus_tag=FG28_RS12540	CDS/locus_tag=FG28_RS12540	FG28_RS12540	FG28_RS12540	WP_156102273.1	hypothetical protein	0	1	9	9	1	0	0	8	8	8	1	2	1	10	26	12	11	6	6	6	9	10	9									1										4		0
CDS/locus_tag=FG28_RS12545	CDS/locus_tag=FG28_RS12545	FG28_RS12545	FG28_RS12545	WP_036383319.1	tetratricopeptide repeat protein	Transcription factor, LuxR family contains 1 HTH_LUXR	1	19	19	1	2	1	1	1	1	16	14	10	2	1	2	1	1												1	2	2		1	1		1	1	6	27	25	4		0
CDS/gene=pgmB	CDS/gene=pgmB	pgmB	FG28_RS12550	WP_036383321.1	beta-phosphoglucomutase	0	1	15	15	14	4	7	0	0	0	3	0	3												1	36	4	3	2							7	2							0
CDS/gene=guaA	CDS/gene=guaA	guaA	FG28_RS12555	WP_036383323.1	glutamine-hydrolyzing GMP synthase	0	1	32	32	27	19	17	1	0	1	16	21	18				2									1	1		26	72	33	8	2				3	4	33	54	7	2		0
CDS/locus_tag=FG28_RS12560	CDS/locus_tag=FG28_RS12560	FG28_RS12560	FG28_RS12560	WP_081894508.1	LysM peptidoglycan-binding domain-containing protein	CAZyme, multi-domain, contains four CBM50	1	63	63	41	35	36	35	34	35	52	58	41	38	63	120	21	10		3	2	2	2	3				1	3	27	143	78	16	5	5	1	13	13	33	64	200	81	17	0
CDS/locus_tag=FG28_RS12565	CDS/locus_tag=FG28_RS12565	FG28_RS12565	FG28_RS12565	WP_036383328.1	OsmC family protein	0	1	7	7	7	5	5	2	0	1	1	2	1										3	16	3	2	6	2	2	5	5			3	1									0
CDS/locus_tag=FG28_RS12570	CDS/locus_tag=FG28_RS12570	FG28_RS12570	FG28_RS12570	WP_036383329.1	DUF922 domain-containing protein	0	1	7	7	3	6	2	2	3	2	0	0	0										7	14																				0
CDS/locus_tag=FG28_RS12575	CDS/locus_tag=FG28_RS12575	FG28_RS12575	FG28_RS12575	WP_036383331.1	NAD-dependent succinate-semialdehyde dehydrogenase	0	1	14	14	8	10	10	0	0	1	7	4	9									1				3		5	31	22	9	9	2						9	19				0
CDS/locus_tag=FG28_RS12580	CDS/locus_tag=FG28_RS12580	FG28_RS12580	FG28_RS12580	WP_036383333.1	peptidase S41	0	1	23	23	15	16	14	15	16	16	7	8	7	9	9	27	67	58	29	18	25	11	10				1	3	43	61	32	2					2		13	20	5	1		0
CDS/locus_tag=FG28_RS12585	CDS/locus_tag=FG28_RS12585	FG28_RS12585	FG28_RS12585	WP_051947296.1	amidohydrolase	0	1	36	36	22	27	28	29	34	31	20	23	20	54	32	43	108	214	170	100	84	58	67	11	6	13	21	21	113	85	67	61	33	2		1	11	24	70	44	22	13	1	0
CDS/locus_tag=FG28_RS12615	CDS/locus_tag=FG28_RS12615	FG28_RS12615	FG28_RS12615	WP_036383345.1	TIM barrel protein	0	1	12	12	7	6	6	10	10	9	6	5	4	10	8	5	3	9	11	12	37	52	26		5	33	8	5	1	1	1	1				9	7	3	2					0
CDS/locus_tag=FG28_RS12625	CDS/locus_tag=FG28_RS12625	FG28_RS12625	FG28_RS12625	WP_036383349.1	CTP synthase	0	1	21	21	14	12	12	0	1	1	11	13	10							2				2		1	2	2	7	45	34	8	5	1		2	2	1	9	31	20	4		0
CDS/gene=yidC	CDS/gene=yidC	yidC	FG28_RS12630	WP_036383351.1	membrane protein insertase YidC	DNA-binding protein, Hns family contains 1 Histone_HNS	1	19	19	2	0	1	0	0	0	17	16	15																		3	1				1	1	5	18	49	63	17	2	0
CDS/gene=mnmA	CDS/gene=mnmA	mnmA	FG28_RS12635	WP_036383353.1	tRNA 2-thiouridine(34) synthase MnmA	0	1	11	11	1	0	2	0	0	0	5	10	3																2			1					1		18	4	1			0
CDS/locus_tag=FG28_RS12645	CDS/locus_tag=FG28_RS12645	FG28_RS12645	FG28_RS12645	WP_036383357.1	2-nitropropane dioxygenase	0	1	5	5	2	2	1	0	0	0	2	3	4														5	1									5	4						0
CDS/locus_tag=FG28_RS12655	CDS/locus_tag=FG28_RS12655	FG28_RS12655	FG28_RS12655	WP_156102351.1	DUF58 domain-containing protein	0	1	9	9	0	0	1	0	0	0	6	5	5																	1								1	15	5				0
CDS/locus_tag=FG28_RS12660	CDS/locus_tag=FG28_RS12660	FG28_RS12660	FG28_RS12660	WP_036383359.1	MoxR family ATPase	0	1	20	20	12	11	10	0	0	0	16	19	17														37	32								1	43	63	17		1			0
CDS/locus_tag=FG28_RS12665	CDS/locus_tag=FG28_RS12665	FG28_RS12665	FG28_RS12665	WP_036383361.1	DUF4350 domain-containing protein	0	1	4	4	1	0	0	0	0	0	3	2	1														1											2	4	1				0
CDS/locus_tag=FG28_RS12675	CDS/locus_tag=FG28_RS12675	FG28_RS12675	FG28_RS12675	WP_036383363.1	hypothetical protein	0	1	2	2	0	1	0	0	0	0	1	1	1																			1			2	3	2	1			1			0
CDS/locus_tag=FG28_RS12695	CDS/locus_tag=FG28_RS12695	FG28_RS12695	FG28_RS12695	WP_036383371.1	phenol degradation protein	0	1	23	23	8	5	7	18	20	17	14	17	14	5	4	6	4	10	36	101	38	9	10			1	5	31	4	5	3			7	7	5	22	66	62	11	5	2		0
CDS/locus_tag=FG28_RS12700	CDS/locus_tag=FG28_RS12700	FG28_RS12700	FG28_RS12700	WP_081894363.1	DoxX family protein	0	1	3	3	0	0	0	0	0	0	2	3	1																					8	6	2	4	6	6	5	6	6		0
CDS/locus_tag=FG28_RS12705	CDS/locus_tag=FG28_RS12705	FG28_RS12705	FG28_RS12705	WP_036383373.1	TonB-dependent receptor	SusC-like	1	44	44	4	3	3	26	25	23	38	40	27	12	84	76	18	6		1	5	1	2								11	5		2	1	1	5	4	21	28	127	72	14	0
CDS/locus_tag=FG28_RS12710	CDS/locus_tag=FG28_RS12710	FG28_RS12710	FG28_RS12710	WP_036383375.1	carboxymethylenebutenolidase	*	1	16	16	14	7	12	7	6	5	6	4	6								23	18	6	6		81	19	12		4	4	4	1			22	9	2						0
CDS/locus_tag=FG28_RS12715	CDS/locus_tag=FG28_RS12715	FG28_RS12715	FG28_RS12715	WP_036383377.1	peptidylprolyl isomerase	0	1	6	6	0	0	0	0	0	0	6	4	5																							11	8							0
CDS/locus_tag=FG28_RS12720	CDS/locus_tag=FG28_RS12720	FG28_RS12720	FG28_RS12720	WP_036383379.1	CoA pyrophosphatase	0	1	2	2	0	0	0	0	0	0	1	1	1																							2	1							0
CDS/locus_tag=FG28_RS12725	CDS/locus_tag=FG28_RS12725	FG28_RS12725	FG28_RS12725	WP_036383380.1	1-acyl-sn-glycerol-3-phosphate acyltransferase	0	1	3	3	0	1	0	0	0	0	3	3	2													1								1	2	6	6	1						0
CDS/locus_tag=FG28_RS12730	CDS/locus_tag=FG28_RS12730	FG28_RS12730	FG28_RS12730	WP_051947299.1	hypothetical protein	0	1	3	3	0	0	0	1	1	1	2	2	0								2	2	1												6									1
CDS/locus_tag=FG28_RS12740	CDS/locus_tag=FG28_RS12740	FG28_RS12740	FG28_RS12740	WP_036383385.1	amidohydrolase	0	1	28	28	11	10	8	27	28	27	5	18	6	38	22	46	116	129	67	50	40	29	26			1	1	4	20	26	17	11	4	1			4	5	24	16	5	1	2	0
CDS/locus_tag=FG28_RS12745	CDS/locus_tag=FG28_RS12745	FG28_RS12745	FG28_RS12745	WP_036383387.1	NAD(P)/FAD-dependent oxidoreductase	0	1	10	10	0	1	1	0	0	0	7	7	8																2								2	1	16	13		1		0
CDS/gene=xerD	CDS/gene=xerD	xerD	FG28_RS12750	WP_036383389.1	site-specific tyrosine recombinase XerD	0	1	2	2	0	0	0	0	0	0	1	1	2																								2	2						0
CDS/gene=aroQ	CDS/gene=aroQ	aroQ	FG28_RS12770	WP_036383397.1	type II 3-dehydroquinate dehydratase	0	1	3	3	2	2	2	0	0	0	0	0	0											4	3																			0
CDS/gene=lpdA	CDS/gene=lpdA	lpdA	FG28_RS12780	WP_036383401.1	dihydrolipoyl dehydrogenase	0	1	17	17	4	3	4	2	2	2	12	13	11				6	2											3	8	2	5	1					1	32	28	5	2		0
CDS/locus_tag=FG28_RS12785	CDS/locus_tag=FG28_RS12785	FG28_RS12785	FG28_RS12785	WP_036383402.1	DUF1572 domain-containing protein	0	1	6	6	0	0	0	0	0	1	3	4	0					1																8										0
CDS/gene=msrB	CDS/gene=msrB	msrB	FG28_RS12790	WP_036383403.1	peptide-methionine (R)-S-oxide reductase MsrB	0	1	6	6	1	2	1	3	3	3	4	4	2										11	4										13	3									0
CDS/locus_tag=FG28_RS12800	CDS/locus_tag=FG28_RS12800	FG28_RS12800	FG28_RS12800	WP_036386554.1	collagen-like protein	0	1	3	3	3	3	3	3	2	3	3	3	3	25	7	7	9	12	6	2	2	7	39	23	5	1	1	1	1		1			34	18	2	1							0
CDS/gene=glgB	CDS/gene=glgB	glgB	FG28_RS12805	WP_036383407.1	1,4-alpha-glucan branching protein GlgB	CAZyme, multi-domain, CBM48 and GH13_9	1	19	19	14	14	14	0	0	0	9	8	7																3	51	53	11							3	19	12	2	1	0
CDS/locus_tag=FG28_RS12810	CDS/locus_tag=FG28_RS12810	FG28_RS12810	FG28_RS12810	WP_036383409.1	DUF4968 domain-containing protein	CAZyme, single-domain, contains GH31	1	22	22	14	12	12	2	2	3	18	8	16	1	4	2							2				2	3	2	8	44	38	6							4	41	23		0
CDS/locus_tag=FG28_RS12815	CDS/locus_tag=FG28_RS12815	FG28_RS12815	FG28_RS12815	WP_036383412.1	M48 family metallopeptidase	0	1	12	12	4	2	3	8	8	10	6	6	9							1	31	19	9	3	1	9	2							7	4	24	16	2						0
CDS/locus_tag=FG28_RS12825	CDS/locus_tag=FG28_RS12825	FG28_RS12825	FG28_RS12825	WP_036383416.1	DUF2807 domain-containing protein	0	1	16	16	14	8	10	12	11	12	8	13	7	7	3	3	3	3	4	8	94	49	43	4	8	39	46	30	17	4	4	3	1	9	14	29	36	18	5	1	2	3		0
CDS/locus_tag=FG28_RS12830	CDS/locus_tag=FG28_RS12830	FG28_RS12830	FG28_RS12830	WP_036383417.1	DUF4097 family beta strand repeat protein	0	1	27	27	18	17	17	24	23	23	17	20	17	18	15	15	15	48	130	102	67	53	54	3	6	24	35	65	39	30	22	18	5	9	8	8	33	70	55	16	10	5	1	0
CDS/locus_tag=FG28_RS12835	CDS/locus_tag=FG28_RS12835	FG28_RS12835	FG28_RS12835	WP_036383419.1	hypothetical protein	0	1	3	3	0	0	0	0	0	0	2	3	1																					9	2									0
CDS/locus_tag=FG28_RS12840	CDS/locus_tag=FG28_RS12840	FG28_RS12840	FG28_RS12840	WP_036383421.1	RNA polymerase sigma factor	Sigma factor, Ecf family contains 1 Sigma70_r2,1 Sigma70_r4	1	12	12	2	0	0	0	0	0	11	5	5												1			1	1	1				1	28	2								0
CDS/gene=lon	CDS/gene=lon	lon	FG28_RS12845	WP_036383423.1	endopeptidase La	0	1	46	46	28	20	25	0	0	1	35	42	27		3											1	6	5	2	22	87	36	5	1			4	5	12	42	151	48	4	0
CDS/locus_tag=FG28_RS12850	CDS/locus_tag=FG28_RS12850	FG28_RS12850	FG28_RS12850	WP_036383425.1	(d)CMP kinase	0	1	15	15	10	4	7	0	0	0	11	15	9											3		26	3	1						6	2	29	27	2						0
CDS/locus_tag=FG28_RS12860	CDS/locus_tag=FG28_RS12860	FG28_RS12860	FG28_RS12860	WP_036383429.1	LysM peptidoglycan-binding domain-containing protein	CAZyme, single-domain, contains CBM50	1	6	6	0	0	0	0	0	0	6	4	5																					15	2									0
CDS/gene=rpsA	CDS/gene=rpsA	rpsA	FG28_RS12865	WP_036383431.1	30S ribosomal protein S1	0	1	54	54	40	33	32	2	1	3	51	51	41			4	1				1	1			1	2	3	3	3	58	155	40	5		2	4	12	16	59	109	237	68	9	0
CDS/gene=pyrR	CDS/gene=pyrR	pyrR	FG28_RS12870	WP_036383433.1	bifunctional pyr operon transcriptional regulator/uracil phosphoribosyltransferase PyrR	0	1	7	7	4	5	3	1	0	0	6	6	3										1	12	5									10	20	1								0
CDS/locus_tag=FG28_RS12875	CDS/locus_tag=FG28_RS12875	FG28_RS12875	FG28_RS12875	WP_036383435.1	aspartate carbamoyltransferase catalytic subunit	0	1	18	18	5	3	7	10	6	10	6	11	8							3	30	11				2	16	8	5		1					3	21	11	4	1				0
CDS/locus_tag=FG28_RS12880	CDS/locus_tag=FG28_RS12880	FG28_RS12880	FG28_RS12880	WP_036383437.1	hypothetical protein	0	1	3	3	2	2	2	0	0	0	0	0	1											5	1																1			0
CDS/locus_tag=FG28_RS12885	CDS/locus_tag=FG28_RS12885	FG28_RS12885	FG28_RS12885	WP_036383439.1	ribonuclease Z	0	1	5	5	3	2	3	2	0	2	1	2	1										4				4	5		1		1	1	1			2	3	1					0
CDS/gene=pdxH	CDS/gene=pdxH	pdxH	FG28_RS12895	WP_036383443.1	pyridoxamine 5'-phosphate oxidase	0	1	7	7	4	2	4	0	0	0	1	1	1													17	3	2		1						3	1							0
CDS/locus_tag=FG28_RS12900	CDS/locus_tag=FG28_RS12900	FG28_RS12900	FG28_RS12900	WP_036383445.1	histidine phosphatase family protein	0	1	3	3	2	2	2	0	0	0	0	1	0											6										1										0
CDS/gene=ppk1	CDS/gene=ppk1	ppk1	FG28_RS12905	WP_036383447.1	polyphosphate kinase 1	0	1	26	26	19	16	19	0	0	0	19	13	16																	12	63	20	4						1	20	50	5	2	0
CDS/locus_tag=FG28_RS12910	CDS/locus_tag=FG28_RS12910	FG28_RS12910	FG28_RS12910	WP_036383449.1	exopolyphosphatase	0	1	9	9	7	2	6	0	0	0	5	6	6													1	16	3	2							2	11	7		1				0
CDS/locus_tag=FG28_RS12920	CDS/locus_tag=FG28_RS12920	FG28_RS12920	FG28_RS12920	WP_036383451.1	DNA polymerase III subunit gamma/tau	0	1	11	11	3	3	4	0	0	0	10	10	9													1		4	4	6	5	1		2		2	4	11	24	20	21	5	1	0
CDS/gene=dgoD	CDS/gene=dgoD	dgoD	FG28_RS12925	WP_081894510.1	galactonate dehydratase	0	1	5	5	0	2	0	0	0	0	5	3	5															2										8	11	2				0
CDS/locus_tag=FG28_RS12935	CDS/locus_tag=FG28_RS12935	FG28_RS12935	FG28_RS12935	WP_051947303.1	DUF3822 family protein	0	1	2	2	0	0	0	0	0	0	0	1	2																								2	3						0.0029724
CDS/locus_tag=FG28_RS12940	CDS/locus_tag=FG28_RS12940	FG28_RS12940	FG28_RS12940	WP_156102274.1	hypothetical protein	0	1	22	22	9	4	8	2	3	3	20	19	17						2	4	2	2	1				13	23	2	3	2	1		1	1	13	56	101	68	13	4	1		0
CDS/locus_tag=FG28_RS12945	CDS/locus_tag=FG28_RS12945	FG28_RS12945	FG28_RS12945	WP_036386560.1	AAA family ATPase	0	1	7	7	1	2	2	0	0	0	5	3	6																	5									2	16	5	1		0
CDS/gene=kdsB	CDS/gene=kdsB	kdsB	FG28_RS12955	WP_036383454.1	3-deoxy-manno-octulosonate cytidylyltransferase	0	1	10	10	5	8	7	0	0	0	6	7	5													9	31	13	5	2							19	8						0
CDS/locus_tag=FG28_RS12960	CDS/locus_tag=FG28_RS12960	FG28_RS12960	FG28_RS12960	WP_036383455.1	HAD family hydrolase	0	1	9	9	9	4	6	0	0	0	6	1	6													24	5	3	2							16								0
CDS/locus_tag=FG28_RS12965	CDS/locus_tag=FG28_RS12965	FG28_RS12965	FG28_RS12965	WP_036386564.1	iron-containing alcohol dehydrogenase	0	1	11	11	8	8	7	1	0	1	2	3	4		2												20	18	4	3	2						1	5	5					0
CDS/locus_tag=FG28_RS12985	CDS/locus_tag=FG28_RS12985	FG28_RS12985	FG28_RS12985	WP_036383459.1	CusA/CzcA family heavy metal efflux RND transporter	0	1	13	13	0	0	0	3	1	2	8	11	8				1	2	6																			1	12	5	6	8		0
CDS/locus_tag=FG28_RS12990	CDS/locus_tag=FG28_RS12990	FG28_RS12990	FG28_RS12990	WP_036383460.1	efflux RND transporter periplasmic adaptor subunit	0	1	7	7	0	0	0	0	0	0	7	3	5																						2			1	2	14	4			0
CDS/locus_tag=FG28_RS12995	CDS/locus_tag=FG28_RS12995	FG28_RS12995	FG28_RS12995	WP_036383461.1	P-II family nitrogen regulator	0	1	2	2	1	1	2	0	0	0	0	1	0											6										1										0
CDS/locus_tag=FG28_RS13020	CDS/locus_tag=FG28_RS13020	FG28_RS13020	FG28_RS13020	WP_036383471.1	STAS/SEC14 domain-containing protein	0	1	5	5	2	2	1	0	0	0	0	3	0											5										3										0
CDS/locus_tag=FG28_RS13030	CDS/locus_tag=FG28_RS13030	FG28_RS13030	FG28_RS13030	WP_051947305.1	heavy metal translocating P-type ATPase	0	1	19	19	0	0	0	1	0	0	17	16	14										1												1	2		6	5	33	48	12	4	0
CDS/locus_tag=FG28_RS13035	CDS/locus_tag=FG28_RS13035	FG28_RS13035	FG28_RS13035	WP_036383475.1	transcriptional repressor	Transcription factor, Fur family contains 1 FUR	1	3	3	0	0	0	0	1	0	1	2	0				1																	2					1					0.00085434
CDS/locus_tag=FG28_RS13050	CDS/locus_tag=FG28_RS13050	FG28_RS13050	FG28_RS13050	WP_036383482.1	cation transporter	0	1	3	3	0	0	1	0	0	0	2	1	1															1							2	4								1
CDS/locus_tag=FG28_RS13070	CDS/locus_tag=FG28_RS13070	FG28_RS13070	FG28_RS13070	WP_036383490.1	universal stress protein	0	1	6	6	3	2	2	0	0	0	4	5	5													3	7	3	2					1		4	15	7	1					0
CDS/locus_tag=FG28_RS19810;CDS/locus_tag=FG28_RS13090	CDS/locus_tag=FG28_RS19810;CDS/locus_tag=FG28_RS13090	FG28_RS13090	FG28_RS13090	WP_051947308.1	efflux RND transporter periplasmic adaptor subunit	0	2	19	19	0	1	1	2	1	1	15	16	11									1	3						1	1	2	1						3	12	33	23	1		0
CDS/locus_tag=FG28_RS19805;CDS/locus_tag=FG28_RS13095	CDS/locus_tag=FG28_RS19805;CDS/locus_tag=FG28_RS13095	FG28_RS13095	FG28_RS13095	WP_036383498.1	multicopper oxidase domain-containing protein	CAZyme, single-domain, contains AA1	2	26	26	0	0	0	13	11	16	17	14	12	7	28	21	4	11	12	1																	2	7	13	9	46	20		0
CDS/locus_tag=FG28_RS19795;CDS/locus_tag=FG28_RS13105	CDS/locus_tag=FG28_RS19795;CDS/locus_tag=FG28_RS13105	FG28_RS13105	FG28_RS13105	WP_036386568.1	DUF3347 domain-containing protein	0	2	6	6	4	1	3	4	4	3	5	5	5						1	2	3	12	14	3	10	5	2	1	2	1	1			4	24	13	5	2	1	1	1			0
CDS/locus_tag=FG28_RS19790;CDS/locus_tag=FG28_RS13110	CDS/locus_tag=FG28_RS19790;CDS/locus_tag=FG28_RS13110	FG28_RS13110	FG28_RS13110	WP_036383502.1	heme-binding domain-containing protein	0	2	3	3	0	0	0	1	1	1	2	2	1							5														8	2									0
CDS/locus_tag=FG28_RS13115	CDS/locus_tag=FG28_RS13115	FG28_RS13115	FG28_RS13115	WP_036383504.1	nuclear transport factor 2 family protein	0	1	3	2	0	0	0	2	1	1	0	0	0										4																					0
CDS/locus_tag=FG28_RS19780;CDS/locus_tag=FG28_RS13120	CDS/locus_tag=FG28_RS19780;CDS/locus_tag=FG28_RS13120	FG28_RS13120	FG28_RS13120	WP_036383506.1	membrane protein	0	2	2	2	0	0	0	0	0	0	2	2	2																						7									0
CDS/locus_tag=FG28_RS19770;CDS/locus_tag=FG28_RS13130	CDS/locus_tag=FG28_RS19770;CDS/locus_tag=FG28_RS13130	FG28_RS13130	FG28_RS13130	WP_081894514.1	helix-turn-helix transcriptional regulator	Transcription factor, AraC family contains 1 HTH_AraC	2	4	4	3	0	1	0	0	0	2	2	1												2	1						1			5	1								0.0075125
CDS/locus_tag=FG28_RS19760;CDS/locus_tag=FG28_RS13140	CDS/locus_tag=FG28_RS19760;CDS/locus_tag=FG28_RS13140	FG28_RS13140	FG28_RS13140	WP_036383513.1	DUF305 domain-containing protein	0	2	4	4	0	0	0	0	0	0	2	4	3																					4	5	1					2	1	1	0
CDS/locus_tag=FG28_RS19755;CDS/locus_tag=FG28_RS13145	CDS/locus_tag=FG28_RS19755;CDS/locus_tag=FG28_RS13145	FG28_RS13145	FG28_RS13145	WP_036383514.1	copper-translocating P-type ATPase	0	2	4	4	0	0	0	0	1	0	3	0	3					1																						1	6			0
CDS/locus_tag=FG28_RS13170	CDS/locus_tag=FG28_RS13170	FG28_RS13170	FG28_RS13170	WP_036383522.1	TonB-dependent receptor	STN-domain containing SusC-like	1	13	13	0	0	1	1	1	1	6	12	5	1	3	1																1									5	24	3	0
CDS/locus_tag=FG28_RS13175	CDS/locus_tag=FG28_RS13175	FG28_RS13175	FG28_RS13175	WP_036386573.1	RagB/SusD family nutrient uptake outer membrane protein	SusD-like	1	13	13	0	0	0	10	7	5	7	10	7		2	7	13	20	8	6	6	8	5											2	3		2	1	16	15				0
CDS/locus_tag=FG28_RS13180	CDS/locus_tag=FG28_RS13180	FG28_RS13180	FG28_RS13180	WP_036383524.1	GlcNAc-PI de-N-acetylase	CAZyme, single-domain, contains CE14	1	17	17	2	5	3	16	14	17	1	2	2	3	2	2	3	6	10	93	38	20	7		1	1	12	6	1	1	2	1					4	5	2	1				0
CDS/locus_tag=FG28_RS13195	CDS/locus_tag=FG28_RS13195	FG28_RS13195	FG28_RS13195	WP_036386577.1	hypothetical protein	0	1	8	8	0	0	0	0	0	0	5	7	7																											2	12	7		0
CDS/locus_tag=FG28_RS13205	CDS/locus_tag=FG28_RS13205	FG28_RS13205	FG28_RS13205	WP_036383530.1	hypothetical protein	0	1	10	10	8	1	6	0	0	0	4	2	3													18	3									7	2							0
CDS/locus_tag=FG28_RS13210	CDS/locus_tag=FG28_RS13210	FG28_RS13210	FG28_RS13210	WP_036383532.1	nucleotidyl transferase AbiEii/AbiGii toxin family protein	0	1	8	8	2	1	2	0	0	0	5	7	6														4	3								2	9	19	7					0
CDS/gene=ggt	CDS/gene=ggt	ggt	FG28_RS13220	WP_081894369.1	gamma-glutamyltransferase	0	1	3	3	0	0	0	0	0	0	3	2	2																									5	2					0
CDS/locus_tag=FG28_RS13235	CDS/locus_tag=FG28_RS13235	FG28_RS13235	FG28_RS13235	WP_036383540.1	hypothetical protein	0	1	3	3	0	0	0	1	0	1	0	0	1								1	1																				1		1
CDS/locus_tag=FG28_RS13260	CDS/locus_tag=FG28_RS13260	FG28_RS13260	FG28_RS13260	WP_036383550.1	hypothetical protein	0	1	11	11	9	3	5	0	0	0	2	1	2												4	23	2	1								4	2							0
CDS/locus_tag=FG28_RS13265	CDS/locus_tag=FG28_RS13265	FG28_RS13265	FG28_RS13265	WP_036383551.1	N-6 DNA methylase	0	1	31	31	19	16	27	1	0	1	11	11	13		1			1	1							1	2	2	1	10	37	55	9					1	2	2	17	25		0
CDS/locus_tag=FG28_RS13270	CDS/locus_tag=FG28_RS13270	FG28_RS13270	FG28_RS13270	WP_036383552.1	hypothetical protein	0	1	4	4	2	2	1	0	0	0	1	2	2														4	1	1								5	4						0
CDS/locus_tag=FG28_RS13275	CDS/locus_tag=FG28_RS13275	FG28_RS13275	FG28_RS13275	WP_036383553.1	hypothetical protein	0	1	6	6	3	4	2	0	0	0	3	2	1											8				1				1		3	2	1	2	1	2					0
CDS/locus_tag=FG28_RS13310	CDS/locus_tag=FG28_RS13310	FG28_RS13310	FG28_RS13310	WP_036386582.1	plasmid pRiA4b ORF-3 family protein	0	1	3	3	3	1	1	0	0	0	3	2	2													7	1									9	1							0
CDS/locus_tag=FG28_RS13355	CDS/locus_tag=FG28_RS13355	FG28_RS13355	FG28_RS13355	WP_036383580.1	site-specific integrase	0	1	5	5	1	0	0	0	1	1	2	3	3						2								1											3	6					0.0046238
CDS/locus_tag=FG28_RS13360	CDS/locus_tag=FG28_RS13360	FG28_RS13360	FG28_RS13360	WP_036383582.1	YebC/PmpR family DNA-binding transcriptional regulator	0	1	8	8	6	4	5	0	1	0	5	6	5							1						2	24	19	1	2								15	10					0
CDS/locus_tag=FG28_RS13365	CDS/locus_tag=FG28_RS13365	FG28_RS13365	FG28_RS13365	WP_036383584.1	4a-hydroxytetrahydrobiopterin dehydratase	0	1	4	4	3	2	3	0	0	0	1	2	1											14										4										0
CDS/locus_tag=FG28_RS13370	CDS/locus_tag=FG28_RS13370	FG28_RS13370	FG28_RS13370	WP_036383586.1	sugar nucleotide-binding protein	0	1	4	4	3	1	2	0	0	0	2	2	1													5	1			1	1					2	3	1	1					0
CDS/gene=gcvT	CDS/gene=gcvT	gcvT	FG28_RS13375	WP_036383588.1	glycine cleavage system aminomethyltransferase GcvT	0	1	22	22	18	18	17	0	0	0	9	9	8											3		6	3	90	26	20	19	12	7					25	17	3				0
CDS/gene=thrC	CDS/gene=thrC	thrC	FG28_RS13380	WP_036383589.1	threonine synthase	0	1	13	13	0	8	10	1	1	1	2	4	1						3								1		21	3	2	1					1	1	7	1				0
CDS/locus_tag=FG28_RS13385	CDS/locus_tag=FG28_RS13385	FG28_RS13385	FG28_RS13385	WP_036383592.1	homoserine kinase	0	1	10	10	5	3	7	0	0	0	5	6	7													10	13	6	6	6	3	2				6	11	6		1	2	2		0
CDS/locus_tag=FG28_RS13395	CDS/locus_tag=FG28_RS13395	FG28_RS13395	FG28_RS13395	WP_036383596.1	bifunctional ADP-dependent NAD(P)H-hydrate dehydratase/NAD(P)H-hydrate epimerase	0	1	12	12	11	7	8	0	0	0	9	3	5																1	32	13	1						1		18	2			0
CDS/locus_tag=FG28_RS13405	CDS/locus_tag=FG28_RS13405	FG28_RS13405	FG28_RS13405	WP_036386584.1	ATP-dependent Clp protease ATP-binding subunit	0	1	45	45	20	15	19	0	0	0	39	40	34											3	1	4	4	3	6	23	54	19	6	5	7	10	18	28	48	65	143	54	11	0
CDS/gene=gyrA	CDS/gene=gyrA	gyrA	FG28_RS13410	WP_036386586.1	DNA gyrase subunit A	0	1	56	56	49	42	40	2	0	0	34	38	34					1	1				1	7	5	2	6	17	14	61	209	131	84	3	3	2	5	9	10	39	133	91	17	0
CDS/locus_tag=FG28_RS13415	CDS/locus_tag=FG28_RS13415	FG28_RS13415	FG28_RS13415	WP_036383600.1	tetratricopeptide repeat protein	0	1	41	41	31	39	34	30	31	27	28	26	25	41	32	24	73	177	139	124	99	85	77	6	19	22	38	40	149	131	104	77	35		2	2	3	3	88	78	42	28	6	0
CDS/locus_tag=FG28_RS13425	CDS/locus_tag=FG28_RS13425	FG28_RS13425	FG28_RS13425	WP_036383602.1	acetyl-CoA C-acyltransferase	0	1	21	21	16	18	16	2	0	1	14	12	14					2	2	1				2	2	5	5	64	33	24	19	7	10		3		3	22	53	19	4	1		0
CDS/locus_tag=FG28_RS13430	CDS/locus_tag=FG28_RS13430	FG28_RS13430	FG28_RS13430	WP_036383604.1	HDIG domain-containing protein	0	1	16	16	0	0	0	0	0	0	15	12	11																							1		1	5	29	23	11	1	0
CDS/locus_tag=FG28_RS13485	CDS/locus_tag=FG28_RS13485	FG28_RS13485	FG28_RS13485	WP_081894375.1	tetratricopeptide repeat protein	Transcription factor, LuxR family contains 1 HTH_LUXR	1	11	11	1	0	1	0	0	0	9	3	5											1			1											1	2	16	5			0
CDS/locus_tag=FG28_RS13495	CDS/locus_tag=FG28_RS13495	FG28_RS13495	FG28_RS13495	WP_036386590.1	GNAT family N-acetyltransferase	0	1	2	2	0	0	0	0	0	1	1	1	0			1																			1	2								0
CDS/locus_tag=FG28_RS13510	CDS/locus_tag=FG28_RS13510	FG28_RS13510	FG28_RS13510	WP_036383623.1	Crp/Fnr family transcriptional regulator	0	1	4	4	0	0	0	1	0	0	2	1	2			1																		1	4	1								1
CDS/locus_tag=FG28_RS13515	CDS/locus_tag=FG28_RS13515	FG28_RS13515	FG28_RS13515	WP_036386592.1	polyisoprenoid-binding protein	0	1	3	3	0	0	0	3	1	2	0	0	0		1								7																					0.0017072
CDS/locus_tag=FG28_RS13525	CDS/locus_tag=FG28_RS13525	FG28_RS13525	FG28_RS13525	WP_036383625.1	cyclase family protein	0	1	11	11	1	2	3	7	7	8	0	0	0					1		2	26	8					2		4	1														0
CDS/locus_tag=FG28_RS13530	CDS/locus_tag=FG28_RS13530	FG28_RS13530	FG28_RS13530	WP_081894377.1	alpha/beta hydrolase	0	1	2	2	0	0	0	0	0	0	2	1	1																							3	1							0.0087318
CDS/locus_tag=FG28_RS13535	CDS/locus_tag=FG28_RS13535	FG28_RS13535	FG28_RS13535	WP_081894379.1	alpha/beta hydrolase	0	1	7	7	3	2	2	7	4	6	3	4	2								17	6	1			6	6	1								1	7	2						0
CDS/locus_tag=FG28_RS13540	CDS/locus_tag=FG28_RS13540	FG28_RS13540	FG28_RS13540	WP_036383629.1	TetR/AcrR family transcriptional regulator	Transcription factor, TetR family contains 1 TetR_N	1	2	2	1	1	2	0	0	0	1	1	0											4										2										0
CDS/locus_tag=FG28_RS13565	CDS/locus_tag=FG28_RS13565	FG28_RS13565	FG28_RS13565	WP_036383636.1	Crp/Fnr family transcriptional regulator	0	1	2	2	1	0	0	0	0	0	1	0	0																				1		1									0.0037895
CDS/locus_tag=FG28_RS13570	CDS/locus_tag=FG28_RS13570	FG28_RS13570	FG28_RS13570	WP_036383637.1	hypothetical protein	0	1	5	5	1	0	0	3	2	3	0	2	0								7	4	2				1										2							0
CDS/locus_tag=FG28_RS13575	CDS/locus_tag=FG28_RS13575	FG28_RS13575	FG28_RS13575	WP_036383639.1	hypothetical protein	0	1	4	4	2	2	1	3	3	3	3	4	3	8	2	1	1	1	2	5	5	7	17	6	1									24	7	3	1	1						0
CDS/locus_tag=FG28_RS13580	CDS/locus_tag=FG28_RS13580	FG28_RS13580	FG28_RS13580	WP_036383642.1	DUF547 domain-containing protein	0	1	13	13	8	4	7	9	7	10	2	1	2							1	5	27	11		3	20	8	3	3							5								0
CDS/locus_tag=FG28_RS13595	CDS/locus_tag=FG28_RS13595	FG28_RS13595	FG28_RS13595	WP_036383644.1	response regulator transcription factor	Response regulator, OmpR family contains 1 Response_reg,1 Trans_reg_C	1	6	6	0	1	0	0	0	0	3	5	2															1								7	5							0
CDS/locus_tag=FG28_RS13600	CDS/locus_tag=FG28_RS13600	FG28_RS13600	FG28_RS13600	WP_036383646.1	LytTR family transcriptional regulator	Transcription factor, LytTR family contains 1 LytTR	1	7	7	0	0	0	0	0	0	6	3	6																						2	2		9	8					0
CDS/locus_tag=FG28_RS13610	CDS/locus_tag=FG28_RS13610	FG28_RS13610	FG28_RS13610	WP_036386602.1	hypothetical protein	0	1	4	4	0	0	0	3	1	2	1	2	0										6											3										0
CDS/locus_tag=FG28_RS13635	CDS/locus_tag=FG28_RS13635	FG28_RS13635	FG28_RS13635	WP_036383656.1	YceI family protein	0	1	4	4	1	1	1	1	0	1	3	3	1										2	2	2									1	11									0
CDS/locus_tag=FG28_RS13640	CDS/locus_tag=FG28_RS13640	FG28_RS13640	FG28_RS13640	WP_036383658.1	hypothetical protein	0	1	2	2	0	0	0	0	1	0	1	1	0								1																2							0
CDS/locus_tag=FG28_RS13645	CDS/locus_tag=FG28_RS13645	FG28_RS13645	FG28_RS13645	WP_036383661.1	response regulator	Histidine kinase, Hybrid contains 1 HisKA,1 HATPase_c,1 Response_reg,1 HTH_8,1 HTH_AraC	1	19	19	0	0	0	0	0	1	15	11	10					1																					1	1	9	34	4	0
CDS/locus_tag=FG28_RS13650	CDS/locus_tag=FG28_RS13650	FG28_RS13650	FG28_RS13650	WP_036386607.1	beta-galactosidase	CAZyme, single-domain, contains GH2 *	1	17	17	3	4	5	9	11	10	0	1	0	2	2	19	21	1	2	2										12	4	1					1							0
CDS/locus_tag=FG28_RS13655	CDS/locus_tag=FG28_RS13655	FG28_RS13655	FG28_RS13655	WP_036386609.1	family 43 glycosylhydrolase	CAZyme, single-domain, contains GH43_34 *	1	15	15	1	2	3	12	10	12	0	0	0						3	38	12	3					4	5																0
CDS/locus_tag=FG28_RS13660	CDS/locus_tag=FG28_RS13660	FG28_RS13660	FG28_RS13660	WP_036386611.1	hypothetical protein	CAZyme, single-domain, contains CBM13 *	1	9	9	0	1	0	0	0	0	6	4	4																		1									2	16	1		0
CDS/locus_tag=FG28_RS13670	CDS/locus_tag=FG28_RS13670	FG28_RS13670	FG28_RS13670	WP_051947324.1	RagB/SusD family nutrient uptake outer membrane protein	SusD-like	1	8	8	0	0	0	6	6	5	0	0	0		1	3	13	3	2	3	2	6	7																					0
CDS/locus_tag=FG28_RS13680	CDS/locus_tag=FG28_RS13680	FG28_RS13680	FG28_RS13680	WP_036386620.1	glycoside hydrolase family 43 protein	CAZyme, single-domain, contains GH43_18	1	7	7	0	1	1	4	4	4	1	1	0							12							1	2											1			1		0
CDS/locus_tag=FG28_RS13685	CDS/locus_tag=FG28_RS13685	FG28_RS13685	FG28_RS13685	WP_081894385.1	family 43 glycosylhydrolase	CAZyme, single-domain, contains GH43_26 *	1	4	4	0	0	0	0	0	0	4	1	2																									4	2	1	2			0
CDS/locus_tag=FG28_RS13695	CDS/locus_tag=FG28_RS13695	FG28_RS13695	FG28_RS13695	WP_036383664.1	cellulase family glycosylhydrolase	CAZyme, single-domain, contains GH5_13	1	17	17	2	2	2	11	14	11	1	0	1		2	2	1	2	37	20	9	3	3					5				1						1	2					0
CDS/locus_tag=FG28_RS13710	CDS/locus_tag=FG28_RS13710	FG28_RS13710	FG28_RS13710	WP_036383666.1	UDP-glucose--hexose-1-phosphate uridylyltransferase	0	1	2	2	1	1	0	0	0	0	0	0	1														1	2															1	0
CDS/locus_tag=FG28_RS13720	CDS/locus_tag=FG28_RS13720	FG28_RS13720	FG28_RS13720	WP_036383670.1	FadR family transcriptional regulator	Transcription factor, GntR family contains 1 GntR	1	8	8	3	2	2	0	0	0	8	4	7													7									1	21	5							0
CDS/locus_tag=FG28_RS13725	CDS/locus_tag=FG28_RS13725	FG28_RS13725	FG28_RS13725	WP_036386631.1	sugar kinase	0	1	5	5	0	0	0	3	1	3	0	2	1							7																		2	1	1				0
CDS/locus_tag=FG28_RS13740	CDS/locus_tag=FG28_RS13740	FG28_RS13740	FG28_RS13740	WP_036383679.1	formylglycine-generating enzyme family protein	*	1	12	11	1	1	2	0	0	1	9	8	8										1					3	3	1	1	1		1			2	20	42	20	2	1		0
CDS/locus_tag=FG28_RS13745	CDS/locus_tag=FG28_RS13745	FG28_RS13745	FG28_RS13745	WP_036383682.1	vanadium-dependent haloperoxidase	0	1	13	13	3	5	5	0	0	0	13	13	12																14	11	4	2		1	3	3	9	13	51	39	23	14	2	0
CDS/locus_tag=FG28_RS13750	CDS/locus_tag=FG28_RS13750	FG28_RS13750	FG28_RS13750	WP_051947331.1	VCBS repeat-containing protein	*	1	26	26	8	3	5	0	0	0	22	22	16																		5	13	3	3		1	2	2	4	11	31	60	15	0
CDS/locus_tag=FG28_RS13755	CDS/locus_tag=FG28_RS13755	FG28_RS13755	FG28_RS13755	WP_051947333.1	family 78 glycoside hydrolase catalytic domain	CAZyme, multi-domain, CBM67 and GH78	1	28	28	10	10	9	26	23	23	1	1	2	27	28	80	20	10	13	3	8	5	1							2	33	5	1								4			0
CDS/locus_tag=FG28_RS13760	CDS/locus_tag=FG28_RS13760	FG28_RS13760	FG28_RS13760	WP_036386636.1	Two component regulator three Y domain-containing protein	DNA-binding protein, Unclassified contains 1 HTH_LUXR	1	4	4	0	0	0	1	0	0	2	3	0							1	1																			2	6	4		0
CDS/locus_tag=FG28_RS13770	CDS/locus_tag=FG28_RS13770	FG28_RS13770	FG28_RS13770	WP_036386637.1	RagB/SusD family nutrient uptake outer membrane protein	SusD-like	1	2	2	0	1	1	2	2	2	0	1	0				2	4	3	2	4	4	3							2										1				0
CDS/locus_tag=FG28_RS13775	CDS/locus_tag=FG28_RS13775	FG28_RS13775	FG28_RS13775	WP_036383686.1	LamG domain-containing protein	*	1	7	7	0	0	0	4	7	6	0	1	0	1	16	9	2																									1		0
CDS/locus_tag=FG28_RS13790	CDS/locus_tag=FG28_RS13790	FG28_RS13790	FG28_RS13790	WP_036383694.1	prolyl oligopeptidase family serine peptidase	CAZyme, single-domain, contains CE1 **	1	5	5	2	1	2	2	4	5	1	0	1								7	8	2			5										2								0
CDS/locus_tag=FG28_RS13795	CDS/locus_tag=FG28_RS13795	FG28_RS13795	FG28_RS13795	WP_036383697.1	xylosidase	CAZyme, multi-domain, GH43_28 and CBM32	1	10	10	4	3	2	6	8	5	2	1	0		1	16	14	2									1			9	3									3				0
CDS/gene=bglX	CDS/gene=bglX	bglX	FG28_RS13800	WP_036383699.1	beta-glucosidase BglX	CAZyme, single-domain, contains GH3 *	1	37	37	12	15	11	33	30	26	6	4	6	30	34	122	46	12	20	11	11	9	3			3	2	2	3	8	41	18	6				1				18	3	1	0
CDS/locus_tag=FG28_RS13805	CDS/locus_tag=FG28_RS13805	FG28_RS13805	FG28_RS13805	WP_036383702.1	sulfatase	Sulfatase|S1_11	1	11	11	0	1	0	0	0	0	9	4	7															1												16	8			0
CDS/locus_tag=FG28_RS13830	CDS/locus_tag=FG28_RS13830	FG28_RS13830	FG28_RS13830	WP_036383715.1	Rrf2 family transcriptional regulator	Transcription factor, Rrf2 family contains 1 Rrf2	1	4	4	2	2	1	0	0	0	2	4	0											5										9										0
CDS/gene=nosZ	CDS/gene=nosZ	nosZ	FG28_RS13870	WP_036383727.1	Sec-dependent nitrous-oxide reductase	0	1	6	6	0	0	0	0	0	0	6	4	4																											4	13			0
CDS/locus_tag=FG28_RS13875	CDS/locus_tag=FG28_RS13875	FG28_RS13875	FG28_RS13875	WP_036383731.1	fasciclin domain-containing protein	0	1	3	3	0	0	0	0	0	0	3	3	0																						6									0
CDS/locus_tag=FG28_RS13880	CDS/locus_tag=FG28_RS13880	FG28_RS13880	FG28_RS13880	WP_036383734.1	cytochrome c	0	1	3	3	0	0	0	0	0	0	3	1	1																					5	1									0
CDS/locus_tag=FG28_RS13895	CDS/locus_tag=FG28_RS13895	FG28_RS13895	FG28_RS13895	WP_036383740.1	PAS domain-containing protein	Histidine kinase, Classic contains 1 HisKA_3,1 HATPase_c	1	3	3	0	0	0	0	0	0	3	2	2																											5	2			0
CDS/locus_tag=FG28_RS13945	CDS/locus_tag=FG28_RS13945	FG28_RS13945	FG28_RS13945	WP_036383752.1	ABC transporter ATP-binding protein	0	1	2	2	1	1	1	0	0	1	0	0	0								1	1		2	1																			1
CDS/locus_tag=FG28_RS13950	CDS/locus_tag=FG28_RS13950	FG28_RS13950	FG28_RS13950	WP_036383755.1	alginate export family protein	0	1	3	3	0	0	0	0	0	0	0	3	0																										3					0
CDS/locus_tag=FG28_RS13955	CDS/locus_tag=FG28_RS13955	FG28_RS13955	FG28_RS13955	WP_036383757.1	response regulator transcription factor	Response regulator, NarL family contains 1 Response_reg,1 HTH_LUXR	1	12	12	3	2	5	0	0	0	6	10	4											6		12	13	4	1					2	1	7	18	6						0
CDS/locus_tag=FG28_RS13970	CDS/locus_tag=FG28_RS13970	FG28_RS13970	FG28_RS13970	WP_051947340.1	SusC/RagA family TonB-linked outer membrane protein	SusC-like	1	4	4	0	0	0	0	1	1	0	2	2								2		1																		1	3		0
CDS/locus_tag=FG28_RS14010	CDS/locus_tag=FG28_RS14010	FG28_RS14010	FG28_RS14010	WP_036386658.1	arylesterase	*	1	6	6	1	1	1	0	0	0	6	5	3												3										14	12	1							0
CDS/locus_tag=FG28_RS14015	CDS/locus_tag=FG28_RS14015	FG28_RS14015	FG28_RS14015	WP_036383774.1	ABC transporter ATP-binding protein	0	1	6	6	6	1	2	0	0	0	4	2	3												1	10								1	2	10								0
CDS/locus_tag=FG28_RS14020	CDS/locus_tag=FG28_RS14020	FG28_RS14020	FG28_RS14020	WP_156102353.1	FtsX-like permease family protein	0	1	8	8	0	0	0	0	0	0	7	7	6																					2	3					2	20	14	2	0
CDS/locus_tag=FG28_RS14035	CDS/locus_tag=FG28_RS14035	FG28_RS14035	FG28_RS14035	WP_036383783.1	RagB/SusD family nutrient uptake outer membrane protein	SusD-like	1	14	14	4	5	5	14	14	14	10	14	11	20	15	26	40	41	28	28	16	22	30	2		2	1	1	4	14	8	5		1		4	6	7	22	36	17	5	3	0
CDS/locus_tag=FG28_RS14040	CDS/locus_tag=FG28_RS14040	FG28_RS14040	FG28_RS14040	WP_036383786.1	TonB-dependent receptor	SusC-like	1	24	24	2	2	1	9	6	8	19	21	15		23	5			1		1	1				1					1	4		3	2	1	1		1	5	22	58	10	0
CDS/locus_tag=FG28_RS14045	CDS/locus_tag=FG28_RS14045	FG28_RS14045	FG28_RS14045	WP_051947350.1	glycoside hydrolase family 31 protein	CAZyme, single-domain, contains GH31	1	10	10	1	0	1	0	0	0	9	7	7																		2									3	32	1		0
CDS/locus_tag=FG28_RS14050	CDS/locus_tag=FG28_RS14050	FG28_RS14050	FG28_RS14050	WP_036383789.1	helix-turn-helix domain-containing protein	Transcription factor, AraC family contains 1 DJ-1_PfpI,2 HTH_AraC	1	7	7	3	3	4	0	0	0	3	5	6														10	1	1	1	1					1	8	6	1					0
CDS/locus_tag=FG28_RS14065	CDS/locus_tag=FG28_RS14065	FG28_RS14065	FG28_RS14065	WP_036383798.1	VOC family protein	0	1	4	4	3	3	4	0	0	0	2	2	3														13	5	2	2							4	3						0
CDS/locus_tag=FG28_RS14100	CDS/locus_tag=FG28_RS14100	FG28_RS14100	FG28_RS14100	WP_036383815.1	TIM barrel protein	0	1	6	6	5	5	5	1	2	2	1	2	2								5	2				2	21	7	1								3	2						0
CDS/gene=mmsA	CDS/gene=mmsA	mmsA	FG28_RS14105	WP_036383818.1	CoA-acylating methylmalonate-semialdehyde dehydrogenase	0	1	9	9	2	7	8	0	0	0	1	1	2															2	17	7	3	2					2		2	1	1			0
CDS/locus_tag=FG28_RS14110	CDS/locus_tag=FG28_RS14110	FG28_RS14110	FG28_RS14110	WP_036383820.1	gluconolactonase	0	1	3	3	0	2	2	0	1	0	0	1	1				1										1	3	5		2							1	2					0
CDS/locus_tag=FG28_RS14115	CDS/locus_tag=FG28_RS14115	FG28_RS14115	FG28_RS14115	WP_036383822.1	alcohol dehydrogenase catalytic domain-containing protein	0	1	6	6	5	4	4	1	0	0	4	1	4							1				2		2	8	15	5		1					1	3	7	7					0
CDS/locus_tag=FG28_RS14120	CDS/locus_tag=FG28_RS14120	FG28_RS14120	FG28_RS14120	WP_081894397.1	SDR family oxidoreductase	0	1	6	6	6	5	4	0	0	0	4	1	3													19	9	3	1	1						10								0
CDS/locus_tag=FG28_RS14140	CDS/locus_tag=FG28_RS14140	FG28_RS14140	FG28_RS14140	WP_051947360.1	PQQ-binding-like beta-propeller repeat protein	0	1	7	7	1	0	1	0	0	0	6	4	5																		2								1	1	13		1	0
CDS/locus_tag=FG28_RS14145	CDS/locus_tag=FG28_RS14145	FG28_RS14145	FG28_RS14145	WP_036383829.1	RagB/SusD family nutrient uptake outer membrane protein	SusD-like	1	5	5	0	0	0	5	4	3	0	0	0		1	1	5	9	3	1	1		3																					0
CDS/locus_tag=FG28_RS14165	CDS/locus_tag=FG28_RS14165	FG28_RS14165	FG28_RS14165	WP_036383833.1	TolC family protein	0	1	8	8	0	0	0	2	5	1	5	8	2				4	8																					13	2				0
CDS/locus_tag=FG28_RS14170	CDS/locus_tag=FG28_RS14170	FG28_RS14170	FG28_RS14170	WP_036383836.1	efflux RND transporter permease subunit	0	1	5	5	1	0	0	0	0	0	4	2	4													1															3	9	4	0
CDS/locus_tag=FG28_RS14195	CDS/locus_tag=FG28_RS14195	FG28_RS14195	FG28_RS14195	WP_036386677.1	MCE family protein	0	1	3	3	0	0	0	0	0	0	3	2	3																									5	4					0
CDS/locus_tag=FG28_RS14200	CDS/locus_tag=FG28_RS14200	FG28_RS14200	FG28_RS14200	WP_036383846.1	ATPase	Transcription factor, NrdR family contains 1 nrdR	1	4	4	0	0	0	1	0	0	0	3	2								1																3	2						0
CDS/locus_tag=FG28_RS14205	CDS/locus_tag=FG28_RS14205	FG28_RS14205	FG28_RS14205	WP_036383849.1	MBL fold metallo-hydrolase	0	1	5	5	0	4	2	0	0	0	2	1	0																6										2	1				0
CDS/locus_tag=FG28_RS14210	CDS/locus_tag=FG28_RS14210	FG28_RS14210	FG28_RS14210	WP_036383851.1	uracil phosphoribosyltransferase	0	1	9	9	9	4	5	1	0	0	4	0	5									1			6	20	8	2	1	1	2				1	9								0
CDS/locus_tag=FG28_RS14215	CDS/locus_tag=FG28_RS14215	FG28_RS14215	FG28_RS14215	WP_036383853.1	hypothetical protein	0	1	3	3	2	1	1	0	0	0	3	1	2											5										8	1									0
CDS/locus_tag=FG28_RS14235	CDS/locus_tag=FG28_RS14235	FG28_RS14235	FG28_RS14235	WP_036383863.1	nicotinate-nucleotide adenylyltransferase	0	1	8	8	5	5	3	6	6	5	4	3	3										23	19										15	1									0
CDS/locus_tag=FG28_RS14250	CDS/locus_tag=FG28_RS14250	FG28_RS14250	FG28_RS14250	WP_036383867.1	FMN-binding protein	0	1	6	6	1	0	3	0	0	0	6	4	5													4									1	18	4							0
CDS/locus_tag=FG28_RS14255	CDS/locus_tag=FG28_RS14255	FG28_RS14255	FG28_RS14255	WP_036383870.1	hypothetical protein	0	1	6	6	1	0	2	3	0	0	6	6	4									3				3								2	1	13	5							0
CDS/gene=deoD	CDS/gene=deoD	deoD	FG28_RS14260	WP_036383872.1	purine-nucleoside phosphorylase	0	1	6	6	5	2	5	0	1	1	3	1	2					1	1	2	1		1		3	12	7	2	2	1		1				7								0
CDS/locus_tag=FG28_RS14285	CDS/locus_tag=FG28_RS14285	FG28_RS14285	FG28_RS14285	WP_036383884.1	WG repeat-containing protein	0	1	5	5	2	3	2	3	1	1	0	0	0										5	4	4																			0
CDS/locus_tag=FG28_RS14290	CDS/locus_tag=FG28_RS14290	FG28_RS14290	FG28_RS14290	WP_036386681.1	universal stress protein	0	1	2	2	0	0	0	0	0	0	1	2	1																								3	1						1
CDS/locus_tag=FG28_RS14295	CDS/locus_tag=FG28_RS14295	FG28_RS14295	FG28_RS14295	WP_081894524.1	hypothetical protein	0	1	4	4	0	0	1	0	0	0	1	3	0											1										4										0
CDS/locus_tag=FG28_RS14300	CDS/locus_tag=FG28_RS14300	FG28_RS14300	FG28_RS14300	WP_036383887.1	PAS domain-containing sensor histidine kinase	Histidine kinase, Classic contains 1 PAS_4,1 PAS,1 HisKA,1 HATPase_c	1	25	25	6	4	6	0	0	0	21	19	17																	17	2				2	1	2	2	12	56	28	8		0
CDS/locus_tag=FG28_RS14305	CDS/locus_tag=FG28_RS14305	FG28_RS14305	FG28_RS14305	WP_036383889.1	response regulator	Response regulator, unclassified contains 1 Response_reg,1 cNMP_binding,1 HTH_CRP	1	12	12	8	5	5	0	0	0	11	12	11													2	3	23	15	1				1		4	15	33	41	9	2	2		0
CDS/locus_tag=FG28_RS14310	CDS/locus_tag=FG28_RS14310	FG28_RS14310	FG28_RS14310	WP_036383892.1	universal stress protein	0	1	7	7	4	4	4	0	0	1	5	6	4			1										9	9	2								6	13	4	1					0
CDS/locus_tag=FG28_RS14315	CDS/locus_tag=FG28_RS14315	FG28_RS14315	FG28_RS14315	WP_036383895.1	universal stress protein	0	1	3	3	3	1	2	0	0	0	1	3	3													4	5	1								1	4	3						0
CDS/locus_tag=FG28_RS14320	CDS/locus_tag=FG28_RS14320	FG28_RS14320	FG28_RS14320	WP_036383897.1	universal stress protein	0	1	4	4	1	1	1	0	0	0	1	2	1													1	2	1									5	1						0
CDS/locus_tag=FG28_RS14325	CDS/locus_tag=FG28_RS14325	FG28_RS14325	FG28_RS14325	WP_036383899.1	universal stress protein	0	1	9	9	9	5	6	1	0	0	3	3	1									1				25	15	5	2							5	5	1						0
CDS/locus_tag=FG28_RS14330	CDS/locus_tag=FG28_RS14330	FG28_RS14330	FG28_RS14330	WP_036383902.1	universal stress protein	0	1	10	10	2	0	3	0	0	0	7	10	3												1	6	3									7	20	3						0
CDS/locus_tag=FG28_RS14340	CDS/locus_tag=FG28_RS14340	FG28_RS14340	FG28_RS14340	WP_036383905.1	universal stress protein	0	1	5	5	2	0	1	1	0	1	5	3	3										2			3	1	1								8	8							0
CDS/locus_tag=FG28_RS14350	CDS/locus_tag=FG28_RS14350	FG28_RS14350	FG28_RS14350	WP_036383911.1	universal stress protein	0	1	8	8	3	5	4	0	0	0	6	8	6													1	11	2								2	14	6	1					0
CDS/locus_tag=FG28_RS14355	CDS/locus_tag=FG28_RS14355	FG28_RS14355	FG28_RS14355	WP_036383915.1	hypothetical protein	0	1	3	3	2	2	2	0	0	0	1	1	1											4			1	1	2	1	1	1					1	2	2	1				0
CDS/locus_tag=FG28_RS14365	CDS/locus_tag=FG28_RS14365	FG28_RS14365	FG28_RS14365	WP_036383919.1	Hsp20/alpha crystallin family protein	0	1	9	9	4	5	7	1	0	0	5	5	5						1					22	7	2	2	1						22	7	3								0
CDS/locus_tag=FG28_RS14370	CDS/locus_tag=FG28_RS14370	FG28_RS14370	FG28_RS14370	WP_036383921.1	hypothetical protein	0	1	4	4	2	2	2	0	0	0	0	3	0											7										3										0
CDS/locus_tag=FG28_RS14375	CDS/locus_tag=FG28_RS14375	FG28_RS14375	FG28_RS14375	WP_036383924.1	2-hydroxyacid dehydrogenase	0	1	3	3	2	2	1	0	0	0	0	0	1														4	1										1	1					0
CDS/locus_tag=FG28_RS14385	CDS/locus_tag=FG28_RS14385	FG28_RS14385	FG28_RS14385	WP_036383929.1	hypothetical protein	*	1	11	11	0	0	0	0	0	0	9	8	9																										1	16	14			0
CDS/locus_tag=FG28_RS14395	CDS/locus_tag=FG28_RS14395	FG28_RS14395	FG28_RS14395	WP_036383934.1	pyruvate, phosphate dikinase	0	1	28	28	19	9	11	0	0	0	25	16	14													1	1			5	33	31	15	1		7	4	3	10	16	53	46	8	0
CDS/locus_tag=FG28_RS14400	CDS/locus_tag=FG28_RS14400	FG28_RS14400	FG28_RS14400	WP_036383936.1	YceI family protein	0	1	9	9	4	5	3	2	1	3	6	3	3									1	5	9	10	2	2	1	1						10				1	1				0
CDS/locus_tag=FG28_RS14405	CDS/locus_tag=FG28_RS14405	FG28_RS14405	FG28_RS14405	WP_036383939.1	hypothetical protein	0	1	16	16	1	0	0	5	4	4	13	12	7					3	13	1	1											1				4	7	9	39	12	1			0
CDS/locus_tag=FG28_RS14415	CDS/locus_tag=FG28_RS14415	FG28_RS14415	FG28_RS14415	WP_036383944.1	sugar phosphate isomerase/epimerase	0	1	29	29	15	14	13	25	25	26	7	8	9	10	6	5	3	6	10	18	181	93	73	1	3	58	68	42	10	9	8	2				12	23	9	4	2	1			0
CDS/locus_tag=FG28_RS14440	CDS/locus_tag=FG28_RS14440	FG28_RS14440	FG28_RS14440	WP_036383952.1	hypothetical protein	0	1	5	5	0	0	0	0	0	0	5	5	3																							7	10							0
CDS/locus_tag=FG28_RS14450	CDS/locus_tag=FG28_RS14450	FG28_RS14450	FG28_RS14450	WP_156102355.1	helix-turn-helix domain-containing protein	Transcription factor, Xre family contains 1 HTH_3	1	3	3	3	2	2	0	0	0	3	2	1											7										7										0
CDS/locus_tag=FG28_RS14600	CDS/locus_tag=FG28_RS14600	FG28_RS14600	FG28_RS14600	WP_036384035.1	hypothetical protein	0	1	2	2	0	0	0	1	1	1	1	0	0					1	1	1	1	1	2											1										0.0062735
CDS/locus_tag=FG28_RS14605	CDS/locus_tag=FG28_RS14605	FG28_RS14605	FG28_RS14605	WP_036384038.1	hypothetical protein	0	1	3	3	0	0	0	0	0	0	2	2	2																										5	2	1			0
CDS/locus_tag=FG28_RS14640	CDS/locus_tag=FG28_RS14640	FG28_RS14640	FG28_RS14640	WP_036384058.1	hypothetical protein	0	1	2	2	0	0	0	0	0	0	2	2	0																					5										0
CDS/locus_tag=FG28_RS14695	CDS/locus_tag=FG28_RS14695	FG28_RS14695	FG28_RS14695	WP_036384086.1	hypothetical protein	0	1	4	4	0	3	2	0	0	0	1	0	1															3	2									1	1					0
CDS/locus_tag=FG28_RS14760	CDS/locus_tag=FG28_RS14760	FG28_RS14760	FG28_RS14760	WP_036384119.1	ThiF family adenylyltransferase	0	1	4	4	4	2	3	0	0	0	2	3	2													8	6	3								4	5	1						0
CDS/locus_tag=FG28_RS14775	CDS/locus_tag=FG28_RS14775	FG28_RS14775	FG28_RS14775	WP_036384125.1	UpxY family transcription antiterminator	0	1	5	5	1	0	1	1	2	1	2	1	1	1	3				1	2						2								3					1	1				0.0050336
CDS/locus_tag=FG28_RS14785	CDS/locus_tag=FG28_RS14785	FG28_RS14785	FG28_RS14785	WP_081894405.1	ABC transporter ATP-binding protein	0	1	13	13	1	1	1	0	0	0	7	11	9														3									1	20	18	6	2				0
CDS/locus_tag=FG28_RS14790	CDS/locus_tag=FG28_RS14790	FG28_RS14790	FG28_RS14790	WP_036384131.1	ABC transporter permease	0	1	2	2	0	0	0	0	0	0	1	2	1																							2	3	1						0
CDS/locus_tag=FG28_RS14800	CDS/locus_tag=FG28_RS14800	FG28_RS14800	FG28_RS14800	WP_036384137.1	FtsX-like permease family protein	0	1	4	4	0	0	0	0	0	0	3	3	2																									6	4					0
CDS/locus_tag=FG28_RS14805	CDS/locus_tag=FG28_RS14805	FG28_RS14805	FG28_RS14805	WP_081894407.1	ABC transporter permease	0	1	5	5	0	0	1	0	0	0	4	5	4															1									3	10	5					0
CDS/locus_tag=FG28_RS14810	CDS/locus_tag=FG28_RS14810	FG28_RS14810	FG28_RS14810	WP_036384143.1	outer membrane lipoprotein-sorting protein	0	1	18	18	12	9	11	15	14	15	8	12	6	3	1			1		3	63	54	26	1		48	24	14	7	4	2			1	1	20	19	5	3	2	1			0
CDS/locus_tag=FG28_RS14815	CDS/locus_tag=FG28_RS14815	FG28_RS14815	FG28_RS14815	WP_156102289.1	hypothetical protein	0	1	8	8	0	0	1	5	5	5	6	8	6						10	13	2							1									1	18	10					0
CDS/locus_tag=FG28_RS14820	CDS/locus_tag=FG28_RS14820	FG28_RS14820	FG28_RS14820	WP_036384148.1	ABC transporter ATP-binding protein	0	1	8	8	5	1	3	0	0	0	7	8	7													10								1	1	19	23	4	2	1				0
CDS/locus_tag=FG28_RS14830	CDS/locus_tag=FG28_RS14830	FG28_RS14830	FG28_RS14830	WP_156102290.1	hypothetical protein	0	1	2	2	0	0	1	1	0	1	0	0	2								2	1	1					1											2					0.00042918
CDS/locus_tag=FG28_RS14840	CDS/locus_tag=FG28_RS14840	FG28_RS14840	FG28_RS14840	WP_156102291.1	glycosyltransferase	CAZyme, single-domain, contains GT2	1	5	5	1	0	0	1	0	0	3	5	3							1						1										7	6	1						0
CDS/locus_tag=FG28_RS14845	CDS/locus_tag=FG28_RS14845	FG28_RS14845	FG28_RS14845	WP_036384157.1	DUF2141 domain-containing protein	0	1	2	2	0	0	0	1	0	1	0	1	0										2											1										0.0038119
CDS/gene=fabZ	CDS/gene=fabZ	fabZ	FG28_RS14855	WP_036384161.1	beta-hydroxyacyl-ACP dehydratase	0	1	2	2	0	0	0	0	0	0	2	0	0																					1					1					0.0025543
CDS/locus_tag=FG28_RS14860	CDS/locus_tag=FG28_RS14860	FG28_RS14860	FG28_RS14860	WP_036384162.1	hypothetical protein	0	1	10	10	3	2	2	0	0	0	9	10	8													2	5	7	3	3	4	1		1	1	5	7	27	18	4	1			0
CDS/locus_tag=FG28_RS14865	CDS/locus_tag=FG28_RS14865	FG28_RS14865	FG28_RS14865	WP_081894413.1	SDR family oxidoreductase	0	1	9	9	2	1	5	0	0	0	7	3	4													9	2							2	1	16	1	1	1					0
CDS/locus_tag=FG28_RS14875	CDS/locus_tag=FG28_RS14875	FG28_RS14875	FG28_RS14875	WP_036384167.1	beta-ketoacyl-[acyl-carrier-protein] synthase family protein	0	1	6	6	1	1	1	0	0	0	6	5	4															2	1								3	4	16	6				0
CDS/locus_tag=FG28_RS14925	CDS/locus_tag=FG28_RS14925	FG28_RS14925	FG28_RS14925	WP_036384188.1	toll/interleukin-1 receptor domain-containing protein	0	1	16	16	1	6	6	1	0	0	9	11	8								1						1	9	11	4	2	1				1	3	7	28	5				0
CDS/locus_tag=FG28_RS14930	CDS/locus_tag=FG28_RS14930	FG28_RS14930	FG28_RS14930	WP_036384189.1	hypothetical protein	0	1	2	2	2	0	2	1	1	0	0	0	0		1	2									2	3	1																	1
CDS/locus_tag=FG28_RS14935	CDS/locus_tag=FG28_RS14935	FG28_RS14935	FG28_RS14935	WP_036384192.1	hypothetical protein	0	1	10	10	6	3	5	0	0	0	4	6	5												1	15	10	4	1		1	1				5	12	6	2	1				0
CDS/locus_tag=FG28_RS14940	CDS/locus_tag=FG28_RS14940	FG28_RS14940	FG28_RS14940	WP_036384194.1	transcriptional regulator	0	1	12	12	10	9	7	1	1	0	3	4	3				2									24	5	3	3	34	19	8		2		2	5			7				0
CDS/locus_tag=FG28_RS14980	CDS/locus_tag=FG28_RS14980	FG28_RS14980	FG28_RS14980	WP_036384210.1	MBL fold metallo-hydrolase	0	1	2	2	0	2	1	0	0	0	0	0	0														1	1	2															0.0037943
CDS/locus_tag=FG28_RS14990	CDS/locus_tag=FG28_RS14990	FG28_RS14990	FG28_RS14990	WP_051947389.1	hybrid sensor histidine kinase/response regulator transcription factor	Histidine kinase, Hybrid contains 1 HisKA,1 HATPase_c,1 Response_reg,1 HTH_AraC	1	10	10	1	0	0	1	1	0	6	6	6					1	1	1										1											4	15	2	0
CDS/locus_tag=FG28_RS14995	CDS/locus_tag=FG28_RS14995	FG28_RS14995	FG28_RS14995	WP_036384212.1	TonB-dependent receptor	SusC-like	1	4	4	0	0	0	1	1	2	1	2	0				1		1	3																					2	2		0
CDS/locus_tag=FG28_RS15000	CDS/locus_tag=FG28_RS15000	FG28_RS15000	FG28_RS15000	WP_036386702.1	RagB/SusD family nutrient uptake outer membrane protein	SusD-like	1	9	9	1	1	1	9	7	7	1	3	1				4	8	13	7	5	1	2						1	3									1	4	1			0
CDS/locus_tag=FG28_RS15015	CDS/locus_tag=FG28_RS15015	FG28_RS15015	FG28_RS15015	WP_051947619.1	hypothetical protein	0	1	2	2	1	0	1	0	0	0	1	0	1											2																1	1			0.0095357
CDS/locus_tag=FG28_RS15020	CDS/locus_tag=FG28_RS15020	FG28_RS15020	FG28_RS15020	WP_036384217.1	dienelactone hydrolase family protein	0	1	13	13	10	6	6	9	9	9	6	6	3							1	21	28	13	3		27	17	8								10	9		3					0
CDS/locus_tag=FG28_RS15040	CDS/locus_tag=FG28_RS15040	FG28_RS15040	FG28_RS15040	WP_036384221.1	TetR/AcrR family transcriptional regulator	Transcription factor, TetR family contains 1 TetR_N	1	4	4	1	1	2	0	0	0	0	0	0											1		3				1														0
CDS/locus_tag=FG28_RS15050	CDS/locus_tag=FG28_RS15050	FG28_RS15050	FG28_RS15050	WP_036384224.1	HlyD family efflux transporter periplasmic adaptor subunit	0	1	6	6	1	0	0	0	0	0	2	4	2																		1								3	8				0
CDS/locus_tag=FG28_RS15060	CDS/locus_tag=FG28_RS15060	FG28_RS15060	FG28_RS15060	WP_036384226.1	hypothetical protein	0	1	4	4	3	0	2	0	0	0	2	0	1													5										3								0
CDS/locus_tag=FG28_RS15065	CDS/locus_tag=FG28_RS15065	FG28_RS15065	FG28_RS15065	WP_036384228.1	ABC transporter	0	1	4	4	0	1	1	0	0	0	4	2	2														1	3	1								1	2	5	2				0
CDS/locus_tag=FG28_RS15070	CDS/locus_tag=FG28_RS15070	FG28_RS15070	FG28_RS15070	WP_036384230.1	flavin oxidoreductase	0	1	7	7	7	2	3	0	0	0	0	0	0													15																		0
CDS/locus_tag=FG28_RS15080	CDS/locus_tag=FG28_RS15080	FG28_RS15080	FG28_RS15080	WP_036384234.1	cryptochrome/photolyase family protein	0	1	9	9	5	7	4	0	1	1	1	1	1									2	2						3	13	6				2	1						2	1	0
CDS/locus_tag=FG28_RS15090	CDS/locus_tag=FG28_RS15090	FG28_RS15090	FG28_RS15090	WP_036384238.1	GMC family oxidoreductase	*	1	20	18	3	3	4	0	0	0	16	11	16																	9	4	3					1		2	32	24	1		0
CDS/locus_tag=FG28_RS15095	CDS/locus_tag=FG28_RS15095	FG28_RS15095	FG28_RS15095	WP_036384240.1	gluconate 2-dehydrogenase subunit 3 family protein	0	1	7	7	2	0	2	0	0	0	7	4	6												2	4									2	22	4							0
CDS/locus_tag=FG28_RS15100	CDS/locus_tag=FG28_RS15100	FG28_RS15100	FG28_RS15100	WP_036384242.1	response regulator transcription factor	Response regulator, LytTR family contains 1 Response_reg,1 LytTR	1	5	5	2	1	1	0	0	0	3	4	4													4	1							1		7	6							0
CDS/locus_tag=FG28_RS15125	CDS/locus_tag=FG28_RS15125	FG28_RS15125	FG28_RS15125	WP_036384248.1	SusC/RagA family TonB-linked outer membrane protein	SusC-like	1	19	19	1	0	0	2	2	2	8	16	4		3		1		1	1		1			1										3		1				3	26	2	0
CDS/locus_tag=FG28_RS15130	CDS/locus_tag=FG28_RS15130	FG28_RS15130	FG28_RS15130	WP_036384250.1	SusD/RagB family nutrient-binding outer membrane lipoprotein	SusD-like	1	3	3	0	0	0	3	2	2	1	2	1	1	1	5	4	1	2	4	4	3	4																	3	2			0
CDS/locus_tag=FG28_RS15140	CDS/locus_tag=FG28_RS15140	FG28_RS15140	FG28_RS15140	WP_051947395.1	serine hydrolase	0	1	16	16	7	11	6	12	14	14	4	3	4	1		1	3	3	25	67	29	12	8				5	36	5	1								8	6					0
CDS/locus_tag=FG28_RS15145	CDS/locus_tag=FG28_RS15145	FG28_RS15145	FG28_RS15145	WP_036384252.1	serine hydrolase	0	1	11	11	7	8	5	10	9	10	2	5	3	1		12	23	2	2	8	5	2								23	6	2								10	2			0
CDS/locus_tag=FG28_RS15150	CDS/locus_tag=FG28_RS15150	FG28_RS15150	FG28_RS15150	WP_036384253.1	M20/M25/M40 family metallo-hydrolase	0	1	20	20	7	15	16	10	15	14	7	9	8	2	1	1	15	42	11	4	2	2				3	2		39	33	21	8	1					2	16	14	1			0
CDS/locus_tag=FG28_RS15155	CDS/locus_tag=FG28_RS15155	FG28_RS15155	FG28_RS15155	WP_036386717.1	D-aminoacylase	0	1	10	10	0	1	1	0	0	0	8	8	6																	2					4	1		1	5	21	6			0
CDS/locus_tag=FG28_RS15160	CDS/locus_tag=FG28_RS15160	FG28_RS15160	FG28_RS15160	WP_036384255.1	aminotransferase IV	0	1	4	4	3	3	4	0	0	0	1	1	1													1	14	6									2	1						0
CDS/locus_tag=FG28_RS15165	CDS/locus_tag=FG28_RS15165	FG28_RS15165	FG28_RS15165	WP_081894526.1	YafY family transcriptional regulator	Transcription factor, Unclassified contains 1 HTH_11	1	6	6	2	0	1	0	0	0	4	6	5												1	2	2										12	7	2					0
CDS/locus_tag=FG28_RS15180	CDS/locus_tag=FG28_RS15180	FG28_RS15180	FG28_RS15180	WP_036384261.1	5'-3'-deoxyribonucleotidase	0	1	2	2	1	1	0	0	0	0	1	1	0												3	2									3									0
CDS/locus_tag=FG28_RS15190	CDS/locus_tag=FG28_RS15190	FG28_RS15190	FG28_RS15190	WP_156102356.1	peptidase M15	0	1	11	11	1	1	1	0	0	0	9	10	4													1	1	1						1	1	13	22	5	1					0
CDS/locus_tag=FG28_RS15195	CDS/locus_tag=FG28_RS15195	FG28_RS15195	FG28_RS15195	WP_051947397.1	alpha/beta hydrolase	*	1	21	21	13	9	7	17	17	15	7	7	6	3		2	1	3	4	36	63	33	18	3	2	8	38	19	4	6	4	4	2				15	7	2		1	1	1	0
CDS/locus_tag=FG28_RS15200	CDS/locus_tag=FG28_RS15200	FG28_RS15200	FG28_RS15200	WP_036384269.1	SAM-dependent methyltransferase	0	1	4	4	0	0	0	0	0	0	3	4	3																									1	7	5				0
CDS/locus_tag=FG28_RS15215	CDS/locus_tag=FG28_RS15215	FG28_RS15215	FG28_RS15215	WP_081894419.1	DUF1223 domain-containing protein	0	1	6	6	4	3	3	3	1	3	2	1	2								6	8	4			12	3	1	2							5	2							0
CDS/locus_tag=FG28_RS15220	CDS/locus_tag=FG28_RS15220	FG28_RS15220	FG28_RS15220	WP_036384273.1	16S rRNA (uracil(1498)-N(3))-methyltransferase	0	1	6	6	1	1	2	0	0	0	5	5	3													4										7	10	4						0
CDS/locus_tag=FG28_RS15225	CDS/locus_tag=FG28_RS15225	FG28_RS15225	FG28_RS15225	WP_036384274.1	TfoX/Sxy family protein	0	1	3	3	3	3	2	0	0	0	0	0	1											8										1										0
CDS/gene=tsaD	CDS/gene=tsaD	tsaD	FG28_RS15230	WP_036384276.1	tRNA (adenosine(37)-N6)-threonylcarbamoyltransferase complex transferase subunit TsaD	0	1	5	5	1	0	1	0	0	0	3	4	4														2	1									7	9	3					0
CDS/locus_tag=FG28_RS15235	CDS/locus_tag=FG28_RS15235	FG28_RS15235	FG28_RS15235	WP_081894421.1	translocation/assembly module TamB	0	1	7	7	0	0	0	0	0	0	6	5	5																					2	2		1	1		2	3	7	8	0
CDS/gene=pfkA	CDS/gene=pfkA	pfkA	FG28_RS15240	WP_036384279.1	6-phosphofructokinase	0	1	20	20	17	15	14	12	11	10	15	14	16			1				36	29	10	6		3	12	74	54	19	17	16	9	1	2		5	52	43	15	4	3	3		0
CDS/locus_tag=FG28_RS15250	CDS/locus_tag=FG28_RS15250	FG28_RS15250	FG28_RS15250	WP_036384284.1	N-acetylglucosamine kinase	0	1	16	16	13	7	11	8	6	6	6	6	7						1	2	24	5	3		2	38	31	18	6	3	6					9	23	10	3		1	1		0
CDS/locus_tag=FG28_RS15255	CDS/locus_tag=FG28_RS15255	FG28_RS15255	FG28_RS15255	WP_036384286.1	RidA family protein	0	1	7	7	5	5	4	5	5	4	4	3	1										18	19	6									6	1						1	1		0
CDS/locus_tag=FG28_RS15260	CDS/locus_tag=FG28_RS15260	FG28_RS15260	FG28_RS15260	WP_036384288.1	LPS-assembly protein LptD	0	1	22	22	0	0	0	9	7	7	15	16	8	1	23	2																						1	1	2	13	35	2	0
CDS/locus_tag=FG28_RS15265	CDS/locus_tag=FG28_RS15265	FG28_RS15265	FG28_RS15265	WP_036384290.1	N-acetylmuramoyl-L-alanine amidase	0	1	37	37	28	20	25	32	30	25	20	32	20	15	12	45	107	57	42	31	49	44	37		1	5	5	5	8	91	36	11	3	2	9	12	16	24	34	82	21	7	2	0
CDS/locus_tag=FG28_RS15270	CDS/locus_tag=FG28_RS15270	FG28_RS15270	FG28_RS15270	WP_036384293.1	MCE family protein	0	1	11	11	1	0	1	0	0	0	10	7	7															2									5	22	11			2		0
CDS/locus_tag=FG28_RS15275	CDS/locus_tag=FG28_RS15275	FG28_RS15275	FG28_RS15275	WP_036386722.1	(Fe-S)-binding protein	0	1	9	9	0	0	0	0	0	0	9	8	8																								1	27	27	4	2	2	1	0
CDS/locus_tag=FG28_RS15280	CDS/locus_tag=FG28_RS15280	FG28_RS15280	FG28_RS15280	WP_036384295.1	(Fe-S)-binding protein	0	1	8	8	2	0	1	0	0	0	8	7	8													3									1	7	25	9	4					0
CDS/locus_tag=FG28_RS15285	CDS/locus_tag=FG28_RS15285	FG28_RS15285	FG28_RS15285	WP_036384297.1	hypothetical protein	0	1	6	6	2	2	2	1	0	1	3	5	1										2	10										12	1									0
CDS/locus_tag=FG28_RS15290	CDS/locus_tag=FG28_RS15290	FG28_RS15290	FG28_RS15290	WP_036384299.1	serine hydrolase	CAZyme, single-domain, contains GH3	1	32	32	7	8	7	25	28	26	5	8	6	24	83	41	27	4	4	2	5	4	5							10	12	22	2							5	8	14	1	0
CDS/gene=bshA	CDS/gene=bshA	bshA	FG28_RS15295	WP_036384302.1	N-acetyl-alpha-D-glucosaminyl L-malate synthase BshA	CAZyme, single-domain, contains GT4	1	10	10	5	7	5	0	0	0	5	8	6															17	8	1							1	18	13					0
CDS/locus_tag=FG28_RS15300	CDS/locus_tag=FG28_RS15300	FG28_RS15300	FG28_RS15300	WP_156102293.1	hypothetical protein	0	1	3	3	0	0	0	2	2	2	0	0	1										6												1									0
CDS/locus_tag=FG28_RS15305	CDS/locus_tag=FG28_RS15305	FG28_RS15305	FG28_RS15305	WP_051947400.1	OmpA family protein	0	1	8	8	0	0	0	0	0	0	7	7	5																					1			3	5	16	4				0
CDS/locus_tag=FG28_RS15310	CDS/locus_tag=FG28_RS15310	FG28_RS15310	FG28_RS15310	WP_036384306.1	glycosyltransferase	CAZyme, single-domain, contains GT2	1	10	10	2	1	2	0	0	0	7	10	7														3	4	2	1				1		1	8	23	17	3				0
CDS/locus_tag=FG28_RS15315	CDS/locus_tag=FG28_RS15315	FG28_RS15315	FG28_RS15315	WP_036384310.1	carbamoyl-phosphate-synthetase	0	1	14	14	8	13	12	2	1	2	6	5	5				1	4	1	1					1	11	10	16	39	30	21	15	4				4	2	16	15	7	4		0
CDS/locus_tag=FG28_RS15325	CDS/locus_tag=FG28_RS15325	FG28_RS15325	FG28_RS15325	WP_036384312.1	SDR family oxidoreductase	0	1	14	14	12	7	8	1	0	0	3	4	2								1				1	37	6	7	3	1						9	5							0
CDS/locus_tag=FG28_RS15330	CDS/locus_tag=FG28_RS15330	FG28_RS15330	FG28_RS15330	WP_036384313.1	sugar transferase	0	1	6	6	1	2	1	0	0	0	3	4	3											5	2			1						12	22	2					1	1	2	0
CDS/locus_tag=FG28_RS15335	CDS/locus_tag=FG28_RS15335	FG28_RS15335	FG28_RS15335	WP_036384314.1	glycosyltransferase family 4 protein	CAZyme, single-domain, contains GT4	1	16	16	4	1	1	0	0	0	13	14	9													1		5	1	2	1			2		3	5	37	27	7	5	1		0
CDS/locus_tag=FG28_RS15340	CDS/locus_tag=FG28_RS15340	FG28_RS15340	FG28_RS15340	WP_036384315.1	glycosyltransferase	CAZyme, single-domain, contains GT4	1	9	9	0	0	1	0	0	0	8	7	7															1								1	1	20	15	1				0
CDS/locus_tag=FG28_RS15345	CDS/locus_tag=FG28_RS15345	FG28_RS15345	FG28_RS15345	WP_036384317.1	glycosyltransferase	CAZyme, single-domain, contains GT4	1	10	10	0	1	2	0	0	0	8	8	7													1			2							2	2	12	31	7				0
CDS/locus_tag=FG28_RS15365;CDS/locus_tag=FG28_RS14730	CDS/locus_tag=FG28_RS15365	FG28_RS15365	FG28_RS15365	WP_036384323.1	hypothetical protein	*	2	32	32	24	22	21	32	32	31	24	27	21	150	264	240	236	155	144	117	97	95	91	12	23	19	23	30	42	115	103	79	51	20	13	9	19	21	34	58	101	99	37	0
CDS/locus_tag=FG28_RS15370	CDS/locus_tag=FG28_RS15370	FG28_RS15370	FG28_RS15370	WP_051947401.1	sulfotransferase	0	1	10	10	1	0	2	0	0	0	9	10	10														3										21	10	1					0
CDS/locus_tag=FG28_RS15375	CDS/locus_tag=FG28_RS15375	FG28_RS15375	FG28_RS15375	WP_036384324.1	NAD-dependent epimerase	0	1	16	16	12	11	8	2	0	1	11	15	11							2		1		2		17	62	43	7	8	7	1	2	4		8	46	39	15	1	3			0
CDS/locus_tag=FG28_RS15380	CDS/locus_tag=FG28_RS15380	FG28_RS15380	FG28_RS15380	WP_036384325.1	nucleotide sugar dehydrogenase	0	1	29	29	21	18	17	2	1	0	21	19	17				2	2						3			6	2	16	77	52	33	10	3	5	3	7	15	16	73	42	18	6	0
CDS/locus_tag=FG28_RS15385	CDS/locus_tag=FG28_RS15385	FG28_RS15385	FG28_RS15385	WP_036384326.1	aminotransferase class I/II-fold pyridoxal phosphate-dependent enzyme	0	1	2	2	0	0	0	0	0	0	1	1	1																									2	1					0
CDS/locus_tag=FG28_RS15395	CDS/locus_tag=FG28_RS15395	FG28_RS15395	FG28_RS15395	WP_036384330.1	polysaccharide export protein	0	1	12	12	1	0	1	10	10	10	5	8	4		1		1	1	1	5	47	22	18			3								1		14	16	3	1					0
CDS/locus_tag=FG28_RS15400	CDS/locus_tag=FG28_RS15400	FG28_RS15400	FG28_RS15400	WP_036384331.1	polysaccharide biosynthesis tyrosine autokinase	0	1	23	23	0	0	0	0	0	0	20	17	18																					1			2	9	12	13	51	25	4	0
CDS/locus_tag=FG28_RS15405	CDS/locus_tag=FG28_RS15405	FG28_RS15405	FG28_RS15405	WP_156102294.1	PKD domain-containing protein	CAZyme, multi-domain, contains nine CBM57	1	30	30	2	0	1	28	27	30	4	7	2	110	56	20	13	1	3		3	3	1										3									2	16	0
CDS/locus_tag=FG28_RS15410	CDS/locus_tag=FG28_RS15410	FG28_RS15410	FG28_RS15410	WP_036384333.1	histidinol-phosphatase	0	1	8	8	2	2	2	0	0	0	5	7	4													6	1									11	17	2	1					0
CDS/locus_tag=FG28_RS15415	CDS/locus_tag=FG28_RS15415	FG28_RS15415	FG28_RS15415	WP_051947403.1	T9SS type A sorting domain-containing protein	CAZyme, multi-domain, contains two CBM57 *	1	19	18	2	1	1	14	13	12	1	4	1	40	28	12	4	4	16	1	3	1	1			4	1										3	3	2	1	1		1	0
CDS/locus_tag=FG28_RS15420	CDS/locus_tag=FG28_RS15420	FG28_RS15420	FG28_RS15420	WP_036384337.1	HAMP domain-containing histidine kinase	Histidine kinase, Classic contains 1 HisKA,1 HATPase_c	1	17	17	0	0	0	0	0	0	14	16	12																										35	20	1			0
CDS/locus_tag=FG28_RS15425	CDS/locus_tag=FG28_RS15425	FG28_RS15425	FG28_RS15425	WP_036384339.1	response regulator transcription factor	Response regulator, OmpR family contains 1 Response_reg,1 Trans_reg_C	1	17	17	9	8	12	0	0	0	11	12	12													39	18	13	7	5	2			2		34	32	10	5	2				0
CDS/locus_tag=FG28_RS15435	CDS/locus_tag=FG28_RS15435	FG28_RS15435	FG28_RS15435	WP_036386730.1	HAMP domain-containing histidine kinase	Histidine kinase, Classic contains 1 HisKA,1 HATPase_c	1	11	11	0	1	1	0	0	0	7	11	7															1	1								5	4	19	10				0
CDS/locus_tag=FG28_RS15440	CDS/locus_tag=FG28_RS15440	FG28_RS15440	FG28_RS15440	WP_036384344.1	sigma-54-dependent Fis family transcriptional regulator	Response regulator, NtrC family contains 1 Response_reg,1 AAA_5,1 HTH_8	1	19	19	3	6	9	0	0	0	10	16	11													3	2	8	16	7	7	7	1			2	4	7	38	14	2			0
CDS/locus_tag=FG28_RS15450	CDS/locus_tag=FG28_RS15450	FG28_RS15450	FG28_RS15450	WP_081894425.1	hypothetical protein	0	1	2	2	1	1	0	0	0	0	1	1	1											4										4										0
CDS/locus_tag=FG28_RS15460	CDS/locus_tag=FG28_RS15460	FG28_RS15460	FG28_RS15460	WP_156102295.1	hypothetical protein	0	1	7	7	0	0	0	0	0	0	6	7	2																					2	20	3								0
CDS/gene=mnmE	CDS/gene=mnmE	mnmE	FG28_RS15465	WP_036384355.1	tRNA uridine-5-carboxymethylaminomethyl(34) synthesis GTPase MnmE	0	1	8	8	0	2	2	0	0	0	4	7	4																4									1	12	7	2			0
CDS/gene=gldG	CDS/gene=gldG	gldG	FG28_RS15490	WP_036384364.1	gliding motility-associated ABC transporter substrate-binding protein GldG	0	1	9	9	0	0	0	0	0	1	4	5	4		1																									10	4			0
CDS/locus_tag=FG28_RS15510	CDS/locus_tag=FG28_RS15510	FG28_RS15510	FG28_RS15510	WP_036384371.1	SAM-dependent chlorinase/fluorinase	0	1	3	3	2	0	1	0	0	0	0	0	0													3																		0
CDS/locus_tag=FG28_RS15515	CDS/locus_tag=FG28_RS15515	FG28_RS15515	FG28_RS15515	WP_036384373.1	PhoH family protein	0	1	14	14	4	1	3	0	0	0	10	9	13														2	7								6	10	38	26	2				0
CDS/locus_tag=FG28_RS15520	CDS/locus_tag=FG28_RS15520	FG28_RS15520	FG28_RS15520	WP_036384375.1	phosphoribosylaminoimidazolesuccinocarboxamide synthase	0	1	13	13	12	6	6	1	1	1	3	2	3								2	2	1				2	38	15	5	3	1						5	4	1	1			0
CDS/locus_tag=FG28_RS15530	CDS/locus_tag=FG28_RS15530	FG28_RS15530	FG28_RS15530	WP_036384379.1	cation acetate symporter	0	1	4	4	1	1	1	0	1	1	2	3	3	1					1							1	1	1	1		2							5	7	5	2	1		0
CDS/gene=acs	CDS/gene=acs	acs	FG28_RS15535	WP_036384381.1	acetate--CoA ligase	0	1	24	24	18	10	12	0	0	0	16	17	14															1	3	20	52	14	1					1	4	15	67	7	1	0
CDS/locus_tag=FG28_RS15545	CDS/locus_tag=FG28_RS15545	FG28_RS15545	FG28_RS15545	WP_036384383.1	SRPBCC superfamily protein	0	1	7	7	4	6	7	0	0	0	3	2	1											31	20	8	1							5	3									0
CDS/locus_tag=FG28_RS15560	CDS/locus_tag=FG28_RS15560	FG28_RS15560	FG28_RS15560	WP_036384387.1	HU family DNA-binding protein	DNA-binding protein, Bhl family contains 1 Bac_DNA_binding	1	13	13	8	9	11	5	1	2	9	8	7										10	258	175	66	34	31	19	19	21	11	4	133	44	27	21	22	20	18	16	16	5	0
CDS/locus_tag=FG28_RS15565	CDS/locus_tag=FG28_RS15565	FG28_RS15565	FG28_RS15565	WP_036384389.1	methionyl-tRNA formyltransferase	0	1	6	6	5	3	3	0	0	0	3	2	2													1	18	10	1	2	2	1					6	4	3				1	0
CDS/locus_tag=FG28_RS15570	CDS/locus_tag=FG28_RS15570	FG28_RS15570	FG28_RS15570	WP_036384391.1	RecQ family ATP-dependent DNA helicase	0	1	4	4	1	2	2	0	0	0	3	3	2																	4	1								1	6	3			0
CDS/locus_tag=FG28_RS15575	CDS/locus_tag=FG28_RS15575	FG28_RS15575	FG28_RS15575	WP_036384392.1	ATP-binding protein	0	1	2	2	1	0	1	0	0	0	2	2	1												2									1	5									0.0029699
CDS/locus_tag=FG28_RS15580	CDS/locus_tag=FG28_RS15580	FG28_RS15580	FG28_RS15580	WP_036384394.1	DUF493 family protein	0	1	4	4	3	4	2	0	0	0	0	0	0											11	1																			0
CDS/locus_tag=FG28_RS15585	CDS/locus_tag=FG28_RS15585	FG28_RS15585	FG28_RS15585	WP_036384396.1	DUF4290 domain-containing protein	0	1	12	12	5	2	3	0	0	0	9	4	9											1	5	11	1							1	14	41	10	1						0
CDS/gene=murA	CDS/gene=murA	murA	FG28_RS15590	WP_036384397.1	UDP-N-acetylglucosamine 1-carboxyvinyltransferase	0	1	21	21	6	7	10	4	3	3	15	18	14				1	1	8					2		8	3	5	15	13	4	7	1	1		8	15	18	51	23	7	7	2	0
CDS/locus_tag=FG28_RS15605	CDS/locus_tag=FG28_RS15605	FG28_RS15605	FG28_RS15605	WP_036384402.1	polyketide cyclase	0	1	2	2	2	1	1	0	0	0	1	0	0											6										1										0
CDS/locus_tag=FG28_RS15620	CDS/locus_tag=FG28_RS15620	FG28_RS15620	FG28_RS15620	WP_036384404.1	pirin family protein	0	1	18	18	16	12	11	0	1	0	10	9	10								1			2		1	15	65	18	16	14	13	7					23	24	3	2	3		0
CDS/locus_tag=FG28_RS15630	CDS/locus_tag=FG28_RS15630	FG28_RS15630	FG28_RS15630	WP_036384405.1	amidohydrolase	0	1	25	25	16	15	14	19	21	21	8	15	8	15	12	33	96	54	30	19	20	15	9			1		3	26	59	32	12	4				2	4	24	33	7	1	1	0
CDS/locus_tag=FG28_RS15635	CDS/locus_tag=FG28_RS15635	FG28_RS15635	FG28_RS15635	WP_036384407.1	deoxyribodipyrimidine photo-lyase	0	1	3	3	0	3	2	0	0	0	0	0	0																5	1														0
CDS/locus_tag=FG28_RS15640	CDS/locus_tag=FG28_RS15640	FG28_RS15640	FG28_RS15640	WP_036384409.1	SDR family oxidoreductase	0	1	2	2	0	0	0	0	0	0	2	2	2																					1	2	5								0.0037991
CDS/locus_tag=FG28_RS15650	CDS/locus_tag=FG28_RS15650	FG28_RS15650	FG28_RS15650	WP_036384413.1	DUF2911 domain-containing protein	0	1	22	22	20	18	17	18	17	15	10	10	9	19	5	10	5	9	12	19	130	78	56	8	16	51	77	56	34	18	15	7	2	1		10	38	21	10	6	8	3	2	0
CDS/locus_tag=FG28_RS15655	CDS/locus_tag=FG28_RS15655	FG28_RS15655	FG28_RS15655	WP_036384414.1	sodium:solute symporter	0	1	6	6	1	1	1	1	1	1	6	6	4	1		1		2	1	2	2	3	2	2		1	1	2	2	1	2	1	3		2	1	1	19	17	7	6	3	2	0
CDS/locus_tag=FG28_RS15660	CDS/locus_tag=FG28_RS15660	FG28_RS15660	FG28_RS15660	WP_036384416.1	PIG-L family deacetylase	CAZyme, single-domain, contains CE14	1	55	55	34	28	30	52	52	51	23	28	21	143	241	281	149	84	72	53	42	31	42	2	1		1	2	5	43	105	52	18						8	18	75	39	2	0
CDS/locus_tag=FG28_RS15665	CDS/locus_tag=FG28_RS15665	FG28_RS15665	FG28_RS15665	WP_036384418.1	hypothetical protein	0	1	15	15	7	4	4	10	9	7	9	6	7			1	1			15	25	6	5		1	1	17	10	5	2							4	18	11					0
CDS/gene=maf	CDS/gene=maf	maf	FG28_RS15670	WP_036384420.1	septum formation protein Maf	0	1	4	4	3	1	3	0	0	0	2	1	1											3	12	4	1	1							4	2								0
CDS/locus_tag=FG28_RS15675	CDS/locus_tag=FG28_RS15675	FG28_RS15675	FG28_RS15675	WP_036384422.1	HAD-IIIA family hydrolase	0	1	6	6	6	4	3	3	2	3	3	1	3									13	11	10	12	7	2	2							9	1								0
CDS/locus_tag=FG28_RS15680	CDS/locus_tag=FG28_RS15680	FG28_RS15680	FG28_RS15680	WP_036384423.1	DUF2520 domain-containing protein	0	1	7	7	6	3	5	0	0	0	1	1	1													15	1	1	1							2	1							0
CDS/locus_tag=FG28_RS15685	CDS/locus_tag=FG28_RS15685	FG28_RS15685	FG28_RS15685	WP_036384425.1	cytochrome c biogenesis protein CcsA	0	1	12	12	1	0	1	0	0	0	12	12	11																	2					2		2	2	17	31	16	18	8	0
CDS/locus_tag=FG28_RS15695	CDS/locus_tag=FG28_RS15695	FG28_RS15695	FG28_RS15695	WP_036384428.1	PLP-dependent transferase	0	1	4	4	0	3	3	0	0	0	4	2	3																4	5	5	2							8	3				0
CDS/gene=bshB1	CDS/gene=bshB1	bshB1	FG28_RS15700	WP_036384430.1	bacillithiol biosynthesis deacetylase BshB1	CAZyme, single-domain, contains CE14	1	10	10	9	5	6	1	1	1	6	6	9								3	1				21	13	6	2							13	15	6						0
CDS/locus_tag=FG28_RS15705	CDS/locus_tag=FG28_RS15705	FG28_RS15705	FG28_RS15705	WP_036384432.1	tetratricopeptide repeat-containing sensor histidine kinase	Histidine kinase, Classic contains 1 HisKA,1 HATPase_c	1	5	5	0	0	0	0	0	0	2	2	3																									1		1	5	2		0
CDS/locus_tag=FG28_RS15730	CDS/locus_tag=FG28_RS15730	FG28_RS15730	FG28_RS15730	WP_036384441.1	hypothetical protein	0	1	7	7	1	1	1	0	0	0	7	5	3											3										20	5									0
CDS/locus_tag=FG28_RS15735	CDS/locus_tag=FG28_RS15735	FG28_RS15735	FG28_RS15735	WP_036384443.1	hypothetical protein	0	1	13	13	0	0	0	0	0	0	11	11	10																					2		6	7	32	31	4				0
CDS/locus_tag=FG28_RS15740	CDS/locus_tag=FG28_RS15740	FG28_RS15740	FG28_RS15740	WP_036384445.1	type II and III secretion system protein	0	1	30	30	5	3	3	8	8	9	27	24	20	4	4	24	4	4	5		1	2	4							2	8	4		4	2	4	5	5	15	23	104	36	13	0
CDS/locus_tag=FG28_RS15745	CDS/locus_tag=FG28_RS15745	FG28_RS15745	FG28_RS15745	WP_036384447.1	type II/IV secretion system protein	0	1	22	22	6	3	4	1	1	1	19	21	18	3	2		1	2	2	1	1	1	1					1	6	9	2	1		1	1	4	5	8	54	52	3			0
CDS/locus_tag=FG28_RS15755	CDS/locus_tag=FG28_RS15755	FG28_RS15755	FG28_RS15755	WP_036384451.1	general secretion pathway protein GspG	0	1	4	4	2	1	2	1	0	1	4	2	3										2	5										12	1									0
CDS/locus_tag=FG28_RS15765	CDS/locus_tag=FG28_RS15765	FG28_RS15765	FG28_RS15765	WP_156102298.1	hypothetical protein	0	1	87	87	43	38	31	76	69	70	46	53	42	325	631	307	164	153	130	130	163	110	90	11	23	14	25	16	24	35	69	144	66	18	13	7	20	21	35	51	113	211	74	0
CDS/locus_tag=FG28_RS15770	CDS/locus_tag=FG28_RS15770	FG28_RS15770	FG28_RS15770	WP_156102299.1	hypothetical protein	0	1	86	86	67	31	34	76	76	72	37	51	37	739	366	208	168	142	155	102	155	111	94	25	80	106	141	57	43	34	47	73	53	26	13	42	46	16	24	25	43	80	80	0
CDS/locus_tag=FG28_RS15780	CDS/locus_tag=FG28_RS15780	FG28_RS15780	FG28_RS15780	WP_051947410.1	GNAT family N-acetyltransferase	0	1	3	3	1	2	2	0	0	1	2	2	2				1							3				1	2		1			4					1	3				0.0029737
CDS/locus_tag=FG28_RS15790	CDS/locus_tag=FG28_RS15790	FG28_RS15790	FG28_RS15790	WP_036384462.1	hypothetical protein	0	1	14	14	6	2	3	2	0	0	12	11	8										2		12	4	1	1						2	46	1								0
CDS/locus_tag=FG28_RS15815	CDS/locus_tag=FG28_RS15815	FG28_RS15815	FG28_RS15815	WP_156102300.1	T9SS type B sorting domain-containing protein	*	1	14	14	4	2	1	14	14	14	2	2	2	64	55	20	12	9	15	9	8	9	12		1		3	2	2			2	2									4	2	0
CDS/locus_tag=FG28_RS15820	CDS/locus_tag=FG28_RS15820	FG28_RS15820	FG28_RS15820	WP_156102301.1	hypothetical protein	0	1	9	9	2	1	2	6	5	5	7	8	6							1	20	11	6		1	5	3	2						3	3	17	16	6	3					0
CDS/locus_tag=FG28_RS15825	CDS/locus_tag=FG28_RS15825	FG28_RS15825	FG28_RS15825	WP_036384475.1	hypothetical protein	0	1	2	2	0	0	0	1	1	1	1	1	0						2	2	3	1	2													1	2	2						0
CDS/locus_tag=FG28_RS15830	CDS/locus_tag=FG28_RS15830	FG28_RS15830	FG28_RS15830	WP_036384477.1	hypothetical protein	0	1	6	6	0	0	0	0	0	0	6	3	2																					12					1	1	1			0
CDS/locus_tag=FG28_RS15835	CDS/locus_tag=FG28_RS15835	FG28_RS15835	FG28_RS15835	WP_036384479.1	hypothetical protein	0	1	9	9	0	0	0	1	1	1	9	8	7						3																	3	3	6	24	11	1			0
CDS/locus_tag=FG28_RS15845	CDS/locus_tag=FG28_RS15845	FG28_RS15845	FG28_RS15845	WP_036384483.1	hypothetical protein	0	1	5	5	0	0	0	0	0	1	5	3	3		1																			7	4		2	2						0
CDS/locus_tag=FG28_RS15850	CDS/locus_tag=FG28_RS15850	FG28_RS15850	FG28_RS15850	WP_036384485.1	type II secretion system F family protein	0	1	10	10	0	0	0	0	0	0	9	6	5																									15	9	2				0
CDS/locus_tag=FG28_RS15865	CDS/locus_tag=FG28_RS15865	FG28_RS15865	FG28_RS15865	WP_036384490.1	M28 family peptidase	0	1	11	11	0	0	0	3	2	3	4	8	3				8																					1	1	17	4			0
CDS/locus_tag=FG28_RS15870	CDS/locus_tag=FG28_RS15870	FG28_RS15870	FG28_RS15870	WP_036384492.1	dihydrodipicolinate synthase family protein	0	1	8	8	5	3	4	0	0	0	3	3	4													1	12	4									6	4						0
CDS/locus_tag=FG28_RS15875	CDS/locus_tag=FG28_RS15875	FG28_RS15875	FG28_RS15875	WP_036384495.1	FAD-dependent oxidoreductase	0	1	16	16	0	1	1	0	0	0	9	12	12																2								4	7	30	12				0
CDS/locus_tag=FG28_RS15880	CDS/locus_tag=FG28_RS15880	FG28_RS15880	FG28_RS15880	WP_036384496.1	hypothetical protein	0	1	14	14	12	6	5	9	9	9	5	1	3					1	3	31	13	3	5			1	21	25	9	5	4	2					2	8	4	1				0
CDS/locus_tag=FG28_RS15885	CDS/locus_tag=FG28_RS15885	FG28_RS15885	FG28_RS15885	WP_036386743.1	esterase	0	1	2	2	1	0	0	0	0	0	1	2	0												1										3									0
CDS/locus_tag=FG28_RS15895	CDS/locus_tag=FG28_RS15895	FG28_RS15895	FG28_RS15895	WP_036386745.1	chorismate-binding protein	0	1	4	4	2	1	3	0	1	0	0	2	1								1							7									1	2	1					0
CDS/gene=menD	CDS/gene=menD	menD	FG28_RS15900	WP_036384500.1	2-succinyl-5-enolpyruvyl-6-hydroxy-3-cyclohexene-1-carboxylic-acid synthase	0	1	11	11	8	6	6	0	0	0	3	1	3														1		2	20	10	1								5	3			0
CDS/locus_tag=FG28_RS15905	CDS/locus_tag=FG28_RS15905	FG28_RS15905	FG28_RS15905	WP_036384503.1	DUF2853 family protein	0	1	8	8	7	6	5	0	0	0	1	2	0											21	1									3										0
CDS/locus_tag=FG28_RS15910	CDS/locus_tag=FG28_RS15910	FG28_RS15910	FG28_RS15910	WP_036384505.1	GntR family transcriptional regulator	0	1	8	8	5	4	4	0	0	0	7	7	6														13	4	2								18	8	2					0
CDS/locus_tag=FG28_RS15915	CDS/locus_tag=FG28_RS15915	FG28_RS15915	FG28_RS15915	WP_036384507.1	SPOR domain-containing protein	0	1	9	9	0	0	0	0	1	0	7	7	2		1																			1	18									0
CDS/locus_tag=FG28_RS15925	CDS/locus_tag=FG28_RS15925	FG28_RS15925	FG28_RS15925	WP_036384511.1	response regulator transcription factor	Response regulator, LytTR family contains 1 Response_reg,1 LytTR	1	14	14	6	3	7	1	0	0	10	13	4								1					18	5	1							1	18	25	10						0
CDS/locus_tag=FG28_RS15930	CDS/locus_tag=FG28_RS15930	FG28_RS15930	FG28_RS15930	WP_036384514.1	sensor histidine kinase	Histidine kinase, Classic contains 1 HisKA_2,1 HATPase_c	1	31	31	1	0	0	2	1	3	29	24	23			1	1	4	3												1							4	7	17	98	30	12	0
CDS/locus_tag=FG28_RS15935	CDS/locus_tag=FG28_RS15935	FG28_RS15935	FG28_RS15935	WP_036384516.1	o-succinylbenzoate synthase	0	1	5	5	2	2	4	0	0	0	1	3	2														7	4	1								3	4	2					0
CDS/locus_tag=FG28_RS15940	CDS/locus_tag=FG28_RS15940	FG28_RS15940	FG28_RS15940	WP_036384518.1	CPBP family intramembrane metalloprotease	0	1	3	3	0	0	0	0	0	0	3	0	2																						4	4								0
CDS/locus_tag=FG28_RS15945	CDS/locus_tag=FG28_RS15945	FG28_RS15945	FG28_RS15945	WP_036384519.1	AMP-binding protein	0	1	3	3	1	2	2	0	0	0	1	2	1															3	3	1							1	3	1					0
CDS/locus_tag=FG28_RS15950	CDS/locus_tag=FG28_RS15950	FG28_RS15950	FG28_RS15950	WP_036384521.1	aminopeptidase P family protein	0	1	22	22	8	14	14	20	19	20	12	11	8	12	13	12	38	79	27	20	23	9	10	3	3	4	4	1	33	21	13	9	3	2			3	2	24	11		1		0
CDS/locus_tag=FG28_RS15955	CDS/locus_tag=FG28_RS15955	FG28_RS15955	FG28_RS15955	WP_036384524.1	hypothetical protein	0	1	6	6	0	0	0	5	5	5	0	1	0			10	12	1																						1				0
CDS/locus_tag=FG28_RS15960	CDS/locus_tag=FG28_RS15960	FG28_RS15960	FG28_RS15960	WP_081894433.1	TonB-dependent receptor plug domain-containing protein	putative SusC-like *	1	36	36	14	12	12	30	30	29	18	27	17	39	65	137	37	15	13	10	18	7	4							5	47	19	2		1	1	6	6	11	16	88	18	2	0
CDS/locus_tag=FG28_RS15965	CDS/locus_tag=FG28_RS15965	FG28_RS15965	FG28_RS15965	WP_036384528.1	methylcrotonoyl-CoA carboxylase	0	1	21	21	18	15	15	0	0	0	9	7	9															1	3	58	31	5	1						3	23	10	3		0
CDS/locus_tag=FG28_RS15970	CDS/locus_tag=FG28_RS15970	FG28_RS15970	FG28_RS15970	WP_036384529.1	Gfo/Idh/MocA family oxidoreductase	*	1	11	11	9	9	10	0	0	0	7	5	9											2	1	9	26	31	14	7	11	7	2				1	14	9	1				0
CDS/gene=ettA	CDS/gene=ettA	ettA	FG28_RS15980	WP_036384533.1	energy-dependent translational throttle protein EttA	0	1	30	30	26	19	23	0	0	1	21	22	21			1										2	27	12	10	99	56	18	4		5	3	25	23	25	63	39	6	2	0
CDS/locus_tag=FG28_RS15990	CDS/locus_tag=FG28_RS15990	FG28_RS15990	FG28_RS15990	WP_036384536.1	MBL fold metallo-hydrolase	0	1	14	14	3	7	5	8	7	6	11	12	12						2	19	24	14	6		1	3	16	11	4		1			3	3		6	29	30	7	1			0
CDS/locus_tag=FG28_RS15995	CDS/locus_tag=FG28_RS15995	FG28_RS15995	FG28_RS15995	WP_036384537.1	hypothetical protein	0	1	20	20	5	5	6	9	9	9	16	17	12			2		3	17	30	9	8	5	2		1	3	15	3	5	2			3	4	7	11	50	37	9	9	5	1	0
CDS/gene=fumC	CDS/gene=fumC	fumC	FG28_RS16000	WP_036384538.1	class II fumarate hydratase	0	1	20	20	9	13	16	1	1	2	11	12	11				2	3	1				1		1	4	2	2	31	23	12	7	1					1	24	27	6	2		0
CDS/locus_tag=FG28_RS16010	CDS/locus_tag=FG28_RS16010	FG28_RS16010	FG28_RS16010	WP_036384540.1	TonB-dependent receptor	SusC-like	1	5	5	0	0	0	2	2	3	3	3	2	7	6	1		1	2	1	1	1																			1	7		0
CDS/locus_tag=FG28_RS16015	CDS/locus_tag=FG28_RS16015	FG28_RS16015	FG28_RS16015	WP_036384542.1	hypothetical protein	0	1	6	6	1	1	2	5	4	5	0	1	1		3								16	4										2										0
CDS/gene=arsC	CDS/gene=arsC	arsC	FG28_RS16020	WP_036384545.1	arsenate reductase (glutaredoxin)	0	1	5	5	5	2	2	0	0	0	3	3	1											8	3					1	1			8	1				1	2	1			0
CDS/locus_tag=FG28_RS16025	CDS/locus_tag=FG28_RS16025	FG28_RS16025	FG28_RS16025	WP_156102304.1	peptide chain release factor 2	0	1	13	13	5	10	9	0	0	0	7	8	6												1	1	1	6	19	11	8	7	1				2	2	17	6				0
CDS/locus_tag=FG28_RS16030	CDS/locus_tag=FG28_RS16030	FG28_RS16030	FG28_RS16030	WP_036384549.1	transglutaminase family protein	0	1	2	2	0	0	0	0	0	0	1	2	2																								5	5	1					0.0037911
CDS/locus_tag=FG28_RS16035	CDS/locus_tag=FG28_RS16035	FG28_RS16035	FG28_RS16035	WP_036384551.1	alpha-E domain-containing protein	0	1	4	4	1	0	0	0	0	0	3	2	4															2										7	6					0
CDS/locus_tag=FG28_RS16040	CDS/locus_tag=FG28_RS16040	FG28_RS16040	FG28_RS16040	WP_036384554.1	hypothetical protein	0	1	10	10	1	0	1	0	0	0	4	8	4															1	1								1	1	11	6				0
CDS/locus_tag=FG28_RS16045	CDS/locus_tag=FG28_RS16045	FG28_RS16045	FG28_RS16045	WP_036384555.1	zinc-dependent metalloprotease	0	1	60	60	33	29	32	51	54	54	46	42	40	98	112	248	88	54	30	39	41	32	20			4	5	4	8	35	110	44	9	1		5	6	6	13	31	177	42	5	0
CDS/locus_tag=FG28_RS16050	CDS/locus_tag=FG28_RS16050	FG28_RS16050	FG28_RS16050	WP_036384557.1	aminotransferase class I/II-fold pyridoxal phosphate-dependent enzyme	0	1	6	6	3	6	5	0	0	0	3	1	5														9	18	7	4	3	2						7	10	2	2			0
CDS/locus_tag=FG28_RS16055	CDS/locus_tag=FG28_RS16055	FG28_RS16055	FG28_RS16055	WP_036384558.1	YbaB/EbfC family nucleoid-associated protein	0	1	3	3	3	3	0	0	0	0	1	0	0											6										1										0
CDS/locus_tag=FG28_RS16060	CDS/locus_tag=FG28_RS16060	FG28_RS16060	FG28_RS16060	WP_051947415.1	oligopeptidase B	0	1	16	16	7	6	9	4	7	7	3	1	4	1	3	16	2	1											2	4	23	6								2	6			0
CDS/locus_tag=FG28_RS16065	CDS/locus_tag=FG28_RS16065	FG28_RS16065	FG28_RS16065	WP_036386751.1	cysteine synthase family protein	0	1	8	8	2	1	0	0	0	0	6	5	3														1	3		1							5	12	7					0
CDS/locus_tag=FG28_RS16070	CDS/locus_tag=FG28_RS16070	FG28_RS16070	FG28_RS16070	WP_036384559.1	aminotransferase class I/II-fold pyridoxal phosphate-dependent enzyme	0	1	22	22	4	12	13	0	0	1	15	20	13	1										1	2	2	5	6	30	11	7	6	2			5	10	11	58	26	4	2	1	0
CDS/locus_tag=FG28_RS16080	CDS/locus_tag=FG28_RS16080	FG28_RS16080	FG28_RS16080	WP_036384564.1	hypothetical protein	0	1	10	10	0	1	0	0	0	0	7	8	6															1						1			1	11	19	1				0
CDS/locus_tag=FG28_RS16085	CDS/locus_tag=FG28_RS16085	FG28_RS16085	FG28_RS16085	WP_036384566.1	transporter	0	1	20	20	8	4	5	19	19	18	10	14	12	3	6	4	4	9	16	73	67	39	22		2	2	17	5	2					3	2	2	30	27	9	2	2			0
CDS/locus_tag=FG28_RS16095	CDS/locus_tag=FG28_RS16095	FG28_RS16095	FG28_RS16095	WP_036384570.1	YfhO family protein	0	1	10	10	0	0	0	0	0	0	10	9	9																										2	8	28	12	1	0
CDS/locus_tag=FG28_RS16100	CDS/locus_tag=FG28_RS16100	FG28_RS16100	FG28_RS16100	WP_036384572.1	glycosyltransferase	CAZyme, single-domain, contains GT4	1	3	3	0	0	0	0	0	0	3	2	1																										4	3				0
CDS/locus_tag=FG28_RS16110	CDS/locus_tag=FG28_RS16110	FG28_RS16110	FG28_RS16110	WP_036384576.1	hypothetical protein	0	1	6	6	0	0	0	4	4	6	0	0	0	2	2	1	2	7	7	8	6	4	5																					0
CDS/gene=uvrA	CDS/gene=uvrA	uvrA	FG28_RS16145	WP_036384586.1	excinuclease ABC subunit UvrA	0	1	13	13	5	2	6	0	1	0	7	6	7						1	1									1	1	8	9								2	10	14		0
CDS/locus_tag=FG28_RS16150	CDS/locus_tag=FG28_RS16150	FG28_RS16150	FG28_RS16150	WP_036386755.1	sigma-70 family RNA polymerase sigma factor	Sigma factor, Ecf family contains 1 Sigma70_r2,1 Sigma70_r4	1	5	5	1	0	0	0	0	0	5	5	0												1										10									0
CDS/gene=nth	CDS/gene=nth	nth	FG28_RS16155	WP_036384588.1	endonuclease III	0	1	5	5	3	1	3	0	0	0	2	0	2												1	8		1								4								0
CDS/locus_tag=FG28_RS16160	CDS/locus_tag=FG28_RS16160	FG28_RS16160	FG28_RS16160	WP_036384589.1	thioredoxin-dependent thiol peroxidase	0	1	8	8	6	4	3	0	0	0	4	5	3											21	3	1		1						14	2			1						0
CDS/locus_tag=FG28_RS16165	CDS/locus_tag=FG28_RS16165	FG28_RS16165	FG28_RS16165	WP_036384591.1	nicotinate-nucleotide adenylyltransferase	0	1	18	18	6	11	12	0	0	0	11	11	13																27	16	12	4						1	19	25				0
CDS/locus_tag=FG28_RS16170	CDS/locus_tag=FG28_RS16170	FG28_RS16170	FG28_RS16170	WP_036386756.1	MBL fold metallo-hydrolase	0	1	14	14	8	2	5	6	8	6	3	3	1							1	24	4	2			16	5	1								4	7							0
CDS/locus_tag=FG28_RS16175	CDS/locus_tag=FG28_RS16175	FG28_RS16175	FG28_RS16175	WP_036384593.1	hypothetical protein	0	1	2	2	0	0	0	0	0	0	2	1	0																						3									0
CDS/locus_tag=FG28_RS16185	CDS/locus_tag=FG28_RS16185	FG28_RS16185	FG28_RS16185	WP_036384598.1	alpha/beta fold hydrolase	*	1	3	3	1	0	1	0	0	0	2	1	2													2										4	2							0
CDS/locus_tag=FG28_RS16195	CDS/locus_tag=FG28_RS16195	FG28_RS16195	FG28_RS16195	WP_036384602.1	amidohydrolase family protein	0	1	19	19	6	9	12	9	10	8	14	16	16				8	25	9		2	1				6	3	6	23	15	4	3				6	11	11	42	27	6			0
CDS/locus_tag=FG28_RS16200	CDS/locus_tag=FG28_RS16200	FG28_RS16200	FG28_RS16200	WP_051947417.1	hypothetical protein	0	1	8	8	0	0	0	0	0	0	7	3	6																											12	9	1		0
CDS/locus_tag=FG28_RS16205	CDS/locus_tag=FG28_RS16205	FG28_RS16205	FG28_RS16205	WP_036384606.1	glycosyltransferase family 2 protein	CAZyme, single-domain, contains GT2	1	3	3	2	1	3	0	0	0	0	1	1														8	1	1	1	1						1	1						0
CDS/locus_tag=FG28_RS16225	CDS/locus_tag=FG28_RS16225	FG28_RS16225	FG28_RS16225	WP_156102306.1	hypothetical protein	0	1	12	12	7	2	3	0	0	0	5	9	4																	12	5	1				1			4	16	3			0
CDS/locus_tag=FG28_RS16230	CDS/locus_tag=FG28_RS16230	FG28_RS16230	FG28_RS16230	WP_051947421.1	hypothetical protein	0	1	18	18	9	8	6	12	13	13	2	0	2					1	33	45	1						1	25	10	2		1						1	2			1		0
CDS/locus_tag=FG28_RS16235	CDS/locus_tag=FG28_RS16235	FG28_RS16235	FG28_RS16235	WP_081894438.1	acylhydrolase	*	1	16	16	13	8	9	12	13	12	7	6	5	1	4	2	5	1	2	3	5	60	44	3	56	28	8	10	4	1				2	15	13	2		1	1				0
CDS/locus_tag=FG28_RS16240	CDS/locus_tag=FG28_RS16240	FG28_RS16240	FG28_RS16240	WP_036384612.1	carboxypeptidase	0	1	25	25	8	9	8	19	21	17	19	21	18	10	9	34	91	53	32	16	17	10	4						12	34	14	2			5	10	4	11	63	104	31	6	2	0
CDS/locus_tag=FG28_RS16245	CDS/locus_tag=FG28_RS16245	FG28_RS16245	FG28_RS16245	WP_036384614.1	Gfo/Idh/MocA family oxidoreductase	*	1	21	21	15	14	13	17	16	15	14	13	13	15	12	10	12	37	101	63	48	28	25	5		18	65	100	50	44	43	17	6			2	11	48	49	13	9	6	1	0
CDS/locus_tag=FG28_RS16250	CDS/locus_tag=FG28_RS16250	FG28_RS16250	FG28_RS16250	WP_036384616.1	hypothetical protein	0	1	14	14	2	1	2	12	10	13	5	7	4	8		1	4	3	4	26	29	44	35		1	5	4	1						2	3	15	11	10	2					0
CDS/locus_tag=FG28_RS16270	CDS/locus_tag=FG28_RS16270	FG28_RS16270	FG28_RS16270	WP_036384619.1	TIGR02757 family protein	0	1	7	7	5	0	2	0	0	0	5	6	6													7										15	10							0
CDS/locus_tag=FG28_RS16295	CDS/locus_tag=FG28_RS16295	FG28_RS16295	FG28_RS16295	WP_081894532.1	TonB-dependent receptor	SusC-like	1	15	15	0	0	0	3	4	4	8	11	9		2	9	1																					2	2	4	31			0
CDS/locus_tag=FG28_RS16315	CDS/locus_tag=FG28_RS16315	FG28_RS16315	FG28_RS16315	WP_036384641.1	DUF937 domain-containing protein	0	1	5	5	2	1	2	0	0	0	4	3	4											5	3	1								3	14									0
CDS/locus_tag=FG28_RS16320	CDS/locus_tag=FG28_RS16320	FG28_RS16320	FG28_RS16320	WP_036384643.1	3-phosphoglycerate dehydrogenase	0	1	18	18	16	11	12	5	3	6	6	12	13					1	1	13	4	1	2	2			43	26	9	7	3			6	4		22	17	7					0
CDS/gene=serC	CDS/gene=serC	serC	FG28_RS16325	WP_036384646.1	3-phosphoserine/phosphohydroxythreonine transaminase	0	1	11	11	9	10	10	2	3	1	5	6	5					1	4	4	2	2				1	30	39	10	9	6	3					1	10	9	2	1			0
CDS/locus_tag=FG28_RS16330	CDS/locus_tag=FG28_RS16330	FG28_RS16330	FG28_RS16330	WP_036384648.1	acyl-CoA reductase	0	1	7	7	4	4	4	0	0	0	4	2	2														2	11		1	3				1			6	3					0
CDS/locus_tag=FG28_RS16335	CDS/locus_tag=FG28_RS16335	FG28_RS16335	FG28_RS16335	WP_036384649.1	4Fe-4S dicluster domain-containing protein	0	1	2	2	2	1	2	0	0	0	1	0	1												2	5	1								2	1								0
CDS/gene=ychF	CDS/gene=ychF	ychF	FG28_RS16340	WP_036384654.1	redox-regulated ATPase YchF	0	1	14	14	1	2	4	0	0	0	4	12	5															4	6	2				1			2	3	21	4		1		0
CDS/locus_tag=FG28_RS16350	CDS/locus_tag=FG28_RS16350	FG28_RS16350	FG28_RS16350	WP_036384657.1	type IIA DNA topoisomerase subunit B	0	1	28	28	11	2	9	0	1	0	21	24	19						1	1				2						12	25	7		1		1	6	7	14	43	68	8	5	0
CDS/locus_tag=FG28_RS16355	CDS/locus_tag=FG28_RS16355	FG28_RS16355	FG28_RS16355	WP_036384658.1	DNA gyrase/topoisomerase IV subunit A	0	1	28	28	14	11	11	1	0	1	22	21	16			2													1	5	25	28	8					1	1	4	48	47	4	0
CDS/locus_tag=FG28_RS16380	CDS/locus_tag=FG28_RS16380	FG28_RS16380	FG28_RS16380	WP_036384668.1	DUF2817 domain-containing protein	0	1	12	12	8	10	6	0	0	0	5	6	5													1	8	21	10	3	4	4					1	11	6	3				0
CDS/locus_tag=FG28_RS16385	CDS/locus_tag=FG28_RS16385	FG28_RS16385	FG28_RS16385	WP_036384670.1	winged helix-turn-helix transcriptional regulator	Transcription factor, MarR family contains 1 MarR,1 AsnC_trans_reg	1	12	12	10	9	8	6	4	5	7	10	6									2	15	43	33	18	13	12	7	13	13	12	3	30	11	5	5	3	3	2	2	3		0
CDS/locus_tag=FG28_RS16390	CDS/locus_tag=FG28_RS16390	FG28_RS16390	FG28_RS16390	WP_036384676.1	DinB family protein	0	1	4	4	4	4	2	0	0	0	4	4	4											8	14	5	1	2						3	19	3	2							0
CDS/gene=aroB	CDS/gene=aroB	aroB	FG28_RS16400	WP_036384679.1	3-dehydroquinate synthase	0	1	15	15	12	7	8	0	0	0	8	8	6													8	24	31	11	7	7	2		1			6	20	13	2				0
CDS/locus_tag=FG28_RS16405	CDS/locus_tag=FG28_RS16405	FG28_RS16405	FG28_RS16405	WP_036384681.1	proline dehydrogenase	0	1	12	12	5	10	9	0	0	0	6	6	8														3	21	14	7	4	1					2	12	17	3				0
CDS/locus_tag=FG28_RS16425	CDS/locus_tag=FG28_RS16425	FG28_RS16425	FG28_RS16425	WP_036384694.1	hypothetical protein	0	1	2	2	0	0	0	0	0	0	2	2	1																					6	2									0
CDS/locus_tag=FG28_RS16430	CDS/locus_tag=FG28_RS16430	FG28_RS16430	FG28_RS16430	WP_036384698.1	alanine dehydrogenase	0	1	16	16	5	8	9	0	0	0	9	12	6															9	20	6	7	5	2			1	1	14	35	11	2	1		0
CDS/gene=tsaE	CDS/gene=tsaE	tsaE	FG28_RS16440	WP_036384714.1	tRNA (adenosine(37)-N6)-threonylcarbamoyltransferase complex ATPase subunit type 1 TsaE	0	1	2	2	2	2	1	0	0	0	1	0	0											5										1										0
CDS/locus_tag=FG28_RS16445	CDS/locus_tag=FG28_RS16445	FG28_RS16445	FG28_RS16445	WP_036384716.1	bifunctional response regulator/alkaline phosphatase family protein	Response regulator, PglZ family contains 1 Response_reg,1 PglZ	1	32	32	22	24	27	0	0	0	20	26	24													3	9	5	44	110	62	18	5		2		4	9	49	96	18	6	1	0
CDS/locus_tag=FG28_RS16450	CDS/locus_tag=FG28_RS16450	FG28_RS16450	FG28_RS16450	WP_036386768.1	HD domain-containing protein	0	1	5	5	3	1	1	0	0	0	5	4	4															4	1									10	8					0
CDS/gene=lpxD	CDS/gene=lpxD	lpxD	FG28_RS16455	WP_036384718.1	UDP-3-O-(3-hydroxymyristoyl)glucosamine N-acyltransferase	0	1	11	11	8	6	6	1	0	1	10	10	8								1	1				6	18	23	8	4	6	5				2	15	30	13	4		1		0
CDS/locus_tag=FG28_RS16460	CDS/locus_tag=FG28_RS16460	FG28_RS16460	FG28_RS16460	WP_036386770.1	bifunctional UDP-3-O-[3-hydroxymyristoyl] N-acetylglucosamine deacetylase/3-hydroxyacyl-ACP dehydratase	CAZyme, single-domain, contains CE11	1	14	14	11	7	11	0	0	0	11	13	10														1	1	10	34	22	7	3	4	1	2	4	5	21	46	9	4	9	0
CDS/gene=lpxA	CDS/gene=lpxA	lpxA	FG28_RS16465	WP_036384719.1	acyl-ACP--UDP-N-acetylglucosamine O-acyltransferase	0	1	11	11	10	4	5	1	1	1	7	8	8								3				2	25	22	16	4	4	6		1	1		16	26	8	2	1				0
CDS/gene=efp	CDS/gene=efp	efp	FG28_RS16470	WP_036384721.1	elongation factor P	0	1	16	16	12	14	13	1	1	0	5	11	8							1	3	1			2	15	53	35	16	12	13	1		2	2	12	22	14	4		4		1	0
[truncated: 446 more rows]
[truncated: 29 more columns]

## Sheet: Statistics
WP#	Welch's T-test q-value Em_CM	Welch's T-test q-value Em_MM	Welch's T-test q-value CM_MM
[truncated: 2,711 more rows]

[truncated: 2 more sheets: Annotation, βMannan-PUL]
